# Supplementary material for: Multi-Omics Approach Reveals Redox Homeostasis Reprogramming in Early-Stage Clear Cell Renal Cell Carcinoma
Source: Antioxidants (Basel). 2022 Dec 29;12(1):81. doi: 10.3390/antiox12010081 (PMC9854847; doi:10.3390/antiox12010081)
Supplement: Supplementary file 1 [file antioxidants-12-00081-s001.zip]

Archive with 28 entries (28 files):
- Table S5.xlsx
- Table S6.csv
- Table S7.xls
- Table S8.xls
- Table S9.xlsx
- Table S10.xlsx
- Table S11.csv
- Table S12.csv
- Table S13.xlsx
- Table S14.xlsx
- Table S15.xlsx
- Table S16.xlsx
- Table S17.xlsx
- Table S18.xls
- Table S19.csv
- Table S20.csv
- Table S21.xlsx
- Table S22.xlsx
- Table S23.csv
- Figure S1.tif
- Figure S2.tif
- Figure S3.tif
- Figure S4.tif
- Supplementary Figures Legend.pdf
- Table S1.xlsx
- Table S2.xlsx
- Table S3.xlsx
- Table S4.xlsx
