# Supplementary material for: Multi-Omics Approach Reveals Redox Homeostasis Reprogramming in Early-Stage Clear Cell Renal Cell Carcinoma
Source: Antioxidants (Basel). 2022 Dec 29;12(1):81. doi: 10.3390/antiox12010081 (PMC9854847; doi:10.3390/antiox12010081)
Supplement: Supplementary file 1 [file antioxidants-12-00081-s001.zip › Table S5.xlsx]

## Sheet: venn
Table S5 Veen diagram results
SNO-proteins	Proteins	..set..	..values..	..count..
TRUE	TRUE	S-Nitrosylated proteins∩Proteins	XPNPEP1, VWF, VIM, VIL1, VDAC3, VDAC2, VDAC1, VCP, VBP1, UMOD, UBA1, TXNDC5, TXNDC17, TUFM, TUBA4A, TUBA1C, TTC38, TST, TRIP6, TRAP1, TPI1, TIMP3, TGM2, TF, TES, TAP2, SUCLG1, SRSF1, SORD, SOD1, SNX6, SMS, SLC9A3R1, SLC27A2, SLC25A5, SLC25A24, SHMT1, SERPINF1, SERPINB9, SERPINA1, SELENBP1, SDHB, SDHA, RUVBL2, RPSA, RPS8, RPS28, RPS12, RPS11, RPL4, RPL34, RPL30, RPL3, RPL24, RPL14, RNH1, RHOA, REN…	320
FALSE	TRUE	(Proteins)∖(S-Nitrosylated proteins)	MYH9, AHNAK, SPTAN1, SPTBN1, DYNC1H1, TLN1, ALDH1A1, PFKP, LDHA, MSN, ACTN4, HSP90B1, CNDP2, ANXA5, P4HB, HIST1H4A, HIST1H1E, HSP90AA1, GSTA1, HSPA9, EZR, COL6A3, VCL, MYH11, HBA2, IQGAP1, ANXA2, YWHAE, HSPA5, IGHG1, CANX, PGAM1, NCL, HSPB1, ANXA6, PFKL, TUBB4B, ATP5A1, CCT8, EEF1A1, PDIA4, HNRNPA2B1, CTNNA1, CAND1, LMNB2, CRYZ, PYGL, APOA1, DPYSL2, HIST2H2BF, FGA, PGM1, HSPD1, OGDH, PRDX6, TPM4,…	1748
TRUE	FALSE	(S-Nitrosylated proteins)∖(Proteins)	ZC3HAV1L, ZBTB20, YARS1, WDFY1, USP9Y, UNC13B, TXNRD2, TPSB2, TNFRSF9, TMEM106B, TIMM50, TARDBP, TAPBP, STAT5B, SRSF7, SRPRA, SQOR, SPARC, SLC22A2, SLC12A1, SLC11A2, SEMA4B, SCARF1, SBSPON, RRBP1, RRAGC, RPS27L, RPS2, RPS15A, RPL37A, RPL27A, RPL11, RNASE1, RAP1B, RACK1, RAB3GAP1, PSMG1, PSMB8, PRXL2A, PRPS2, PML, PLOD2, PLAT, PIGT, PHGDH, PHF5A, PECR, PDS5B, PDLIM2, PCK2, PAICS, NUMB, NT5E, NPNT,…	132
