# Supplementary material for: Multi-Omics Approach Reveals Redox Homeostasis Reprogramming in Early-Stage Clear Cell Renal Cell Carcinoma
Source: Antioxidants (Basel). 2022 Dec 29;12(1):81. doi: 10.3390/antiox12010081 (PMC9854847; doi:10.3390/antiox12010081)
Supplement: Supplementary file 1 [file antioxidants-12-00081-s001.zip › Table S6.csv]

Table S6 Sample correlation assessment of the proteome £¨R value£©
R VALUE	Control-03	Control-01	Control-02	ccRCC-03	ccRCC-01	ccRCC-02
Control-03	1	0.99061	0.99149	0.84652	0.88062	0.87656
Control-01	0.99061	1	0.99282	0.85357	0.88999	0.88316
Control-02	0.99149	0.99282	1	0.84611	0.88378	0.88365
ccRCC-03	0.84652	0.85357	0.84611	1	0.97512	0.97182
ccRCC-01	0.88062	0.88999	0.88378	0.97512	1	0.98225
ccRCC-02	0.87656	0.88316	0.88365	0.97182	0.98225	1
Table S6 Sample correlation assessment of the proteome £¨P value£©
P VALUE	Control-03	Control-01	Control-02	ccRCC-03	ccRCC-01	ccRCC-02
Control-03	NA	0	0	0	0	0
Control-01	0	NA	0	0	0	0
Control-02	0	0	NA	0	0	0
ccRCC-03	0	0	0	NA	0	0
ccRCC-01	0	0	0	0	NA	0
ccRCC-02	0	0	0	0	0	NA
