# Supplementary material for: Multi-Omics Approach Reveals Redox Homeostasis Reprogramming in Early-Stage Clear Cell Renal Cell Carcinoma
Source: Antioxidants (Basel). 2022 Dec 29;12(1):81. doi: 10.3390/antiox12010081 (PMC9854847; doi:10.3390/antiox12010081)
Supplement: Supplementary file 1 [file antioxidants-12-00081-s001.zip › Table S7.xls]

## Sheet: ClueGO results of SNO-proteins
Table S7 ClueGO results of SNO-proteins
ID	Term	Ontology Source	Term PValue	Term PValue Corrected with Bonferroni step down	Group PValue	Group PValue Corrected with Bonferroni step down	GOLevels	GOGroups	% Associated Genes	Nr. Genes	Associated Genes Found
GO:0030117	membrane coat	GO_CellularComponent-EBI-UniProt-GOA-ACAP-ARAP_25.05.2022_00h00	0.0287653	0.0287653	0.0287653	0.0287653	[3, 4]	Group00	6.12245	6	[AP1G1, AP2A2, AP2M1, CLTC, COPA, COPB2]
GO:0005739	mitochondrion	GO_CellularComponent-EBI-UniProt-GOA-ACAP-ARAP_25.05.2022_00h00	7.79179e-21	2.33754e-19	7.79179e-21	1.16877e-19	[3, 4, 5]	Group01	6.12245	108	[AASS, ABAT, ABHD10, ACAD9, ACADS, ACADSB, ACADVL, ACAT1, ACO1, ACO2, ACSF2, ACSL1, ACSM2A, ACSM2B, AGMAT, AGXT2, ALDH1B1, ALDH2, ALDH4A1, ALDH5A1, ALDH7A1, AMACR, AMBP, AOC1, APEX1, ATP5F1C, ATP5PD, BDH2, CAPN2, CAT, CFH, CHDH, CISD3, CLIC1, CNP, CPT2, CYC1, DDX1, EARS2, ECH1, ETFA, FAHD1, FECH, GATM, GCLC, GLOD4, GNAQ, GOT2, GPX1, GSTP1, H6PD, HADHA, HIBCH, HMGCL, HMGCS2, HOGA1, HSDL2, LRPPRC, …
GO:0005844	polysome	GO_CellularComponent-EBI-UniProt-GOA-ACAP-ARAP_25.05.2022_00h00	2.30691e-05	0.000415244	2.30691e-05	0.000161484	[3]	Group02	12.1951	10	[CALR, DHX9, EEF2, FXR2, RPL11, RPL24, RPL30, RPS28, VBP1, VIM]
GO:0005903	brush border	GO_CellularComponent-EBI-UniProt-GOA-ACAP-ARAP_25.05.2022_00h00	6.94916e-08	1.59831e-06	6.94916e-08	7.64407e-07	[3]	Group03	13.2743	15	[CLIC1, CUBN, FLNA, FLNB, FOLR1, FOLR2, LRP2, MME, MYL6, MYO1B, MYO1C, PLEC, SLC11A2, SLC9A3R1, VIL1]
GO:0031012	extracellular matrix	GO_CellularComponent-EBI-UniProt-GOA-ACAP-ARAP_25.05.2022_00h00	5.89368e-17	1.70917e-15	5.89368e-17	8.25116e-16	[3, 4]	Group04	8.82353	54	[A2M, AGRN, AHSG, AMBP, ANG, ANXA4, ANXA7, APOH, CALR, CASK, CD151, COL15A1, COL18A1, COL4A2, COL6A1, CTSB, CTSH, DAG1, DEFA1, EFEMP1, F2, F9, FBLN1, FBLN2, FBN1, FGB, FGG, FLRT3, FN1, HPX, HRG, HSPG2, ICAM1, IGFBP7, KNG1, LAMB1, LAMB2, LAMC1, LGALS1, NID1, NPNT, PKM, PLAT, PLG, POSTN, SBSPON, SERPINA1, SERPINB9, SERPINF1, SPARC, TGM2, TIMP3, TPSB2, VWF]
GO:0042571	immunoglobulin complex, circulating	GO_CellularComponent-EBI-UniProt-GOA-ACAP-ARAP_25.05.2022_00h00	7.57873e-05	0.00128838	7.57873e-05	0.000454724	[3, 4]	Group05	10.6383	10	[IGHA1, IGHG3, IGHG4, IGHV1-2, IGHV1-69, IGHV3-74, IGHV5-10-1, IGKC, IGLL5, PIGR]
GO:0042645	mitochondrial nucleoid	GO_CellularComponent-EBI-UniProt-GOA-ACAP-ARAP_25.05.2022_00h00	0.000109336	0.00164005	0.000109336	0.000546682	[3, 5, 6, 7]	Group06	14.8936	7	[ACADVL, HADHA, LRPPRC, SLC25A5, TUFM, VDAC1, VDAC2]
GO:0072562	blood microparticle	GO_CellularComponent-EBI-UniProt-GOA-ACAP-ARAP_25.05.2022_00h00	9.90267e-17	2.77275e-15	9.90267e-17	1.28735e-15	[2, 3, 4]	Group07	17.5	28	[A2M, AHSG, ALB, AMBP, C3, C4A, C4BPA, CFH, CFHR1, CLIC1, CP, F2, FGB, FGG, FN1, GC, GSN, HBB, HP, HPX, HRG, IGHA1, IGHG3, IGHG4, IGKC, KNG1, PLG, TF]
GO:1990904	ribonucleoprotein complex	GO_CellularComponent-EBI-UniProt-GOA-ACAP-ARAP_25.05.2022_00h00	7.46981e-08	1.64336e-06	7.46981e-08	7.46981e-07	[2]	Group08	5.79515	43	[CALR, DDX1, DDX39B, DHX9, EEF2, EIF3I, EIF4E, EIF6, EPRS1, FXR2, GAPDH, HNRNPA3, HNRNPD, HNRNPH1, HNRNPL, HNRNPU, LRPPRC, NOP58, PHF5A, PRKDC, PTGES3, RACK1, RPL11, RPL14, RPL24, RPL27A, RPL3, RPL30, RPL34, RPL37A, RPL4, RPS11, RPS12, RPS15A, RPS2, RPS27L, RPS28, RPS8, RPSA, RUVBL2, SRSF1, VBP1, VIM]
GO:0044391	ribosomal subunit	GO_CellularComponent-EBI-UniProt-GOA-ACAP-ARAP_25.05.2022_00h00	3.78972e-07	7.57943e-06	7.46981e-08	7.46981e-07	[3, 6]	Group08	9.35961	19	[FXR2, RACK1, RPL11, RPL14, RPL24, RPL27A, RPL3, RPL30, RPL34, RPL37A, RPL4, RPS11, RPS12, RPS15A, RPS2, RPS27L, RPS28, RPS8, RPSA]
GO:0016363	nuclear matrix	GO_CellularComponent-EBI-UniProt-GOA-ACAP-ARAP_25.05.2022_00h00	0.00140237	0.00560947	0.000323934	0.00129574	[2, 3, 7, 8]	Group09	7.40741	10	[CASK, CFL1, DPEP1, HNRNPU, LMNA, PHF5A, PML, RUVBL2, SPARC, VIM]
GO:0034399	nuclear periphery	GO_CellularComponent-EBI-UniProt-GOA-ACAP-ARAP_25.05.2022_00h00	0.000323934	0.00323934	0.000323934	0.00129574	[2, 6, 7]	Group09	7.74194	12	[CASK, CFL1, DAG1, DPEP1, EIF6, HNRNPU, LMNA, PHF5A, PML, RUVBL2, SPARC, VIM]
GO:0045177	apical part of cell	GO_CellularComponent-EBI-UniProt-GOA-ACAP-ARAP_25.05.2022_00h00	0.000476466	0.00428819	0.000476466	0.0014294	[2]	Group10	5.16129	24	[AHCYL1, ATP1A1, ATP6V1A, CD34, CTSB, CUBN, DPEP1, DPP4, ENPP3, EPCAM, FN1, FOLR1, FOLR2, LRP2, MYO1B, NUMB, PFKM, PLAT, SLC11A2, SLC12A1, SLC22A2, SLC9A3R1, TF, UMOD]
GO:0016324	apical plasma membrane	GO_CellularComponent-EBI-UniProt-GOA-ACAP-ARAP_25.05.2022_00h00	0.000518414	0.00414731	0.000476466	0.0014294	[3, 4, 5]	Group10	5.37084	21	[AHCYL1, ATP1A1, ATP6V1A, CD34, CTSB, CUBN, DPEP1, DPP4, ENPP3, EPCAM, FN1, FOLR1, FOLR2, LRP2, PFKM, SLC11A2, SLC12A1, SLC22A2, SLC9A3R1, TF, UMOD]
GO:0009986	cell surface	GO_CellularComponent-EBI-UniProt-GOA-ACAP-ARAP_25.05.2022_00h00	3.33789e-10	8.67852e-09	3.57001e-12	4.28401e-11	[2]	Group11	5.69498	59	[ADAM10, AMBP, ANO6, ANXA4, APOH, C3, CALR, CAPN2, CD151, CD163, CD34, CD59, CLEC4M, CTSB, CUBN, DAG1, DPP4, ENO1, ENPP3, EPCAM, ERP44, F2, FGB, FGG, FOLR1, FOLR2, HLA-DRB1, HNRNPU, HRG, ICAM1, IGHA1, IGHG3, IGHG4, IGHV1-2, IGHV1-69, IGHV3-74, IGHV5-10-1, IGKC, IGLL5, ITGA1, ITGA6, ITGB1, ITGB2, LCP1, LRP2, LTF, MME, NDUFA2, NT5E, PLAT, PLG, PLXNB2, PMPCB, RPSA, SLC11A2, SPARC, TF, TNFRSF9, UMOD]
GO:0098552	side of membrane	GO_CellularComponent-EBI-UniProt-GOA-ACAP-ARAP_25.05.2022_00h00	9.44735e-11	2.55078e-09	3.57001e-12	4.28401e-11	[2, 3]	Group11	6.58602	49	[AP2A2, AP2M1, CALR, CAPN2, CD163, CD34, CD59, CDH1, CLEC4M, CTSA, CTSB, CUBN, DAG1, ENPP3, F2, FGB, FGG, FOLR1, FOLR2, GNAQ, GNB1, HLA-DRB1, ICAM1, IGHA1, IGHG3, IGHG4, IGHV1-2, IGHV1-69, IGHV3-74, IGHV5-10-1, IGKC, IGLL5, ITGA1, ITGA6, ITGB1, ITGB2, LRP2, NDUFA2, NT5E, PGM5, PKP4, PLG, RAC1, RHOA, RNASE1, RPS28, TAPBP, TF, TNFRSF9]
GO:0009897	external side of plasma membrane	GO_CellularComponent-EBI-UniProt-GOA-ACAP-ARAP_25.05.2022_00h00	3.70582e-09	9.26456e-08	3.57001e-12	4.28401e-11	[3, 4]	Group11	7.17131	36	[CALR, CAPN2, CD163, CD34, CD59, CLEC4M, CTSB, CUBN, DAG1, ENPP3, F2, FGB, FGG, FOLR1, FOLR2, HLA-DRB1, ICAM1, IGHA1, IGHG3, IGHG4, IGHV1-2, IGHV1-69, IGHV3-74, IGHV5-10-1, IGKC, IGLL5, ITGA1, ITGA6, ITGB1, ITGB2, LRP2, NDUFA2, NT5E, PLG, TF, TNFRSF9]
GO:0031256	leading edge membrane	GO_CellularComponent-EBI-UniProt-GOA-ACAP-ARAP_25.05.2022_00h00	0.00821082	0.0164216	0.00880081	0.0176016	[2, 3, 4]	Group12	5.5	11	[AKT2, CFL1, CORO1C, DNM2, DPP4, ITGB1, LCP1, MYO1C, RAC1, RHOA, RNASE1]
GO:0001726	ruffle	GO_CellularComponent-EBI-UniProt-GOA-ACAP-ARAP_25.05.2022_00h00	0.00102793	0.0061676	0.00880081	0.0176016	[3, 4]	Group12	6.46766	13	[AKT2, CFL1, CORO1C, DNM2, GSN, ITGB1, LCP1, MYO1C, RAC1, RHOA, RNASE1, SLC9A3R1, VIL1]
GO:0032587	ruffle membrane	GO_CellularComponent-EBI-UniProt-GOA-ACAP-ARAP_25.05.2022_00h00	0.00145248	0.00435744	0.00880081	0.0176016	[3, 4, 5, 6]	Group12	7.9646	9	[AKT2, CFL1, CORO1C, DNM2, ITGB1, LCP1, RAC1, RHOA, RNASE1]
GO:0032432	actin filament bundle	GO_CellularComponent-EBI-UniProt-GOA-ACAP-ARAP_25.05.2022_00h00	1.09921e-07	2.30835e-06	4.39219e-06	3.51375e-05	[2, 7]	Group13	15.1163	13	[FLNA, FLNB, ILK, LCP1, LPP, MYO1C, PDLIM1, PDLIM2, PDLIM5, PGM5, PLS3, TRIP6, VIL1]
GO:0042641	actomyosin	GO_CellularComponent-EBI-UniProt-GOA-ACAP-ARAP_25.05.2022_00h00	5.66245e-06	0.000107587	4.39219e-06	3.51375e-05	[2, 7]	Group13	12.7907	11	[FLNB, ILK, LCP1, LPP, MYO1C, PDCD6IP, PDLIM1, PDLIM2, PDLIM5, PGM5, TRIP6]
GO:0030017	sarcomere	GO_CellularComponent-EBI-UniProt-GOA-ACAP-ARAP_25.05.2022_00h00	0.00101582	0.00711075	4.39219e-06	3.51375e-05	[2, 5, 6, 7]	Group13	6.19469	14	[ALDOA, CORO1C, CSRP1, CSRP2, ENO1, FHL2, FLNA, FLNB, ILK, PDLIM1, PDLIM2, PDLIM5, PGM5, PLEC]
GO:0031674	I band	GO_CellularComponent-EBI-UniProt-GOA-ACAP-ARAP_25.05.2022_00h00	0.00110926	0.00554631	4.39219e-06	3.51375e-05	[2, 3, 6, 7, 8]	Group13	7.14286	11	[ALDOA, CSRP1, CSRP2, FHL2, FLNA, FLNB, PDLIM1, PDLIM2, PDLIM5, PGM5, PLEC]
GO:0005576	extracellular region	GO_CellularComponent-EBI-UniProt-GOA-ACAP-ARAP_25.05.2022_00h00	0	0	0	0	[2]	Group14	5.84669	270	[A2M, ACAA1, ACAT1, ACLY, ACO1, ACP2, ACTR2, ADAM10, AGRN, AHCYL1, AHSG, AKR1B1, AKR1C3, ALB, ALDH1L1, ALDH2, ALDH7A1, ALDH9A1, ALDOA, AMBP, ANG, ANKFY1, ANO6, ANXA4, ANXA7, AOC1, AP2M1, APOH, ARHGAP1, ARL8A, ARSF, ATIC, ATP1A1, ATP6V1A, BDH2, BHMT, BHMT2, BPNT1, C11orf54, C3, C4A, C4BPA, CALR, CAPN2, CAT, CBR1, CCT4, CCT5, CCT7, CD163, CD34, CD59, CDH1, CFH, CFHR1, CFI, CFL1, CLEC4M, CLIC1, CLTC…
GO:0005615	extracellular space	GO_CellularComponent-EBI-UniProt-GOA-ACAP-ARAP_25.05.2022_00h00	0	0	0	0	[2, 3]	Group14	7.05429	256	[A2M, ACAT1, ACLY, ACO1, ACP2, ACTR2, ADAM10, AGRN, AHCYL1, AHSG, AKR1B1, AKR1C3, ALB, ALDH1L1, ALDH2, ALDH7A1, ALDH9A1, ALDOA, AMBP, ANG, ANKFY1, ANO6, ANXA4, ANXA7, AOC1, AP2M1, APOH, ARHGAP1, ARL8A, ARSF, ATIC, ATP1A1, ATP6V1A, BDH2, BHMT, BHMT2, BPNT1, C11orf54, C3, C4A, C4BPA, CALR, CAPN2, CAT, CBR1, CCT4, CCT5, CCT7, CD59, CDH1, CFH, CFHR1, CFI, CFL1, CLIC1, CLTC, CNP, COL15A1, COL18A1, COL…
GO:0043230	extracellular organelle	GO_CellularComponent-EBI-UniProt-GOA-ACAP-ARAP_25.05.2022_00h00	0	0	0	0	[3]	Group14	10.451	241	[A2M, ACAT1, ACLY, ACO1, ACP2, ACTR2, ADAM10, AGRN, AHCYL1, AHSG, AKR1B1, AKR1C3, ALB, ALDH1L1, ALDH2, ALDH7A1, ALDH9A1, ALDOA, AMBP, ANKFY1, ANO6, ANXA4, ANXA7, AOC1, AP2M1, APOH, ARHGAP1, ARL8A, ARSF, ATIC, ATP1A1, ATP6V1A, BDH2, BHMT, BHMT2, BPNT1, C11orf54, C3, C4A, CALR, CAPN2, CAT, CBR1, CCT4, CCT5, CCT7, CD59, CDH1, CFH, CFI, CFL1, CLIC1, CLTC, CNP, COL15A1, COL18A1, COL4A2, COL6A1, COPA, …
GO:0070062	extracellular exosome	GO_CellularComponent-EBI-UniProt-GOA-ACAP-ARAP_25.05.2022_00h00	0	0	0	0	[3, 4, 6]	Group14	10.4779	239	[A2M, ACAT1, ACLY, ACO1, ACP2, ACTR2, ADAM10, AGRN, AHCYL1, AHSG, AKR1B1, AKR1C3, ALB, ALDH1L1, ALDH2, ALDH7A1, ALDH9A1, ALDOA, AMBP, ANKFY1, ANO6, ANXA4, ANXA7, AOC1, AP2M1, APOH, ARHGAP1, ARL8A, ARSF, ATIC, ATP1A1, ATP6V1A, BDH2, BHMT, BHMT2, BPNT1, C11orf54, C3, C4A, CALR, CAPN2, CAT, CBR1, CCT4, CCT5, CCT7, CD59, CDH1, CFH, CFI, CFL1, CLIC1, CLTC, CNP, COL15A1, COL18A1, COL4A2, COL6A1, COPA, …
GO:1990204	oxidoreductase complex	GO_CellularComponent-EBI-UniProt-GOA-ACAP-ARAP_25.05.2022_00h00	3.23426e-08	7.76221e-07	2.18927e-06	1.97035e-05	[3]	Group15	12.2302	17	[CAT, CYC1, ETFA, GPD1, NDUFA2, NDUFA4, NDUFA7, NDUFA8, NDUFB10, NDUFB7, NDUFS6, OGDHL, PDHA1, RAC1, RNASE1, SDHA, SDHB]
GO:0030964	NADH dehydrogenase complex	GO_CellularComponent-EBI-UniProt-GOA-ACAP-ARAP_25.05.2022_00h00	0.000210124	0.00231137	2.18927e-06	1.97035e-05	[3, 4]	Group15	13.4615	7	[NDUFA2, NDUFA4, NDUFA7, NDUFA8, NDUFB10, NDUFB7, NDUFS6]
GO:0098803	respiratory chain complex	GO_CellularComponent-EBI-UniProt-GOA-ACAP-ARAP_25.05.2022_00h00	9.06704e-05	0.00145073	2.18927e-06	1.97035e-05	[3, 4]	Group15	10.4167	10	[CYC1, NDUFA2, NDUFA4, NDUFA7, NDUFA8, NDUFB10, NDUFB7, NDUFS6, SDHA, SDHB]
GO:0098798	mitochondrial protein-containing complex	GO_CellularComponent-EBI-UniProt-GOA-ACAP-ARAP_25.05.2022_00h00	0.000151689	0.00197196	2.18927e-06	1.97035e-05	[2, 4, 5, 6]	Group15	6.14887	19	[ATP5F1C, ATP5PD, CYC1, HADHA, NDUFA2, NDUFA4, NDUFA7, NDUFA8, NDUFB10, NDUFB7, NDUFS6, PDHA1, PMPCB, SDHA, SDHB, SLC25A5, SUCLG1, TIMM50, VDAC1]
GO:0098800	inner mitochondrial membrane protein complex	GO_CellularComponent-EBI-UniProt-GOA-ACAP-ARAP_25.05.2022_00h00	0.000155177	0.00186213	2.18927e-06	1.97035e-05	[3, 4, 5, 6, 7, 8, 9]	Group15	7.87879	13	[ATP5F1C, ATP5PD, CYC1, NDUFA2, NDUFA4, NDUFA7, NDUFA8, NDUFB10, NDUFB7, NDUFS6, SDHA, SDHB, TIMM50]
GO:0005746	mitochondrial respirasome	GO_CellularComponent-EBI-UniProt-GOA-ACAP-ARAP_25.05.2022_00h00	0.0001176	0.0016464	2.18927e-06	1.97035e-05	[3, 4, 6, 7, 8, 9]	Group15	10.101	10	[CYC1, NDUFA2, NDUFA4, NDUFA7, NDUFA8, NDUFB10, NDUFB7, NDUFS6, SDHA, SDHB]
