# Supplementary material for: Multi-Omics Approach Reveals Redox Homeostasis Reprogramming in Early-Stage Clear Cell Renal Cell Carcinoma
Source: Antioxidants (Basel). 2022 Dec 29;12(1):81. doi: 10.3390/antiox12010081 (PMC9854847; doi:10.3390/antiox12010081)
Supplement: Supplementary file 1 [file antioxidants-12-00081-s001.zip › Table S8.xls]

## Sheet:  ClueGO results of prototypes o
Table S8 ClueGO results of prototypes of proteins
ID	Term	Ontology Source	Term PValue	Term PValue Corrected with Bonferroni step down	Group PValue	Group PValue Corrected with Bonferroni step down	GOLevels	GOGroups	% Associated Genes	Nr. Genes	Associated Genes Found
GO:0031967	organelle envelope	GO_CellularComponent-EBI-UniProt-GOA-ACAP-ARAP_25.05.2022_00h00	7.95142e-39	1.43126e-37	7.95142e-39	8.74657e-38	[3, 4]	Group00	22.6244	300	[ABCB8, ABCF1, ABHD6, ACAD9, ACADL, ACADM, ACADVL, ACSL1, ACSL4, AFG3L2, AGPAT3, AIFM1, AK2, ALDH18A1, AMBP, ANXA11, ANXA4, AOC1, APEH, APOO, APOOL, AQP1, ASS1, ATAD3A, ATP5F1A, ATP5F1B, ATP5F1C, ATP5F1D, ATP5F1E, ATP5ME, ATP5MF-PTCD1, ATP5MG, ATP5MJ, ATP5PB, ATP5PD, ATP5PF, ATP5PO, BANF1, BAX, BCL2L13, BDH1, BIN1, BPHL, CACYBP, CALR, CAPN2, CAT, CBX3, CBX5, CETN2, CHCHD4, CHDH, CHMP3, CISD1, CLI…
GO:0005739	mitochondrion	GO_CellularComponent-EBI-UniProt-GOA-ACAP-ARAP_25.05.2022_00h00	0	0	0	0	[3, 4, 5]	Group01	26.644	470	[AARS1, AASS, ABAT, ABCB8, ABCD3, ABCE1, ABHD10, ABHD11, ABHD6, ACAA2, ACAD10, ACAD8, ACAD9, ACADL, ACADM, ACADS, ACADSB, ACADVL, ACAT1, ACAT2, ACO1, ACO2, ACOT13, ACOT2, ACOT9, ACSF2, ACSL1, ACSL4, ACSM2A, ACSM2B, ACSM3, ACSM5, ACSS1, ACSS3, ADH5, ADPRS, ADSS2, AFG3L2, AGMAT, AGPS, AGXT2, AIFM1, AK2, AK3, AK4, ALDH18A1, ALDH1B1, ALDH2, ALDH4A1, ALDH5A1, ALDH6A1, AMACR, AMBP, AMT, ANXA6, AOC1, AP…
GO:0031012	extracellular matrix	GO_CellularComponent-EBI-UniProt-GOA-ACAP-ARAP_25.05.2022_00h00	1.73546e-13	1.90901e-12	1.73546e-13	1.04128e-12	[3, 4]	Group02	20.7516	127	[A1BG, A2M, AEBP1, AGT, AMBP, ANXA1, ANXA11, ANXA2, ANXA4, ANXA5, ANXA6, ANXA7, APCS, APOA1, APOA4, APOC3, APOE, APOH, ASPN, AZGP1, BCAM, BCAT2, BGN, CALR, CASK, CDH13, CDH2, CLEC14A, CLEC3B, CLU, COL12A1, COL14A1, COL18A1, COL1A1, COL4A1, COL4A2, COL6A2, COL6A3, CPA3, CSPG4, CSTB, CTSB, CTSC, CTSG, CTSH, CTSS, CTSZ, DAG1, DCN, DLG1, EMILIN1, F12, F13A1, F2, F9, FBLN1, FBN1, FGA, FGB, FN1, GLG1, …
GO:0044391	ribosomal subunit	GO_CellularComponent-EBI-UniProt-GOA-ACAP-ARAP_25.05.2022_00h00	1.3612e-12	1.22508e-11	1.3612e-12	5.44481e-12	[3, 6]	Group03	28.5714	58	[DDX3X, EIF2A, EIF2S1, MRPL38, MRPL44, MRPL46, MRPL49, MRPS10, MRPS2, MRPS31, NDUFAB1, NPM1, PTCD3, RACK1, RPL10A, RPL12, RPL13, RPL14, RPL19, RPL21, RPL22, RPL23, RPL24, RPL27, RPL28, RPL3, RPL30, RPL31, RPL34, RPL35A, RPL36, RPL4, RPL6, RPL7, RPL7A, RPL9, RPLP0, RPLP2, RPS10, RPS11, RPS12, RPS13, RPS16, RPS18, RPS19, RPS20, RPS23, RPS25, RPS27A, RPS28, RPS3, RPS3A, RPS4X, RPS6, RPS7, RPS8, RPS9…
GO:0072562	blood microparticle	GO_CellularComponent-EBI-UniProt-GOA-ACAP-ARAP_25.05.2022_00h00	6.73695e-23	9.43173e-22	6.73695e-23	5.38956e-22	[2, 3, 4]	Group04	40.625	65	[A1BG, A2M, AFM, AGT, AKR1C1, ALB, AMBP, ANXA5, APCS, APOA1, APOA4, APOE, C3, C4BPA, C9, CD5L, CFH, CFHR1, CLIC1, CLU, CP, DNPEP, EIF2A, EIF2S1, ENG, F13A1, F2, FGA, FGB, FN1, GSN, HBB, HBD, HP, HPX, HRG, HSPA2, IGHA1, IGHG1, IGKC, IGLC2, ITIH1, ITIH2, ITIH4, KNG1, KRT1, LGALS3BP, MSN, ORM1, ORM2, PFN1, PLG, PON1, PSMC5, SERPINA3, SERPINC1, SERPINF2, SERPING1, SLC2A1, SLC4A1, STOM, TF, TFRC, VTN,…
GO:1990904	ribonucleoprotein complex	GO_CellularComponent-EBI-UniProt-GOA-ACAP-ARAP_25.05.2022_00h00	2.61027e-27	4.17643e-26	2.61027e-27	2.34924e-26	[2]	Group05	24.3935	181	[ACTN4, API5, AQR, BCAS2, BTF3, CALR, CBX5, CIRBP, CYFIP1, DDX1, DDX17, DDX23, DDX39B, DDX3X, DDX46, DDX5, DDX58, DDX6, DHX15, DHX9, DNAJC5, DRG1, EEF2, EEFSEC, EFTUD2, EIF1, EIF2A, EIF2S1, EIF3A, EIF3B, EIF3C, EIF3D, EIF3E, EIF3F, EIF3H, EIF3I, EIF3J, EIF3L, EIF3M, EIF4E, EIF4G1, EIF6, ELAVL1, EPRS1, FBL, FXR1, G3BP1, G3BP2, GAPDH, GCN1, HDLBP, HNRNPA2B1, HNRNPA3, HNRNPF, HNRNPH1, HNRNPH2, HNRNP…
GO:0035770	ribonucleoprotein granule	GO_CellularComponent-EBI-UniProt-GOA-ACAP-ARAP_25.05.2022_00h00	2.69816e-06	2.69816e-06	2.69816e-06	2.69816e-06	[3, 5]	Group06	20.3636	56	[CAPRIN1, CDC42, CIRBP, CNOT1, CTSG, CTSH, DCPS, DDX1, DDX19B, DDX3X, DDX6, DHX9, DNAJC5, EIF2S1, EIF4E, EIF4G1, ELAVL1, FXR1, G3BP1, G3BP2, HNRNPK, HNRNPL, HNRNPU, IQGAP1, KHSRP, KPNB1, MBNL1, MOV10, NCL, NSUN2, PABPC4, PCBP1, PSMA2, PSMA4, PSMA6, PSMC2, PSMC3, RAC1, ROCK2, RPL28, RPL6, RPLP0, RPS4X, RPS6, SERPINB1, SNRPB2, SNRPG, STAU1, TBRG4, TOP1, TRIM25, TSTD1, TUBB, UBAP2L, UPF1, VCP]
GO:0036464	cytoplasmic ribonucleoprotein granule	GO_CellularComponent-EBI-UniProt-GOA-ACAP-ARAP_25.05.2022_00h00	1.28549e-06	2.57098e-06	2.69816e-06	2.69816e-06	[3, 4, 6]	Group06	20.9302	54	[CAPRIN1, CDC42, CIRBP, CNOT1, CTSG, CTSH, DCPS, DDX1, DDX19B, DDX3X, DDX6, DHX9, DNAJC5, EIF2S1, EIF4E, EIF4G1, ELAVL1, FXR1, G3BP1, G3BP2, HNRNPK, HNRNPU, IQGAP1, KHSRP, KPNB1, MBNL1, MOV10, NCL, NSUN2, PABPC4, PCBP1, PSMA2, PSMA4, PSMA6, PSMC2, PSMC3, RAC1, ROCK2, RPL28, RPL6, RPLP0, RPS4X, RPS6, SERPINB1, SNRPB2, SNRPG, STAU1, TOP1, TRIM25, TSTD1, TUBB, UBAP2L, UPF1, VCP]
GO:0045177	apical part of cell	GO_CellularComponent-EBI-UniProt-GOA-ACAP-ARAP_25.05.2022_00h00	1.13242e-09	6.79452e-09	1.13242e-09	3.39726e-09	[2]	Group07	20.2151	94	[ABCB1, ABCC2, ABCC4, ACE2, ACY3, AHCYL1, AKR1A1, AMN, ANXA1, ANXA13, AQP1, ATP1A1, ATP1B1, ATP1B3, ATP2B4, ATP6V0A4, ATP6V0D1, ATP6V1A, ATP6V1B2, ATP6V1C1, ATP6V1E1, ATP6V1G1, BSG, BST2, CA2, CD34, CDC42, CDH2, CDHR2, CETN2, CLIC4, CLIC5, CSPG4, CTSB, CUBN, CYP4A11, CYP4F2, DLG1, DPEP1, DPP4, ENPEP, ENPP3, EPCAM, EZR, FABP1, FLOT2, FN1, FOLR1, GNAS, HIP1R, HSP90AA1, HSP90AB1, ITPR3, LGMN, LMO7, …
GO:0016324	apical plasma membrane	GO_CellularComponent-EBI-UniProt-GOA-ACAP-ARAP_25.05.2022_00h00	1.1393e-08	5.6965e-08	1.13242e-09	3.39726e-09	[3, 4, 5]	Group07	20.4604	80	[ABCB1, ABCC2, ABCC4, ACE2, ACY3, AHCYL1, AKR1A1, AMN, ANXA1, ANXA13, AQP1, ATP1A1, ATP1B1, ATP1B3, ATP2B4, ATP6V0A4, ATP6V0D1, ATP6V1A, ATP6V1B2, ATP6V1E1, ATP6V1G1, BST2, CD34, CDH2, CDHR2, CLIC5, CSPG4, CTSB, CUBN, CYP4A11, CYP4F2, DLG1, DPEP1, DPP4, ENPEP, ENPP3, EPCAM, EZR, FLOT2, FN1, FOLR1, GNAS, HIP1R, HSP90AA1, HSP90AB1, LMO7, LRP2, MGAM, MSN, MTDH, PALS1, PDZK1, PFKM, PODXL, PRKCSH, RAB…
GO:0045178	basal part of cell	GO_CellularComponent-EBI-UniProt-GOA-ACAP-ARAP_25.05.2022_00h00	1.61096e-07	6.44384e-07	1.61096e-07	3.22192e-07	[2]	Group08	21.1604	62	[ABCC3, ABCC4, ACE, ANK1, ANK3, ANXA1, ANXA2, AQP1, ATP1A1, ATP1B1, ATP1B3, ATP2B4, ATP6V0A4, BSG, CASK, CD34, CDH16, CDH2, CLASP2, DAG1, DLG1, DOCK7, DSP, EGFR, ENPP1, EPCAM, EZR, FLOT2, FOLR1, HSP90AA1, HSP90AB1, IDE, ITGA1, ITGA3, LEPROT, LIN7C, LRP1, MSN, MTTP, MYO1C, MYO1D, MYO1E, PLPP3, RHCG, RNMT, SLC13A3, SLC16A1, SLC22A6, SLC22A8, SLC23A1, SLC2A1, SLC4A1, SLC4A4, SLC7A8, STX4, STXBP3, SY…
GO:0009925	basal plasma membrane	GO_CellularComponent-EBI-UniProt-GOA-ACAP-ARAP_25.05.2022_00h00	1.66954e-07	5.00862e-07	1.61096e-07	3.22192e-07	[3, 4, 5]	Group08	21.6117	59	[ABCC3, ABCC4, ACE, ANK1, ANK3, ANXA1, ANXA2, AQP1, ATP1A1, ATP1B1, ATP1B3, ATP2B4, ATP6V0A4, BSG, CASK, CD34, CDH16, CDH2, DAG1, DLG1, DSP, EGFR, ENPP1, EPCAM, EZR, FLOT2, FOLR1, HSP90AA1, HSP90AB1, IDE, ITGA3, LEPROT, LIN7C, LRP1, MSN, MTTP, MYO1C, MYO1D, MYO1E, PLPP3, RHCG, RNMT, SLC13A3, SLC16A1, SLC22A6, SLC22A8, SLC23A1, SLC2A1, SLC4A1, SLC4A4, SLC7A8, STX4, STXBP3, SYNJ2BP, TF, TFRC, TJP1,…
GO:0098798	mitochondrial protein-containing complex	GO_CellularComponent-EBI-UniProt-GOA-ACAP-ARAP_25.05.2022_00h00	1.99927e-30	3.39875e-29	1.99927e-30	1.99927e-29	[2, 4, 5, 6]	Group09	34.9515	108	[AFG3L2, APOO, APOOL, ATP5F1A, ATP5F1B, ATP5F1C, ATP5F1D, ATP5F1E, ATP5ME, ATP5MG, ATP5MJ, ATP5PB, ATP5PD, ATP5PF, ATP5PO, BAX, BCKDHB, BCKDK, COX1, COX4I1, COX5B, COX6B1, COX6C, COX7A2, COX7C, CYC1, CYTB, DBT, DLAT, DLD, DNAJC11, GRPEL1, HADHB, HSD17B10, HSPA9, IDH3A, IDH3B, LDHD, MCCC1, MCCC2, MPC2, MRPL38, MRPL44, MRPL46, MRPL49, MRPS10, MRPS2, MRPS31, MRPS36, MTX3, NDUFA10, NDUFA11, NDUFA12, …
GO:0098800	inner mitochondrial membrane protein complex	GO_CellularComponent-EBI-UniProt-GOA-ACAP-ARAP_25.05.2022_00h00	4.12556e-25	6.18835e-24	1.99927e-30	1.99927e-29	[3, 4, 5, 6, 7, 8, 9]	Group09	41.8182	69	[AFG3L2, APOO, APOOL, ATP5F1A, ATP5F1B, ATP5F1C, ATP5F1D, ATP5F1E, ATP5ME, ATP5MG, ATP5MJ, ATP5PB, ATP5PD, ATP5PF, ATP5PO, COX1, COX4I1, COX5B, COX6B1, COX6C, COX7A2, COX7C, CYC1, CYTB, DNAJC11, GRPEL1, HSPA9, MPC2, MTX3, NDUFA10, NDUFA11, NDUFA12, NDUFA4, NDUFA4L2, NDUFA5, NDUFA8, NDUFA9, NDUFAB1, NDUFB11, NDUFB5, NDUFB6, NDUFB7, NDUFB8, NDUFB9, NDUFC1, NDUFC2, NDUFS1, NDUFS2, NDUFS3, NDUFS5, ND…
GO:0098862	cluster of actin-based cell projections	GO_CellularComponent-EBI-UniProt-GOA-ACAP-ARAP_25.05.2022_00h00	5.26955e-14	6.32346e-13	5.26955e-14	3.68868e-13	[2]	Group10	31.6092	55	[ACE, ACE2, ACTN1, ACTR3, ADD3, AMN, AQP1, ATP6V0A4, BSG, CALB1, CAPZA2, CAPZB, CDHR2, CLIC1, CLIC5, CLTRN, CUBN, DCXR, DNM1L, ENPEP, EPS8L2, EZR, FLII, FLNA, FLNB, FOLR1, HSP90AA1, HSP90AB1, ITPR3, LIMA1, LRP2, MME, MPP1, MTTP, MYH14, MYH9, MYL12B, MYL6, MYO1B, MYO1C, MYO1D, MYO1E, MYO7B, PAFAH1B1, PDZK1, PLEC, PLS1, SCIN, SLC23A1, SLC2A2, SLC3A1, SLC5A1, SLC6A19, SLC9A3R1, VIL1]
GO:0005903	brush border	GO_CellularComponent-EBI-UniProt-GOA-ACAP-ARAP_25.05.2022_00h00	7.39156e-20	9.60903e-19	5.26955e-14	3.68868e-13	[3]	Group10	44.2478	50	[ACE, ACE2, ACTN1, ACTR3, ADD3, AMN, AQP1, ATP6V0A4, BSG, CAPZA2, CAPZB, CDHR2, CLIC1, CLTRN, CUBN, DCXR, DNM1L, ENPEP, EZR, FLII, FLNA, FLNB, FOLR1, HSP90AA1, HSP90AB1, ITPR3, LIMA1, LRP2, MME, MTTP, MYH14, MYH9, MYL12B, MYL6, MYO1B, MYO1C, MYO1D, MYO1E, MYO7B, PDZK1, PLEC, PLS1, SCIN, SLC23A1, SLC2A2, SLC3A1, SLC5A1, SLC6A19, SLC9A3R1, VIL1]
GO:0031252	cell leading edge	GO_CellularComponent-EBI-UniProt-GOA-ACAP-ARAP_25.05.2022_00h00	2.11132e-13	2.11132e-12	2.11132e-13	1.05566e-12	[2]	Group11	22.3404	105	[AAK1, ABI1, ACTN1, ACTR2, ACTR3, APPL1, ARF6, ARHGAP18, ARPC2, ARPC3, ARPC5, ARPIN-AP3S2, ATP2B4, ATP6V1B2, BRK1, CAPG, CAPRIN1, CAPZB, CD2AP, CDC42, CDC42BPB, CDH2, CLASP2, CORO1A, CORO1B, CORO1C, CSPG4, CTNNA1, CTNND1, CTTN, CYFIP1, DAG1, DBNL, DCTN1, DDX3X, DDX58, DNM2, DPP4, DPYSL3, EEF1A1, EGFR, EPB41L3, EPS8L2, EZR, FERMT2, FGD4, FLOT2, FSCN1, GNAS, GSN, HIP1R, INSR, IQGAP1, IQGAP2, ITGAV,…
GO:0001726	ruffle	GO_CellularComponent-EBI-UniProt-GOA-ACAP-ARAP_25.05.2022_00h00	1.06015e-10	8.48121e-10	2.11132e-13	1.05566e-12	[3, 4]	Group11	26.8657	54	[ACTN1, APPL1, ARF6, ARHGAP18, ATP6V1B2, CAPG, CD2AP, CLASP2, CORO1C, CSPG4, CTTN, CYFIP1, DBNL, DDX58, DNM2, EEF1A1, EGFR, EPS8L2, EZR, FGD4, FSCN1, GNAS, GSN, HIP1R, IQGAP1, ITGAV, ITGB1, LCP1, LIMA1, MYH9, MYO1C, MYO1E, MYO6, NCKAP1, PACSIN2, PALLD, PDLIM7, PLCG2, PMPCA, PODXL, RAC1, RHOA, RPS3, S100A11, S100A6, SLC9A3R1, SNX5, SNX9, TLN1, TLN2, TPM1, TWF1, VIL1, WASF2]
GO:0030027	lamellipodium	GO_CellularComponent-EBI-UniProt-GOA-ACAP-ARAP_25.05.2022_00h00	1.94731e-10	1.36312e-09	2.11132e-13	1.05566e-12	[3, 4]	Group11	25.5507	58	[ABI1, ACTR2, ACTR3, ARPC2, ARPC3, ARPC5, ARPIN-AP3S2, BRK1, CAPG, CAPRIN1, CAPZB, CDC42BPB, CDH2, CORO1A, CORO1B, CORO1C, CSPG4, CTNNA1, CTNND1, CTTN, CYFIP1, DAG1, DBNL, DDX3X, DNM2, DPP4, DPYSL3, FERMT2, FGD4, FLOT2, FSCN1, GSN, IQGAP2, ITGAV, ITGB1, MYH10, MYLK, NCKAP1, NRBP1, P4HB, PALLD, PARVA, PKN2, PODXL, PXDN, RAB13, RAC1, RHOA, SHTN1, SNX1, SNX2, SORBS2, STX4, SWAP70, SYNE2, VASP, VIL1,…
GO:0005576	extracellular region	GO_CellularComponent-EBI-UniProt-GOA-ACAP-ARAP_25.05.2022_00h00	0	0	0	0	[2]	Group12	21.6111	998	[A1BG, A2M, AARS1, ABCB1, ABHD14B, ABI1, ACAA1, ACAT1, ACAT2, ACE, ACE2, ACLY, ACO1, ACP1, ACSL4, ACTN1, ACTN4, ACTR1A, ACTR1B, ACTR2, ACTR3, ACY1, ACY3, ADAM10, ADH5, ADH6, ADIRF, ADSL, ADSS2, AEBP1, AFM, AGL, AGT, AHCY, AHCYL1, AHNAK, AHSA1, AIMP1, AK1, AK2, AKR1A1, AKR1B1, AKR1C1, AKR1C3, AKR7A2, AKR7A3, ALAD, ALB, ALDH1A1, ALDH1L1, ALDH2, ALDH8A1, ALDH9A1, ALDOA, ALDOB, ALDOC, AMBP, AMN, ANKF…
GO:0005615	extracellular space	GO_CellularComponent-EBI-UniProt-GOA-ACAP-ARAP_25.05.2022_00h00	0	0	0	0	[2, 3]	Group12	26.1229	948	[A1BG, A2M, AARS1, ABCB1, ABHD14B, ABI1, ACAT1, ACAT2, ACE, ACE2, ACLY, ACO1, ACP1, ACSL4, ACTN1, ACTN4, ACTR1A, ACTR1B, ACTR2, ACTR3, ACY1, ACY3, ADAM10, ADH5, ADH6, ADIRF, ADSL, ADSS2, AEBP1, AFM, AGT, AHCY, AHCYL1, AHNAK, AHSA1, AIMP1, AK1, AK2, AKR1A1, AKR1B1, AKR1C1, AKR1C3, AKR7A2, AKR7A3, ALAD, ALB, ALDH1A1, ALDH1L1, ALDH2, ALDH8A1, ALDH9A1, ALDOA, ALDOB, ALDOC, AMBP, AMN, ANKFY1, ANO6, AN…
GO:0043230	extracellular organelle	GO_CellularComponent-EBI-UniProt-GOA-ACAP-ARAP_25.05.2022_00h00	0	0	0	0	[3]	Group12	38.3781	885	[A1BG, A2M, AARS1, ABCB1, ABHD14B, ABI1, ACAT1, ACAT2, ACE, ACE2, ACLY, ACO1, ACP1, ACSL4, ACTN1, ACTN4, ACTR1A, ACTR1B, ACTR2, ACTR3, ACY1, ACY3, ADAM10, ADH5, ADH6, ADIRF, ADSL, ADSS2, AEBP1, AFM, AGT, AHCY, AHCYL1, AHNAK, AHSA1, AK1, AK2, AKR1A1, AKR1B1, AKR1C1, AKR1C3, AKR7A2, AKR7A3, ALAD, ALB, ALDH1A1, ALDH1L1, ALDH2, ALDH8A1, ALDH9A1, ALDOA, ALDOB, ALDOC, AMBP, AMN, ANKFY1, ANO6, ANP32B, A…
GO:0070062	extracellular exosome	GO_CellularComponent-EBI-UniProt-GOA-ACAP-ARAP_25.05.2022_00h00	0	0	0	0	[3, 4, 6]	Group12	38.7988	885	[A1BG, A2M, AARS1, ABCB1, ABHD14B, ABI1, ACAT1, ACAT2, ACE, ACE2, ACLY, ACO1, ACP1, ACSL4, ACTN1, ACTN4, ACTR1A, ACTR1B, ACTR2, ACTR3, ACY1, ACY3, ADAM10, ADH5, ADH6, ADIRF, ADSL, ADSS2, AEBP1, AFM, AGT, AHCY, AHCYL1, AHNAK, AHSA1, AK1, AK2, AKR1A1, AKR1B1, AKR1C1, AKR1C3, AKR7A2, AKR7A3, ALAD, ALB, ALDH1A1, ALDH1L1, ALDH2, ALDH8A1, ALDH9A1, ALDOA, ALDOB, ALDOC, AMBP, AMN, ANKFY1, ANO6, ANP32B, A…
