# Supplementary material for: Multi-Omics Approach Reveals Redox Homeostasis Reprogramming in Early-Stage Clear Cell Renal Cell Carcinoma
Source: Antioxidants (Basel). 2022 Dec 29;12(1):81. doi: 10.3390/antiox12010081 (PMC9854847; doi:10.3390/antiox12010081)
Supplement: Supplementary file 1 [file antioxidants-12-00081-s001.zip › Table S10.xlsx]

## Sheet: Proteome-MF
Table S10 Proteome-MF
ID	Description	GeneRatio	BgRatio	pvalue	p.adjust	qvalue	geneID	Count
GO:0050839	cell adhesion molecule binding	50/445	475/11728	4.30296e-11	2.83134e-08	2.39154e-08	GLOD4/TES/PARK7/POSTN/PDLIM5/PAICS/CCS/PDLIM1/RPL14/NUMB/PKP4/VWF/RPS2/RPL34/RPL24/PPIA/PLEC/PKM/MYO1B/EPCAM/LCP1/LASP1/LAMB2/LAMB1/ITGB2/ITGB1/ITGA1/ITGA6/ILK/ICAM2/ICAM1/HCFC1/FN1/FLNB/FLNA/FGG/FGB/FBN1/FBLN1/ENO1/EEF2/CLIC1/CDH1/CD151/CALR/ATIC/ARHGAP1/ANXA7/ALDOA/ADAM10	50
GO:0005201	extracellular matrix structural constituent	23/445	142/11728	3.40221e-09	1.11933e-06	9.45457e-07	AGRN/SBSPON/COL18A1/POSTN/VWF/UMOD/SPARC/NID1/LAMC1/LAMB2/LAMB1/IGFBP7/HSPG2/FN1/FGG/FGB/EFEMP1/FBN1/FBLN2/FBLN1/COL15A1/COL6A1/COL4A2	23
GO:0016903	oxidoreductase activity, acting on the aldehyde or oxo group of donors	12/445	40/11728	1.63303e-08	3.10409e-06	2.62192e-06	OGDHL/ALDH1L1/ALDH4A1/AKR1C3/ALDH5A1/PDHA1/GAPDH/ALDH7A1/AKR1B1/ALDH9A1/ALDH1B1/ALDH2	12
GO:0016620	oxidoreductase activity, acting on the aldehyde or oxo group of donors, NAD or NADP as acceptor	11/445	33/11728	1.88699e-08	3.10409e-06	2.62192e-06	ALDH1L1/ALDH4A1/AKR1C3/ALDH5A1/PDHA1/GAPDH/ALDH7A1/AKR1B1/ALDH9A1/ALDH1B1/ALDH2	11
GO:0009055	electron transfer activity	17/445	99/11728	1.61848e-07	2.12993e-05	1.79907e-05	PHGDH/HAAO/ALDH4A1/SDHB/SDHA/POR/NDUFS6/NDUFB7/NDUFA8/NDUFA7/NDUFA4/NDUFA2/MAOB/ETFA/CYC1/AKR1B1/ALDH2	17
GO:0045296	cadherin binding	30/445	290/11728	5.83138e-07	6.39508e-05	5.4017e-05	GLOD4/TES/PARK7/PDLIM5/PAICS/CCS/PDLIM1/RPL14/NUMB/PKP4/RPS2/RPL34/RPL24/PLEC/PKM/MYO1B/EPCAM/LASP1/ITGB1/ITGA6/HCFC1/FLNB/FLNA/ENO1/EEF2/CLIC1/CDH1/ATIC/ARHGAP1/ALDOA	30
GO:0016627	oxidoreductase activity, acting on the CH-CH group of donors	11/445	51/11728	2.50253e-06	0.000235238	0.000198697	BDH2/PECR/DECR2/AKR1C3/SDHB/SDHA/AKR1B1/ACADVL/ACADSB/ACADS/ACAA1	11
GO:0004029	aldehyde dehydrogenase (NAD+) activity	6/445	14/11728	6.6853e-06	0.000486513	0.00041094	ALDH1L1/ALDH4A1/ALDH7A1/ALDH9A1/ALDH1B1/ALDH2	6
GO:0004030	aldehyde dehydrogenase [NAD(P)+] activity	6/445	14/11728	6.6853e-06	0.000486513	0.00041094	ALDH1L1/ALDH4A1/ALDH7A1/ALDH9A1/ALDH1B1/ALDH2	6
GO:0061134	peptidase regulator activity	20/445	171/11728	7.39381e-06	0.000486513	0.00041094	RPS27L/VIL1/VCP/TIMP3/RENBP/SERPINB9/SERPINA1/SERPINF1/LTF/KNG1/HRG/GAPDH/FN1/FBLN1/DPEP1/CTSH/C3/AMBP/AHSG/A2M	20
GO:0016616	oxidoreductase activity, acting on the CH-OH group of donors, NAD or NADP as acceptor	14/445	93/11728	9.96594e-06	0.000596145	0.000503542	BDH2/CRYL1/PHGDH/H6PD/AKR1C3/SORD/MDH2/IMPDH2/HSD11B2/HADHA/GPD1/CBR1/AKR1B1/ADH1B	14
GO:0003735	structural constituent of ribosome	16/445	120/11728	1.16065e-05	0.000636424	0.000537565	RPS27L/RPL14/RPS28/RPS15A/RPS12/RPS11/RPS8/RPS2/RPL37A/RPL34/RPL27A/RPL30/RPL24/RPL11/RPL3/NDUFA7	16
GO:0005178	integrin binding	17/445	135/11728	1.34625e-05	0.000681409	0.000575562	VWF/PPIA/LCP1/LAMB2/LAMB1/ITGB2/ITGB1/ILK/ICAM2/ICAM1/FN1/FBN1/FBLN1/CD151/CALR/ANXA7/ADAM10	17
GO:1901681	sulfur compound binding	22/445	214/11728	2.09367e-05	0.000984024	0.000831171	AGRN/OGDHL/POSTN/PPIA/PC/LTF/LRP1/KNG1/HRG/HMGCL/CFH/HADHA/GSTP1/GSTM3/FN1/FBN1/F2/CD34/APOH/ANG/ACADVL/AOC1	22
GO:0051287	NAD binding	10/445	53/11728	2.51724e-05	0.00107459	0.000907664	BDH2/CRYL1/PHGDH/SORD/HSD11B2/HADHA/GPD1/GAPDH/ALDH1B1/ALDH2	10
GO:0016614	oxidoreductase activity, acting on CH-OH group of donors	14/445	101/11728	2.61297e-05	0.00107459	0.000907664	BDH2/CRYL1/PHGDH/H6PD/AKR1C3/SORD/MDH2/IMPDH2/HSD11B2/HADHA/GPD1/CBR1/AKR1B1/ADH1B	14
GO:0019842	vitamin binding	15/445	120/11728	4.6998e-05	0.0018191	0.00153653	OGDHL/FTCD/CUBN/SHMT1/RBP4/PLOD2/PC/OAT/GOT2/GC/FOLR2/FOLR1/DDC/ALB/ABAT	15
GO:0016209	antioxidant activity	10/445	61/11728	8.87457e-05	0.00324415	0.00274022	PARK7/TXNRD2/GSTO1/SOD1/HP/HBB/GSTP1/GPX1/CAT/ALB	10
GO:0050660	flavin adenine dinucleotide binding	11/445	75/11728	0.000113328	0.00392472	0.00331507	SQOR/ERO1A/TXNRD2/SDHA/POR/MAOB/FMO1/ETFA/ACADVL/ACADSB/ACADS	11
GO:0016655	oxidoreductase activity, acting on NAD(P)H, quinone or similar compound as acceptor	8/445	41/11728	0.000127876	0.00406026	0.00342956	AKR1C3/NDUFS6/NDUFB7/NDUFA8/NDUFA7/NDUFA4/NDUFA2/CBR1	8
GO:0004866	endopeptidase inhibitor activity	15/445	131/11728	0.000129583	0.00406026	0.00342956	VIL1/TIMP3/RENBP/SERPINB9/SERPINA1/SERPINF1/LTF/KNG1/HRG/GAPDH/DPEP1/C3/AMBP/AHSG/A2M	15
GO:0030414	peptidase inhibitor activity	15/445	133/11728	0.000153761	0.00459884	0.00388448	VIL1/TIMP3/RENBP/SERPINB9/SERPINA1/SERPINF1/LTF/KNG1/HRG/GAPDH/DPEP1/C3/AMBP/AHSG/A2M	15
GO:0016874	ligase activity	14/445	122/11728	0.000210903	0.00594393	0.00502063	ACSF2/SLC27A2/PAICS/ATP5PD/SUCLG1/YARS1/UBA1/PC/GCLC/GART/ACSL1/EPRS1/ATP6V1A/ATP5F1C	14
GO:0043236	laminin binding	6/445	24/11728	0.0002168	0.00594393	0.00502063	AGRN/NID1/LGALS1/ITGB1/ITGA6/DAG1	6
GO:0043394	proteoglycan binding	7/445	35/11728	0.000288577	0.00759534	0.00641552	AGRN/NID1/LRP1/HRG/CFH/FN1/CTSB	7
GO:0061135	endopeptidase regulator activity	15/445	142/11728	0.000317422	0.00800018	0.00675747	VIL1/TIMP3/RENBP/SERPINB9/SERPINA1/SERPINF1/LTF/KNG1/HRG/GAPDH/DPEP1/C3/AMBP/AHSG/A2M	15
GO:0016829	lyase activity	16/445	158/11728	0.000328275	0.00800018	0.00675747	PARK7/FTCD/PAICS/TPI1/SHMT1/RNASE1/PCK2/PCK1/HMGCL/HADHA/FECH/ENO1/DDC/ALDOA/ACO2/ACO1	16
GO:0050840	extracellular matrix binding	8/445	47/11728	0.000344797	0.00810273	0.00684409	AGRN/SPARC/NID1/LGALS1/ITGB1/ITGA6/FBLN2/DAG1	8
GO:0051087	chaperone binding	11/445	89/11728	0.000524868	0.0119091	0.0100592	PTGES3/VWF/SOD1/PLG/LRP2/FN1/FGB/CP/CALR/ATP1A1/ALB	11
GO:0038024	cargo receptor activity	9/445	63/11728	0.000575824	0.0122908	0.0103816	CD163/SCARF1/CUBN/LRP2/LRP1/ITGB2/CFI/FOLR2/FOLR1	9
GO:0016830	carbon-carbon lyase activity	7/445	39/11728	0.000579051	0.0122908	0.0103816	PAICS/SHMT1/PCK2/PCK1/HMGCL/DDC/ALDOA	7
GO:0008137	NADH dehydrogenase (ubiquinone) activity	6/445	29/11728	0.000651391	0.0133942	0.0113136	NDUFS6/NDUFB7/NDUFA8/NDUFA7/NDUFA4/NDUFA2	6
GO:0050136	NADH dehydrogenase (quinone) activity	6/445	30/11728	0.000788503	0.0157223	0.01328	NDUFS6/NDUFB7/NDUFA8/NDUFA7/NDUFA4/NDUFA2	6
GO:0016651	oxidoreductase activity, acting on NAD(P)H	9/445	67/11728	0.000910105	0.0176132	0.0148773	AKR1C3/POR/NDUFS6/NDUFB7/NDUFA8/NDUFA7/NDUFA4/NDUFA2/CBR1	9
GO:0042805	actinin binding	6/445	31/11728	0.000946862	0.017801	0.0150359	PDLIM2/PDLIM5/PDLIM1/DAG1/CSRP2/CSRP1	6
GO:0031406	carboxylic acid binding	14/445	143/11728	0.00106429	0.0189325	0.0159916	AGRN/FTCD/AKR1C3/SHMT1/PLOD2/PCK1/PC/HMGCL/GSTP1/GOT2/GCLC/FOLR2/FOLR1/ALB	14
GO:0016667	oxidoreductase activity, acting on a sulfur group of donors	7/445	43/11728	0.00106459	0.0189325	0.0159916	SQOR/ERO1A/TXNRD2/CCS/GSTO1/SELENBP1/PGK1	7
GO:0003954	NADH dehydrogenase activity	6/445	32/11728	0.00112859	0.0190413	0.0160835	NDUFS6/NDUFB7/NDUFA8/NDUFA7/NDUFA4/NDUFA2	6
GO:0003955	NAD(P)H dehydrogenase (quinone) activity	6/445	32/11728	0.00112859	0.0190413	0.0160835	NDUFS6/NDUFB7/NDUFA8/NDUFA7/NDUFA4/NDUFA2	6
GO:0002020	protease binding	12/445	115/11728	0.00137448	0.022542	0.0190404	PARK7/VWF/VCP/TIMP3/SERPINB9/SERPINA1/LRP1/ITGB1/FN1/DPP4/CLTC/A2M	12
GO:0004869	cysteine-type endopeptidase inhibitor activity	7/445	45/11728	0.00140459	0.022542	0.0190404	VIL1/SERPINB9/LTF/KNG1/HRG/DPEP1/AHSG	7
GO:0016628	oxidoreductase activity, acting on the CH-CH group of donors, NAD or NADP as acceptor	5/445	24/11728	0.00179722	0.0281564	0.0237827	BDH2/PECR/DECR2/AKR1C3/AKR1B1	5
GO:0005518	collagen binding	8/445	61/11728	0.00203259	0.0302236	0.0255288	VWF/SPARC/NID1/ITGB1/ITGA1/FN1/CTSB/COL6A1	8
GO:0005507	copper ion binding	7/445	48/11728	0.00206696	0.0302236	0.0255288	PARK7/CCS/SOD1/CP/ANG/ALB/AOC1	7
GO:0015453	oxidoreduction-driven active transmembrane transporter activity	7/445	48/11728	0.00206696	0.0302236	0.0255288	NDUFS6/NDUFB7/NDUFA8/NDUFA7/NDUFA4/NDUFA2/CYC1	7
GO:0097718	disordered domain specific binding	5/445	25/11728	0.00217747	0.0311472	0.026309	GAPDH/FN1/CLTC/AP2M1/AP2A2	5
GO:0043395	heparan sulfate proteoglycan binding	4/445	16/11728	0.0025873	0.0362221	0.0305956	AGRN/LRP1/HRG/CFH	4
GO:0051082	unfolded protein binding	10/445	94/11728	0.00292676	0.040121	0.0338888	CCT5/RUVBL2/PTGES3/CCT4/CCT7/TRAP1/VBP1/TAPBP/PPIA/CALR	10
GO:0016769	transferase activity, transferring nitrogenous groups	4/445	17/11728	0.00328313	0.0440877	0.0372394	OAT/GOT2/GAPDH/ABAT	4
GO:0003779	actin binding	24/445	348/11728	0.00349404	0.0459815	0.038839	PDLIM2/CORO1C/CORO1A/PDLIM5/ACTR2/PDLIM1/VIL1/PLS3/PLEC/MYO1C/MYO1B/LCP1/LASP1/ITGB1/HNRNPU/GSN/GC/FLNB/FLNA/EEF2/DAG1/CFL1/ANG/ALDOA	24
GO:0033218	amide binding	23/445	334/11728	0.00428187	0.0552446	0.0466632	FTCD/CLEC4M/VDAC2/VDAC1/VBP1/TAPBP/TAP2/PPIA/PC/MME/LRP1/ITGB2/HSPG2/HMGCL/HADHA/GSTM3/FOLR2/FOLR1/AP2M1/CAT/CALR/ANG/ACADVL	23
GO:0002162	dystroglycan binding	3/445	10/11728	0.00533433	0.0649998	0.054903	AGRN/PLEC/DAG1	3
GO:0003995	acyl-CoA dehydrogenase activity	3/445	10/11728	0.00533433	0.0649998	0.054903	ACADVL/ACADSB/ACADS	3
GO:0097493	structural molecule activity conferring elasticity	3/445	10/11728	0.00533433	0.0649998	0.054903	LAMC1/FBN1/FBLN2	3
GO:0016877	ligase activity, forming carbon-sulfur bonds	5/445	31/11728	0.0057779	0.0689068	0.0582032	ACSF2/SLC27A2/SUCLG1/UBA1/ACSL1	5
GO:0051015	actin filament binding	14/445	172/11728	0.00586441	0.0689068	0.0582032	CORO1C/CORO1A/ACTR2/VIL1/PLS3/MYO1C/MYO1B/LCP1/LASP1/GSN/FLNB/FLNA/EEF2/CFL1	14
GO:0030170	pyridoxal phosphate binding	6/445	44/11728	0.00599488	0.069204	0.0584542	SHMT1/OAT/GOT2/DDC/ALB/ABAT	6
GO:0016645	oxidoreductase activity, acting on the CH-NH group of donors	4/445	20/11728	0.00610831	0.0692978	0.0585334	PIPOX/ALDH1L1/AASS/ALDH4A1	4
GO:0015036	disulfide oxidoreductase activity	5/445	32/11728	0.00663889	0.0734885	0.0620731	ERO1A/TXNRD2/CCS/GSTO1/PGK1	5
GO:0070279	vitamin B6 binding	6/445	45/11728	0.00670107	0.0734885	0.0620731	SHMT1/OAT/GOT2/DDC/ALB/ABAT	6
GO:0030955	potassium ion binding	3/445	11/11728	0.0071301	0.0769116	0.0649645	PKM/ATP1A1/ACAT1	3
GO:0016878	acid-thiol ligase activity	4/445	21/11728	0.00732319	0.0777203	0.0656476	ACSF2/SLC27A2/SUCLG1/ACSL1	4
GO:0003729	mRNA binding	17/445	236/11728	0.00857131	0.0873949	0.0738194	HNRNPA3/TARDBP/CCT5/PARK7/FXR2/CNBP/SHMT1/SRSF1/RPS2/RPL24/PKM/HNRNPU/HNRNPL/HNRNPD/DHX9/CALR/ACO1	17
GO:0019865	immunoglobulin binding	4/445	22/11728	0.00868715	0.0873949	0.0738194	VWF/UMOD/HRG/AMBP	4
GO:0051393	alpha-actinin binding	4/445	22/11728	0.00868715	0.0873949	0.0738194	PDLIM2/PDLIM5/PDLIM1/DAG1	4
GO:0003823	antigen binding	7/445	62/11728	0.00877548	0.0873949	0.0738194	IGLL5/CLEC4M/TAPBP/TAP2/PPP2R1A/PLG/IGKC	7
GO:0043177	organic acid binding	10/445	110/11728	0.00889887	0.0873949	0.0738194	FTCD/SHMT1/PLOD2/PC/HBB/GOT2/GCLC/FOLR2/FOLR1/DDC	10
GO:0051371	muscle alpha-actinin binding	3/445	12/11728	0.00924214	0.0894313	0.0755395	PDLIM2/PDLIM5/PDLIM1	3
GO:0043548	phosphatidylinositol 3-kinase binding	4/445	23/11728	0.010207	0.0973362	0.0822164	CORO1A/GSN/DNM2/ATP1A1	4
GO:0005539	glycosaminoglycan binding	14/445	185/11728	0.0108651	0.100372	0.0847808	AGRN/POSTN/PPIA/LTF/KNG1/HRG/CFH/GNS/FN1/FBN1/F2/APOH/ANG/AOC1	14
GO:0043028	cysteine-type endopeptidase regulator activity involved in apoptotic process	5/445	36/11728	0.010983	0.100372	0.0847808	RPS27L/VIL1/SERPINB9/DPEP1/CTSH	5
GO:0043531	ADP binding	5/445	36/11728	0.010983	0.100372	0.0847808	RUVBL2/VCP/PGK1/GCLC/ATP1A1	5
GO:0004467	long-chain fatty acid-CoA ligase activity	3/445	13/11728	0.011681	0.101133	0.0854232	ACSF2/SLC27A2/ACSL1	3
GO:0008308	voltage-gated anion channel activity	3/445	13/11728	0.011681	0.101133	0.0854232	VDAC3/VDAC2/VDAC1	3
GO:0016646	oxidoreductase activity, acting on the CH-NH group of donors, NAD or NADP as acceptor	3/445	13/11728	0.011681	0.101133	0.0854232	ALDH1L1/AASS/ALDH4A1	3
GO:0034987	immunoglobulin receptor binding	3/445	13/11728	0.011681	0.101133	0.0854232	IGLL5/IGKC/FLNA	3
GO:0070325	lipoprotein particle receptor binding	4/445	24/11728	0.0118889	0.101596	0.0858149	LRP1/HSPG2/CLTC/AP2M1	4
GO:0008201	heparin binding	11/445	133/11728	0.0123114	0.103857	0.0877248	POSTN/LTF/KNG1/HRG/CFH/FN1/FBN1/F2/APOH/ANG/AOC1	11
GO:0016504	peptidase activator activity	5/445	38/11728	0.0137492	0.114519	0.0967302	RPS27L/VCP/FN1/FBLN1/CTSH	5
GO:0008238	exopeptidase activity	8/445	84/11728	0.0141728	0.115988	0.0979713	LAP3/XPNPEP1/CTSA/MME/DPP4/DPEP1/CTSH/CPB2	8
GO:0035613	RNA stem-loop binding	3/445	14/11728	0.0144545	0.115988	0.0979713	CSDE1/EPRS1/DHX9	3
GO:0046933	proton-transporting ATP synthase activity, rotational mechanism	3/445	14/11728	0.0144545	0.115988	0.0979713	ATP5PD/ATP6V1A/ATP5F1C	3
GO:0015399	primary active transmembrane transporter activity	11/445	138/11728	0.0158838	0.124299	0.104991	TAPBP/TAP2/NDUFS6/NDUFB7/NDUFA8/NDUFA7/NDUFA4/NDUFA2/CYC1/ATP6V1A/ATP1A1	11
GO:0008307	structural constituent of muscle	5/445	40/11728	0.0169494	0.124299	0.104991	PLEC/MYL6/DAG1/CSRP2/CSRP1	5
GO:0016684	oxidoreductase activity, acting on peroxide as acceptor	5/445	40/11728	0.0169494	0.124299	0.104991	PARK7/HBB/GSTP1/GPX1/CAT	5
GO:0045182	translation regulator activity	9/445	104/11728	0.017177	0.124299	0.104991	RPS27L/FXR2/EIF3I/CNBP/TUFM/SHMT1/EIF6/EIF4E/EEF2	9
GO:0051020	GTPase binding	16/445	235/11728	0.0173202	0.124299	0.104991	RRAGC/ANKFY1/CORO1C/RAB3GAP1/UNC13B/SOD1/RAP1A/RAC1/MYO1C/LCP1/GNB1/FLNA/EPRS1/ENO1/ARHGAP1/AP1G1	16
GO:0015252	proton channel activity	3/445	15/11728	0.0175682	0.124299	0.104991	ATP5PD/ATP6V1A/ATP5F1C	3
GO:0015645	fatty acid ligase activity	3/445	15/11728	0.0175682	0.124299	0.104991	ACSF2/SLC27A2/ACSL1	3
GO:0016408	C-acyltransferase activity	3/445	15/11728	0.0175682	0.124299	0.104991	HADHA/ACAT1/ACAA1	3
GO:0035615	clathrin adaptor activity	3/445	15/11728	0.0175682	0.124299	0.104991	AP2M1/AP1G1/AP2A2	3
GO:0048038	quinone binding	3/445	15/11728	0.0175682	0.124299	0.104991	SQOR/SDHB/AOC1	3
GO:1990381	ubiquitin-specific protease binding	3/445	15/11728	0.0175682	0.124299	0.104991	PARK7/VCP/CLTC	3
GO:0016831	carboxy-lyase activity	4/445	27/11728	0.0179621	0.125735	0.106204	PAICS/PCK2/PCK1/DDC	4
GO:0008236	serine-type peptidase activity	11/445	142/11728	0.0192613	0.13341	0.112686	TPSB2/CTSA/PLG/PLAT/LTF/CFI/HP/F9/F2/DPP4/CTSH	11
GO:0015035	protein-disulfide reductase activity	4/445	28/11728	0.0203444	0.134317	0.113453	ERO1A/TXNRD2/CCS/PGK1	4
GO:0016860	intramolecular oxidoreductase activity	5/445	42/11728	0.0206083	0.134317	0.113453	ERO1A/ERP44/PTGES3/TPI1/ECH1	5
GO:0000062	fatty-acyl-CoA binding	3/445	16/11728	0.0210253	0.134317	0.113453	HMGCL/HADHA/ACADVL	3
GO:0008483	transaminase activity	3/445	16/11728	0.0210253	0.134317	0.113453	OAT/GOT2/ABAT	3
GO:0031420	alkali metal ion binding	3/445	16/11728	0.0210253	0.134317	0.113453	PKM/ATP1A1/ACAT1	3
GO:0098641	cadherin binding involved in cell-cell adhesion	3/445	16/11728	0.0210253	0.134317	0.113453	PDLIM5/PDLIM1/EPCAM	3
GO:0140312	cargo adaptor activity	3/445	16/11728	0.0210253	0.134317	0.113453	AP2M1/AP1G1/AP2A2	3
GO:1901567	fatty acid derivative binding	3/445	16/11728	0.0210253	0.134317	0.113453	HMGCL/HADHA/ACADVL	3
GO:0017171	serine hydrolase activity	11/445	145/11728	0.0221236	0.139974	0.118231	TPSB2/CTSA/PLG/PLAT/LTF/CFI/HP/F9/F2/DPP4/CTSH	11
GO:0004252	serine-type endopeptidase activity	10/445	128/11728	0.0237076	0.148568	0.12549	TPSB2/PLG/PLAT/LTF/CFI/HP/F9/F2/DPP4/CTSH	10
GO:0098631	cell adhesion mediator activity	5/445	44/11728	0.0247476	0.153622	0.129759	PDLIM5/PDLIM1/EPCAM/ITGB1/ITGA1	5
GO:0044183	protein folding chaperone	4/445	30/11728	0.0256678	0.157845	0.133326	CCT5/CCT4/CCT7/CALR	4
GO:0090079	translation regulator activity, nucleic acid binding	7/445	78/11728	0.02824	0.167232	0.141255	RPS27L/EIF3I/TUFM/SHMT1/EIF6/EIF4E/EEF2	7
GO:0050997	quaternary ammonium group binding	4/445	31/11728	0.0286145	0.167232	0.141255	OGDHL/VDAC2/VDAC1/PITPNA	4
GO:0001848	complement binding	3/445	18/11728	0.0289733	0.167232	0.141255	ITGB2/CD59/CALR	3
GO:0016405	CoA-ligase activity	3/445	18/11728	0.0289733	0.167232	0.141255	ACSF2/SLC27A2/ACSL1	3
GO:0022829	wide pore channel activity	3/445	18/11728	0.0289733	0.167232	0.141255	VDAC3/VDAC2/VDAC1	3
GO:0030506	ankyrin binding	3/445	18/11728	0.0289733	0.167232	0.141255	PLEC/CDH1/ATP1A1	3
GO:0120227	acyl-CoA binding	3/445	18/11728	0.0289733	0.167232	0.141255	HMGCL/HADHA/ACADVL	3
GO:0003925	G protein activity	4/445	32/11728	0.0317539	0.181687	0.153465	RAP1B/RAP1A/RAC1/RHOA	4
GO:0008198	ferrous iron binding	3/445	19/11728	0.0334617	0.186592	0.157607	HAAO/TF/FECH	3
GO:0042288	MHC class I protein binding	3/445	19/11728	0.0334617	0.186592	0.157607	VCP/TAPBP/TAP2	3
GO:0050750	low-density lipoprotein particle receptor binding	3/445	19/11728	0.0334617	0.186592	0.157607	HSPG2/CLTC/AP2M1	3
GO:0030020	extracellular matrix structural constituent conferring tensile strength	4/445	33/11728	0.0350874	0.194013	0.163876	COL18A1/COL15A1/COL6A1/COL4A2	4
GO:0004867	serine-type endopeptidase inhibitor activity	6/445	65/11728	0.0362323	0.198674	0.167813	SERPINB9/SERPINA1/SERPINF1/HRG/AMBP/A2M	6
GO:0050661	NADP binding	5/445	49/11728	0.037312	0.202903	0.171385	H6PD/POR/GAPDH/FMO1/CAT	5
GO:0043027	cysteine-type endopeptidase inhibitor activity involved in apoptotic process	3/445	20/11728	0.0382888	0.204914	0.173083	VIL1/SERPINB9/DPEP1	3
GO:0004177	aminopeptidase activity	4/445	34/11728	0.038616	0.204914	0.173083	LAP3/XPNPEP1/DPP4/CTSH	4
GO:0005044	scavenger receptor activity	4/445	34/11728	0.038616	0.204914	0.173083	CD163/SCARF1/LRP1/CFI	4
GO:0008233	peptidase activity	24/445	433/11728	0.0405718	0.21357	0.180395	TPSB2/LAP3/PARK7/PMPCB/USP9Y/XPNPEP1/TGM2/PSMB8/CTSA/PLG/PLAT/MME/LTF/CFI/HP/F9/F2/DPP4/DPEP1/CTSH/CTSB/CPB2/CAPN2/ADAM10	24
GO:0016835	carbon-oxygen lyase activity	6/445	67/11728	0.0411341	0.214811	0.181444	PARK7/TPI1/HADHA/ENO1/ACO2/ACO1	6
GO:0004364	glutathione transferase activity	3/445	21/11728	0.0434497	0.225118	0.190149	GSTO1/GSTP1/GSTM3	3
GO:0015932	nucleobase-containing compound transmembrane transporter activity	4/445	36/11728	0.0462597	0.237804	0.200865	HNRNPA3/SLC25A24/SLC22A2/SLC25A5	4
GO:0042605	peptide antigen binding	3/445	22/11728	0.0489386	0.249219	0.210507	CLEC4M/TAPBP/TAP2	3
GO:0140272	exogenous protein binding	6/445	70/11728	0.0492378	0.249219	0.210507	CLEC4M/ITGB1/ICAM1/DPP4/DAG1/ALB	6
GO:0072341	modified amino acid binding	6/445	71/11728	0.0521421	0.259223	0.218956	FTCD/MME/GSTM3/FOLR2/FOLR1/DPEP1	6
GO:0016881	acid-amino acid ligase activity	2/445	10/11728	0.0528352	0.259223	0.218956	PAICS/GCLC	2
GO:0016836	hydro-lyase activity	5/445	54/11728	0.053184	0.259223	0.218956	PARK7/HADHA/ENO1/ACO2/ACO1	5
GO:0019843	rRNA binding	5/445	54/11728	0.053184	0.259223	0.218956	TST/RPS11/RPL11/EEF2/ANG	5
GO:0030145	manganese ion binding	5/445	54/11728	0.053184	0.259223	0.218956	LAP3/XPNPEP1/PCK2/PCK1/HMGCL	5
GO:0004601	peroxidase activity	4/445	38/11728	0.0546833	0.264571	0.223473	HBB/GSTP1/GPX1/CAT	4
GO:0030276	clathrin binding	5/445	55/11728	0.0567634	0.268707	0.226968	LRP1/CLTC/AP2M1/AP1G1/AP2A2	5
GO:0051536	iron-sulfur cluster binding	5/445	55/11728	0.0567634	0.268707	0.226968	SDHB/FECH/ACO2/ACO1/ABAT	5
GO:0051540	metal cluster binding	5/445	55/11728	0.0567634	0.268707	0.226968	SDHB/FECH/ACO2/ACO1/ABAT	5
GO:0019215	intermediate filament binding	2/445	11/11728	0.0629919	0.293962	0.248299	NES/VIM	2
GO:0050145	nucleoside monophosphate kinase activity	2/445	11/11728	0.0629919	0.293962	0.248299	CASK/DLG2	2
GO:0031210	phosphatidylcholine binding	3/445	25/11728	0.0672982	0.311847	0.263406	VDAC2/VDAC1/PITPNA	3
GO:0005200	structural constituent of cytoskeleton	7/445	95/11728	0.0690154	0.317568	0.268238	AGRN/TUBA1C/ACTR2/VIM/TUBA4A/PLEC/KRT2	7
GO:0004175	endopeptidase activity	17/445	304/11728	0.0713902	0.324703	0.274265	TPSB2/PMPCB/USP9Y/PSMB8/PLG/PLAT/MME/LTF/CFI/HP/F9/F2/DPP4/CTSH/CTSB/CAPN2/ADAM10	17
GO:0004745	NAD-retinol dehydrogenase activity	2/445	12/11728	0.0737418	0.324703	0.274265	AKR1C3/ADH1B	2
GO:0008484	sulfuric ester hydrolase activity	2/445	12/11728	0.0737418	0.324703	0.274265	GNS/ARSF	2
GO:0046790	virion binding	2/445	12/11728	0.0737418	0.324703	0.274265	CLEC4M/PPIA	2
GO:0016853	isomerase activity	8/445	116/11728	0.0737804	0.324703	0.274265	ERO1A/AMACR/ERP44/PTGES3/TPI1/RENBP/PPIA/ECH1	8
GO:0000146	microfilament motor activity	3/445	26/11728	0.0740204	0.324703	0.274265	MYO1C/MYL6/MYO1B	3
GO:0005520	insulin-like growth factor binding	3/445	26/11728	0.0740204	0.324703	0.274265	LRP2/ITGA6/IGFBP7	3
GO:0019003	GDP binding	5/445	60/11728	0.07668	0.334142	0.282238	RRAGC/RAP1B/RAP1A/PCK1/RHOA	5
GO:0000295	adenine nucleotide transmembrane transporter activity	2/445	13/11728	0.0850256	0.349668	0.295352	SLC25A24/SLC25A5	2
GO:0001846	opsonin binding	2/445	13/11728	0.0850256	0.349668	0.295352	ITGB2/CALR	2
GO:0003746	translation elongation factor activity	2/445	13/11728	0.0850256	0.349668	0.295352	TUFM/EEF2	2
GO:0005346	purine ribonucleotide transmembrane transporter activity	2/445	13/11728	0.0850256	0.349668	0.295352	SLC25A24/SLC25A5	2
GO:0008106	alcohol dehydrogenase (NADP+) activity	2/445	13/11728	0.0850256	0.349668	0.295352	AKR1C3/AKR1B1	2
GO:0016641	oxidoreductase activity, acting on the CH-NH2 group of donors, oxygen as acceptor	2/445	13/11728	0.0850256	0.349668	0.295352	MAOB/AOC1	2
GO:0031994	insulin-like growth factor I binding	2/445	13/11728	0.0850256	0.349668	0.295352	LRP2/ITGA6	2
GO:1901611	phosphatidylglycerol binding	2/445	13/11728	0.0850256	0.349668	0.295352	PITPNA/MME	2
GO:1904680	peptide transmembrane transporter activity	2/445	13/11728	0.0850256	0.349668	0.295352	TAPBP/TAP2	2
GO:0036002	pre-mRNA binding	3/445	28/11728	0.0883097	0.360918	0.304855	TARDBP/HNRNPU/HNRNPL	3
GO:0004553	hydrolase activity, hydrolyzing O-glycosyl compounds	5/445	63/11728	0.0902182	0.366442	0.309521	ABHD10/GANAB/LYZ/HEXB/GBE1	5
GO:0005525	GTP binding	15/445	271/11728	0.0923366	0.370268	0.312753	TUBA1C/RRAGC/TUFM/TUBA4A/TGM2/SRPRA/RAP1B/RAP1A/RAC1/PCK2/PCK1/GNAQ/EEF2/DNM2/RHOA	15
GO:0003725	double-stranded RNA binding	5/445	64/11728	0.0949885	0.370268	0.312753	VIM/HNRNPU/DHX9/DDX1/CLTC	5
GO:0008135	translation factor activity, RNA binding	5/445	64/11728	0.0949885	0.370268	0.312753	EIF3I/TUFM/EIF6/EIF4E/EEF2	5
GO:0016879	ligase activity, forming carbon-nitrogen bonds	3/445	29/11728	0.0958556	0.370268	0.312753	PAICS/GCLC/GART	3
GO:0019825	oxygen binding	3/445	29/11728	0.0958556	0.370268	0.312753	PARK7/HBB/ALB	3
GO:0042287	MHC protein binding	3/445	29/11728	0.0958556	0.370268	0.312753	VCP/TAPBP/TAP2	3
GO:0005041	low-density lipoprotein particle receptor activity	2/445	14/11728	0.0967875	0.370268	0.312753	LRP2/LRP1	2
GO:0047834	D-threo-aldose 1-dehydrogenase activity	2/445	14/11728	0.0967875	0.370268	0.312753	AKR1C3/AKR1B1	2
GO:0050780	dopamine receptor binding	2/445	14/11728	0.0967875	0.370268	0.312753	SLC9A3R1/DNM2	2
GO:0097001	ceramide binding	2/445	14/11728	0.0967875	0.370268	0.312753	VDAC2/VDAC1	2
GO:0016798	hydrolase activity, acting on glycosyl bonds	7/445	104/11728	0.100152	0.380924	0.321753	ABHD10/MACROD1/GANAB/LYZ/HEXB/GBE1/APEX1	7
GO:0016597	amino acid binding	4/445	47/11728	0.101864	0.382626	0.32319	SHMT1/GOT2/GCLC/DDC	4
GO:0016765	transferase activity, transferring alkyl or aryl (other than methyl) groups	4/445	47/11728	0.101864	0.382626	0.32319	GSTO1/SMS/GSTP1/GSTM3	4
GO:0030246	carbohydrate binding	11/445	188/11728	0.102344	0.382626	0.32319	GANAB/CLEC4M/H6PD/SORD/PLOD2/PFKM/LGALS1/GBE1/CD34/CALR/ALDOA	11
GO:0008656	cysteine-type endopeptidase activator activity involved in apoptotic process	2/445	15/11728	0.108975	0.398364	0.336484	RPS27L/CTSH	2
GO:0015216	purine nucleotide transmembrane transporter activity	2/445	15/11728	0.108975	0.398364	0.336484	SLC25A24/SLC25A5	2
GO:0051537	2 iron, 2 sulfur cluster binding	2/445	15/11728	0.108975	0.398364	0.336484	SDHB/FECH	2
GO:0070403	NAD+ binding	2/445	15/11728	0.108975	0.398364	0.336484	CRYL1/HADHA	2
GO:0005496	steroid binding	6/445	88/11728	0.117106	0.423137	0.357409	NPC2/VDAC2/VDAC1/HSD11B2/GC/ATP1A1	6
GO:0015078	proton transmembrane transporter activity	6/445	88/11728	0.117106	0.423137	0.357409	ATP5PD/SLC11A2/CYC1/ATP6V1A/ATP5F1C/SLC25A5	6
GO:0001618	virus receptor activity	5/445	69/11728	0.120692	0.423137	0.357409	CLEC4M/ITGB1/ICAM1/DPP4/DAG1	5
GO:0003727	single-stranded RNA binding	5/445	69/11728	0.120692	0.423137	0.357409	CNBP/HNRNPU/HNRNPH1/DHX9/DDX1	5
GO:0003756	protein disulfide isomerase activity	2/445	16/11728	0.121539	0.423137	0.357409	ERO1A/ERP44	2
GO:0016638	oxidoreductase activity, acting on the CH-NH2 group of donors	2/445	16/11728	0.121539	0.423137	0.357409	MAOB/AOC1	2
GO:0016864	intramolecular oxidoreductase activity, transposing S-S bonds	2/445	16/11728	0.121539	0.423137	0.357409	ERO1A/ERP44	2
GO:0030228	lipoprotein particle receptor activity	2/445	16/11728	0.121539	0.423137	0.357409	LRP2/LRP1	2
GO:0034185	apolipoprotein binding	2/445	16/11728	0.121539	0.423137	0.357409	PLG/LRP1	2
GO:0003924	GTPase activity	13/445	240/11728	0.125596	0.434957	0.367393	TUBA1C/RRAGC/TUFM/TUBA4A/SRPRA/RAP1B/RAP1A/RAC1/GNB1/GNAQ/EEF2/DNM2/RHOA	13
GO:0048306	calcium-dependent protein binding	5/445	71/11728	0.131798	0.454049	0.383519	CLEC4M/PDCD6IP/ANXA7/ANXA4/A2M	5
GO:0019001	guanyl nucleotide binding	15/445	288/11728	0.133735	0.455946	0.385122	TUBA1C/RRAGC/TUFM/TUBA4A/TGM2/SRPRA/RAP1B/RAP1A/RAC1/PCK2/PCK1/GNAQ/EEF2/DNM2/RHOA	15
GO:0032561	guanyl ribonucleotide binding	15/445	288/11728	0.133735	0.455946	0.385122	TUBA1C/RRAGC/TUFM/TUBA4A/TGM2/SRPRA/RAP1B/RAP1A/RAC1/PCK2/PCK1/GNAQ/EEF2/DNM2/RHOA	15
GO:0015215	nucleotide transmembrane transporter activity	2/445	17/11728	0.134434	0.455968	0.38514	SLC25A24/SLC25A5	2
GO:0016810	hydrolase activity, acting on carbon-nitrogen (but not peptide) bonds	6/445	92/11728	0.136486	0.459326	0.387976	AGMAT/NIT2/TGM2/DPEP1/CAT/ATIC	6
GO:0004180	carboxypeptidase activity	3/445	34/11728	0.137145	0.459326	0.387976	LAP3/CTSA/CPB2	3
GO:0003730	mRNA 3'-UTR binding	5/445	72/11728	0.137518	0.459326	0.387976	TARDBP/CCT5/FXR2/HNRNPU/HNRNPD	5
GO:0004033	aldo-keto reductase (NADP) activity	2/445	18/11728	0.147617	0.480851	0.406158	AKR1C3/AKR1B1	2
GO:0004602	glutathione peroxidase activity	2/445	18/11728	0.147617	0.480851	0.406158	GSTP1/GPX1	2
GO:0016505	peptidase activator activity involved in apoptotic process	2/445	18/11728	0.147617	0.480851	0.406158	RPS27L/CTSH	2
GO:0030742	GTP-dependent protein binding	2/445	18/11728	0.147617	0.480851	0.406158	UNC13B/AP1G1	2
GO:0048027	mRNA 5'-UTR binding	2/445	18/11728	0.147617	0.480851	0.406158	CCT5/SHMT1	2
GO:0016763	pentosyltransferase activity	3/445	36/11728	0.155104	0.500285	0.422573	NAMPT/PNP/MTAP	3
GO:0098632	cell-cell adhesion mediator activity	3/445	36/11728	0.155104	0.500285	0.422573	PDLIM5/PDLIM1/EPCAM	3
GO:0042277	peptide binding	14/445	273/11728	0.156361	0.500907	0.423098	CLEC4M/VBP1/TAPBP/TAP2/PPIA/MME/LRP1/ITGB2/HSPG2/GSTM3/AP2M1/CAT/CALR/ANG	14
GO:0031267	small GTPase binding	11/445	205/11728	0.156819	0.500907	0.423098	ANKFY1/CORO1C/RAB3GAP1/UNC13B/SOD1/RAP1A/RAC1/MYO1C/FLNA/ARHGAP1/AP1G1	11
GO:0001091	RNA polymerase II general transcription initiation factor binding	2/445	19/11728	0.161047	0.507696	0.428833	RUVBL2/HNRNPU	2
GO:0008143	poly(A) binding	2/445	19/11728	0.161047	0.507696	0.428833	HNRNPU/DDX1	2
GO:0046906	tetrapyrrole binding	7/445	118/11728	0.161259	0.507696	0.428833	CUBN/HRG/HMOX2/HBB/CYC1/CAT/AMBP	7
GO:0005506	iron ion binding	7/445	119/11728	0.166163	0.520644	0.439769	HAAO/TF/PLOD2/LTF/FECH/CALR/ACO2	7
GO:0022804	active transmembrane transporter activity	15/445	300/11728	0.168385	0.525105	0.443538	TAPBP/TAP2/SLC22A2/SLC12A1/SLC11A2/NDUFS6/NDUFB7/NDUFA8/NDUFA7/NDUFA4/NDUFA2/CYC1/ATP6V1A/ATP1A1/SLC25A5	15
GO:0051539	4 iron, 4 sulfur cluster binding	3/445	38/11728	0.173744	0.529695	0.447415	SDHB/ACO2/ACO1	3
GO:0008187	poly-pyrimidine tract binding	2/445	20/11728	0.174687	0.529695	0.447415	HNRNPU/HNRNPH1	2
GO:0015605	organophosphate ester transmembrane transporter activity	2/445	20/11728	0.174687	0.529695	0.447415	SLC25A24/SLC25A5	2
GO:0016701	oxidoreductase activity, acting on single donors with incorporation of molecular oxygen	2/445	20/11728	0.174687	0.529695	0.447415	HAAO/HGD	2
GO:0016702	oxidoreductase activity, acting on single donors with incorporation of molecular oxygen, incorporation of two atoms of oxygen	2/445	20/11728	0.174687	0.529695	0.447415	HAAO/HGD	2
GO:0019200	carbohydrate kinase activity	2/445	20/11728	0.174687	0.529695	0.447415	PFKM/KHK	2
GO:0016741	transferase activity, transferring one-carbon groups	9/445	165/11728	0.175591	0.529995	0.447668	BHMT2/FTCD/ALDH1L1/SHMT1/GATM/GART/GAMT/BHMT/ATIC	9
GO:0008235	metalloexopeptidase activity	4/445	58/11728	0.177278	0.532644	0.449906	LAP3/XPNPEP1/DPEP1/CPB2	4
GO:0000287	magnesium ion binding	9/445	169/11728	0.193128	0.577627	0.487901	RRAGC/PRPS2/PPA1/PKM/PGM5/PCK1/HMGCL/GCLC/ENO1	9
GO:0017124	SH3 domain binding	6/445	103/11728	0.196648	0.585495	0.494547	LRP2/ILK/GPX1/DNM2/ARHGAP1/ADAM10	6
GO:0097110	scaffold protein binding	4/445	61/11728	0.200463	0.593016	0.500899	PARK7/CD163/VIM/MAPK3	4
GO:0046625	sphingolipid binding	2/445	22/11728	0.202457	0.593016	0.500899	VDAC2/VDAC1	2
GO:0003743	translation initiation factor activity	3/445	41/11728	0.202779	0.593016	0.500899	EIF3I/EIF6/EIF4E	3
GO:1901505	carbohydrate derivative transmembrane transporter activity	3/445	41/11728	0.202779	0.593016	0.500899	SLC25A24/SLC22A2/SLC25A5	3
GO:0033293	monocarboxylic acid binding	4/445	62/11728	0.208387	0.604046	0.510216	AKR1C3/PC/GSTP1/ALB	4
GO:0048029	monosaccharide binding	4/445	62/11728	0.208387	0.604046	0.510216	CLEC4M/PLOD2/PFKM/ALDOA	4
GO:0005253	anion channel activity	4/445	63/11728	0.216398	0.614109	0.518717	VDAC3/VDAC2/VDAC1/CLIC1	4
GO:0017022	myosin binding	4/445	63/11728	0.216398	0.614109	0.518717	CORO1A/SLC9A3R1/GSN/RHOA	4
GO:0001968	fibronectin binding	2/445	23/11728	0.216525	0.614109	0.518717	ITGB1/FBLN1	2
GO:0045499	chemorepellent activity	2/445	23/11728	0.216525	0.614109	0.518717	FLRT3/DPP4	2
GO:0070717	poly-purine tract binding	2/445	23/11728	0.216525	0.614109	0.518717	HNRNPU/DDX1	2
GO:0015485	cholesterol binding	3/445	43/11728	0.222719	0.628967	0.531267	NPC2/VDAC2/VDAC1	3
GO:0001530	lipopolysaccharide binding	2/445	24/11728	0.230675	0.643154	0.543249	LTF/F2	2
GO:0070006	metalloaminopeptidase activity	2/445	24/11728	0.230675	0.643154	0.543249	LAP3/XPNPEP1	2
GO:0090482	vitamin transmembrane transporter activity	2/445	24/11728	0.230675	0.643154	0.543249	RBP4/GC	2
GO:0020037	heme binding	6/445	109/11728	0.233011	0.646924	0.546434	HRG/HMOX2/HBB/CYC1/CAT/AMBP	6
GO:0016776	phosphotransferase activity, phosphate group as acceptor	2/445	25/11728	0.244882	0.671385	0.567095	CASK/DLG2	2
GO:0016790	thiolester hydrolase activity	2/445	25/11728	0.244882	0.671385	0.567095	ABHD10/HIBCH	2
GO:0033764	steroid dehydrogenase activity, acting on the CH-OH group of donors, NAD or NADP as acceptor	2/445	25/11728	0.244882	0.671385	0.567095	AKR1C3/HSD11B2	2
GO:0019205	nucleobase-containing compound kinase activity	2/445	26/11728	0.25912	0.701651	0.59266	CASK/DLG2	2
GO:0050681	androgen receptor binding	2/445	26/11728	0.25912	0.701651	0.59266	PARK7/CALR	2
GO:0051059	NF-kappaB binding	2/445	26/11728	0.25912	0.701651	0.59266	APEX1/ANXA4	2
GO:0001098	basal transcription machinery binding	3/445	47/11728	0.263614	0.705113	0.595584	RUVBL2/HNRNPU/DHX9	3
GO:0001099	basal RNA polymerase II transcription machinery binding	3/445	47/11728	0.263614	0.705113	0.595584	RUVBL2/HNRNPU/DHX9	3
GO:0004521	endoribonuclease activity	3/445	47/11728	0.263614	0.705113	0.595584	RNASE1/APEX1/ANG	3
GO:0016746	acyltransferase activity	8/445	162/11728	0.273216	0.724035	0.611567	ELOVL5/TGM2/HMGCS2/HADHA/CPT2/ACLY/ACAT1/ACAA1	8
GO:0042887	amide transmembrane transporter activity	2/445	27/11728	0.273368	0.724035	0.611567	TAPBP/TAP2	2
GO:0043621	protein self-association	3/445	48/11728	0.273989	0.724035	0.611567	SLC9A3R1/PLEC/MDH2	3
GO:0043021	ribonucleoprotein complex binding	6/445	116/11728	0.27779	0.731142	0.61757	TIMM50/SRPRA/EIF6/HNRNPU/EEF2/DHX9	6
GO:0000993	RNA polymerase II complex binding	2/445	28/11728	0.287603	0.738236	0.623562	HNRNPU/DHX9	2
GO:0016229	steroid dehydrogenase activity	2/445	28/11728	0.287603	0.738236	0.623562	AKR1C3/HSD11B2	2
GO:0051213	dioxygenase activity	4/445	72/11728	0.291556	0.738236	0.623562	HAAO/POR/PLOD2/HGD	4
GO:0016811	hydrolase activity, acting on carbon-nitrogen (but not peptide) bonds, in linear amides	3/445	50/11728	0.294855	0.738236	0.623562	NIT2/TGM2/CAT	3
GO:0008081	phosphoric diester hydrolase activity	4/445	73/11728	0.300148	0.738236	0.623562	ENPP3/GNB1/CNP/APEX1	4
GO:0140657	ATP-dependent activity	17/445	389/11728	0.308641	0.738236	0.623562	ACSF2/SLC27A2/RUVBL2/VCP/TAPBP/TAP2/PSMC2/PSMC1/MYO1C/MYL6/MYO1B/ACSL1/DHX9/DDX1/ATP6V1A/ATP5F1C/ATP1A1	17
GO:0008013	beta-catenin binding	4/445	74/11728	0.308769	0.738236	0.623562	RUVBL2/SLC9A3R1/NUMB/CDH1	4
GO:0016462	pyrophosphatase activity	21/445	489/11728	0.309643	0.738236	0.623562	TUBA1C/RRAGC/RUVBL2/VCP/TUFM/TUBA4A/SRPRA/RAP1B/RAP1A/RAC1/PPA1/ENPP3/GNB1/GNAQ/EEF2/DNM2/DHX9/DDX1/ATP5F1C/ATP1A1/RHOA	21
GO:0032934	sterol binding	3/445	52/11728	0.315814	0.738236	0.623562	NPC2/VDAC2/VDAC1	3
GO:0016817	hydrolase activity, acting on acid anhydrides	21/445	492/11728	0.319593	0.738236	0.623562	TUBA1C/RRAGC/RUVBL2/VCP/TUFM/TUBA4A/SRPRA/RAP1B/RAP1A/RAC1/PPA1/ENPP3/GNB1/GNAQ/EEF2/DNM2/DHX9/DDX1/ATP5F1C/ATP1A1/RHOA	21
GO:0016818	hydrolase activity, acting on acid anhydrides, in phosphorus-containing anhydrides	21/445	492/11728	0.319593	0.738236	0.623562	TUBA1C/RRAGC/RUVBL2/VCP/TUFM/TUBA4A/SRPRA/RAP1B/RAP1A/RAC1/PPA1/ENPP3/GNB1/GNAQ/EEF2/DNM2/DHX9/DDX1/ATP5F1C/ATP1A1/RHOA	21
GO:0000900	translation repressor activity, mRNA regulatory element binding	1/445	10/11728	0.320889	0.738236	0.623562	SHMT1	1
GO:0004300	enoyl-CoA hydratase activity	1/445	10/11728	0.320889	0.738236	0.623562	HADHA	1
GO:0004312	fatty acid synthase activity	1/445	10/11728	0.320889	0.738236	0.623562	ELOVL5	1
GO:0005384	manganese ion transmembrane transporter activity	1/445	10/11728	0.320889	0.738236	0.623562	SLC11A2	1
GO:0008296	3'-5'-exodeoxyribonuclease activity	1/445	10/11728	0.320889	0.738236	0.623562	APEX1	1
GO:0008641	ubiquitin-like modifier activating enzyme activity	1/445	10/11728	0.320889	0.738236	0.623562	UBA1	1
GO:0015562	efflux transmembrane transporter activity	1/445	10/11728	0.320889	0.738236	0.623562	SLC22A2	1
GO:0015926	glucosidase activity	1/445	10/11728	0.320889	0.738236	0.623562	GANAB	1
GO:0016595	glutamate binding	1/445	10/11728	0.320889	0.738236	0.623562	GCLC	1
GO:0016634	oxidoreductase activity, acting on the CH-CH group of donors, oxygen as acceptor	1/445	10/11728	0.320889	0.738236	0.623562	ACAA1	1
GO:0016755	aminoacyltransferase activity	1/445	10/11728	0.320889	0.738236	0.623562	TGM2	1
GO:0016813	hydrolase activity, acting on carbon-nitrogen (but not peptide) bonds, in linear amidines	1/445	10/11728	0.320889	0.738236	0.623562	AGMAT	1
GO:0016840	carbon-nitrogen lyase activity	1/445	10/11728	0.320889	0.738236	0.623562	FTCD	1
GO:0016888	endodeoxyribonuclease activity, producing 5'-phosphomonoesters	1/445	10/11728	0.320889	0.738236	0.623562	APEX1	1
GO:0019864	IgG binding	1/445	10/11728	0.320889	0.738236	0.623562	UMOD	1
GO:0019992	diacylglycerol binding	1/445	10/11728	0.320889	0.738236	0.623562	UNC13B	1
GO:0032052	bile acid binding	1/445	10/11728	0.320889	0.738236	0.623562	AKR1C3	1
GO:0034713	type I transforming growth factor beta receptor binding	1/445	10/11728	0.320889	0.738236	0.623562	SNX6	1
GO:0035256	G protein-coupled glutamate receptor binding	1/445	10/11728	0.320889	0.738236	0.623562	SLC9A3R1	1
GO:0042043	neurexin family protein binding	1/445	10/11728	0.320889	0.738236	0.623562	CASK	1
GO:0042301	phosphate ion binding	1/445	10/11728	0.320889	0.738236	0.623562	PNP	1
GO:0043295	glutathione binding	1/445	10/11728	0.320889	0.738236	0.623562	GSTM3	1
GO:0070008	serine-type exopeptidase activity	1/445	10/11728	0.320889	0.738236	0.623562	CTSA	1
GO:0070492	oligosaccharide binding	1/445	10/11728	0.320889	0.738236	0.623562	LGALS1	1
GO:0043178	alcohol binding	4/445	76/11728	0.326079	0.738236	0.623562	NPC2/VDAC2/VDAC1/RBP4	4
GO:0019905	syntaxin binding	3/445	53/11728	0.326308	0.738236	0.623562	UNC13B/NAPA/NAPG	3
GO:0008237	metallopeptidase activity	7/445	148/11728	0.33057	0.738236	0.623562	LAP3/PMPCB/XPNPEP1/MME/DPEP1/CPB2/ADAM10	7
GO:0005543	phospholipid binding	15/445	345/11728	0.330801	0.738236	0.623562	SNX6/ANKFY1/UNC13B/VIL1/VDAC2/VDAC1/PITPNA/MYO1B/MME/GSN/GOT2/DPEP1/APOH/ANXA7/ANXA4	15
GO:0019838	growth factor binding	6/445	124/11728	0.331087	0.738236	0.623562	RPS2/LRP2/ITGA6/IGFBP7/COL6A1/A2M	6
GO:0001540	amyloid-beta binding	4/445	78/11728	0.343448	0.738236	0.623562	VBP1/LRP1/ITGB2/HSPG2	4
GO:0004812	aminoacyl-tRNA ligase activity	2/445	32/11728	0.344053	0.738236	0.623562	YARS1/EPRS1	2
GO:0005544	calcium-dependent phospholipid binding	2/445	32/11728	0.344053	0.738236	0.623562	ANXA7/ANXA4	2
GO:0016875	ligase activity, forming carbon-oxygen bonds	2/445	32/11728	0.344053	0.738236	0.623562	YARS1/EPRS1	2
GO:0043175	RNA polymerase core enzyme binding	2/445	32/11728	0.344053	0.738236	0.623562	HNRNPU/DHX9	2
GO:0004198	calcium-dependent cysteine-type endopeptidase activity	1/445	11/11728	0.346679	0.738236	0.623562	CAPN2	1
GO:0005527	macrolide binding	1/445	11/11728	0.346679	0.738236	0.623562	ALB	1
GO:0015174	basic amino acid transmembrane transporter activity	1/445	11/11728	0.346679	0.738236	0.623562	SLC22A2	1
GO:0015378	sodium:chloride symporter activity	1/445	11/11728	0.346679	0.738236	0.623562	SLC12A1	1
GO:0016722	oxidoreductase activity, acting on metal ions	1/445	11/11728	0.346679	0.738236	0.623562	CP	1
GO:0016894	endonuclease activity, active with either ribo- or deoxyribonucleic acids and producing 3'-phosphomonoesters	1/445	11/11728	0.346679	0.738236	0.623562	RNASE1	1
GO:0017154	semaphorin receptor activity	1/445	11/11728	0.346679	0.738236	0.623562	PLXNB2	1
GO:0019104	DNA N-glycosylase activity	1/445	11/11728	0.346679	0.738236	0.623562	APEX1	1
GO:0019841	retinol binding	1/445	11/11728	0.346679	0.738236	0.623562	RBP4	1
GO:0030283	testosterone dehydrogenase [NAD(P)] activity	1/445	11/11728	0.346679	0.738236	0.623562	AKR1C3	1
GO:0031996	thioesterase binding	1/445	11/11728	0.346679	0.738236	0.623562	RAC1	1
GO:0034452	dynactin binding	1/445	11/11728	0.346679	0.738236	0.623562	SNX6	1
GO:0048407	platelet-derived growth factor binding	1/445	11/11728	0.346679	0.738236	0.623562	COL6A1	1
GO:1900750	oligopeptide binding	1/445	11/11728	0.346679	0.738236	0.623562	GSTM3	1
GO:0004197	cysteine-type endopeptidase activity	4/445	79/11728	0.352143	0.739035	0.624237	USP9Y/CTSH/CTSB/CAPN2	4
GO:0017111	nucleoside-triphosphatase activity	19/445	452/11728	0.355589	0.739035	0.624237	TUBA1C/RRAGC/RUVBL2/VCP/TUFM/TUBA4A/SRPRA/RAP1B/RAP1A/RAC1/GNB1/GNAQ/EEF2/DNM2/DHX9/DDX1/ATP5F1C/ATP1A1/RHOA	19
GO:0019956	chemokine binding	2/445	33/11728	0.357963	0.739035	0.624237	ITGB1/A2M	2
GO:0031593	polyubiquitin modification-dependent protein binding	2/445	33/11728	0.357963	0.739035	0.624237	VCP/PSMD4	2
GO:0042162	telomeric DNA binding	2/445	33/11728	0.357963	0.739035	0.624237	HNRNPD/APEX1	2
GO:0004857	enzyme inhibitor activity	3/445	57/11728	0.368195	0.739035	0.624237	RPL11/RNH1/ANXA4	3
GO:0140104	molecular carrier activity	3/445	57/11728	0.368195	0.739035	0.624237	PARK7/TF/HBB	3
GO:0042562	hormone binding	4/445	81/11728	0.369532	0.739035	0.624237	LRP2/CTSH/CALR/ATP1A1	4
GO:0016018	cyclosporin A binding	1/445	12/11728	0.371492	0.739035	0.624237	PPIA	1
GO:0016208	AMP binding	1/445	12/11728	0.371492	0.739035	0.624237	PFKM	1
GO:0016805	dipeptidase activity	1/445	12/11728	0.371492	0.739035	0.624237	DPEP1	1
GO:0016863	intramolecular oxidoreductase activity, transposing C=C bonds	1/445	12/11728	0.371492	0.739035	0.624237	ECH1	1
GO:0016918	retinal binding	1/445	12/11728	0.371492	0.739035	0.624237	RBP4	1
GO:0017166	vinculin binding	1/445	12/11728	0.371492	0.739035	0.624237	DAG1	1
GO:0030280	structural constituent of skin epidermis	1/445	12/11728	0.371492	0.739035	0.624237	KRT2	1
GO:0032036	myosin heavy chain binding	1/445	12/11728	0.371492	0.739035	0.624237	CORO1A	1
GO:0043138	3'-5' DNA helicase activity	1/445	12/11728	0.371492	0.739035	0.624237	DHX9	1
GO:0043422	protein kinase B binding	1/445	12/11728	0.371492	0.739035	0.624237	SRSF1	1
GO:0045295	gamma-catenin binding	1/445	12/11728	0.371492	0.739035	0.624237	CDH1	1
GO:0070410	co-SMAD binding	1/445	12/11728	0.371492	0.739035	0.624237	USP9Y	1
GO:0072582	17-beta-hydroxysteroid dehydrogenase (NADP+) activity	1/445	12/11728	0.371492	0.739035	0.624237	AKR1C3	1
GO:0071949	FAD binding	2/445	34/11728	0.371764	0.739035	0.624237	SQOR/ERO1A	2
GO:0005546	phosphatidylinositol-4,5-bisphosphate binding	3/445	58/11728	0.378609	0.750375	0.633815	VIL1/MYO1B/GSN	3
GO:0004298	threonine-type endopeptidase activity	1/445	13/11728	0.395364	0.768888	0.649453	PSMB8	1
GO:0004707	MAP kinase activity	1/445	13/11728	0.395364	0.768888	0.649453	MAPK3	1
GO:0004859	phospholipase inhibitor activity	1/445	13/11728	0.395364	0.768888	0.649453	ANXA4	1
GO:0010181	FMN binding	1/445	13/11728	0.395364	0.768888	0.649453	POR	1
GO:0050998	nitric-oxide synthase binding	1/445	13/11728	0.395364	0.768888	0.649453	DNM2	1
GO:1990825	sequence-specific mRNA binding	1/445	13/11728	0.395364	0.768888	0.649453	DHX9	1
GO:0005504	fatty acid binding	2/445	36/11728	0.398994	0.768888	0.649453	GSTP1/ALB	2
GO:0004527	exonuclease activity	3/445	61/11728	0.409606	0.768888	0.649453	ENPP3/DDX1/APEX1	3
GO:0120013	lipid transfer activity	2/445	37/11728	0.412403	0.768888	0.649453	NPC2/PITPNA	2
GO:0000339	RNA cap binding	1/445	14/11728	0.418331	0.768888	0.649453	EIF4E	1
GO:0004551	nucleotide diphosphatase activity	1/445	14/11728	0.418331	0.768888	0.649453	ENPP3	1
GO:0005149	interleukin-1 receptor binding	1/445	14/11728	0.418331	0.768888	0.649453	TRIP6	1
GO:0005324	long-chain fatty acid transporter activity	1/445	14/11728	0.418331	0.768888	0.649453	SLC27A2	1
GO:0008191	metalloendopeptidase inhibitor activity	1/445	14/11728	0.418331	0.768888	0.649453	TIMP3	1
GO:0015295	solute:proton symporter activity	1/445	14/11728	0.418331	0.768888	0.649453	SLC11A2	1
GO:0015373	anion:sodium symporter activity	1/445	14/11728	0.418331	0.768888	0.649453	SLC12A1	1
GO:0015929	hexosaminidase activity	1/445	14/11728	0.418331	0.768888	0.649453	HEXB	1
GO:0016675	oxidoreductase activity, acting on a heme group of donors	1/445	14/11728	0.418331	0.768888	0.649453	POR	1
GO:0031681	G-protein beta-subunit binding	1/445	14/11728	0.418331	0.768888	0.649453	CCT5	1
GO:0032794	GTPase activating protein binding	1/445	14/11728	0.418331	0.768888	0.649453	CDH1	1
GO:0035259	glucocorticoid receptor binding	1/445	14/11728	0.418331	0.768888	0.649453	STAT5B	1
GO:0042625	ATPase-coupled ion transmembrane transporter activity	1/445	14/11728	0.418331	0.768888	0.649453	ATP6V1A	1
GO:0044594	17-beta-hydroxysteroid dehydrogenase (NAD+) activity	1/445	14/11728	0.418331	0.768888	0.649453	AKR1C3	1
GO:0044769	ATPase activity, coupled to transmembrane movement of ions, rotational mechanism	1/445	14/11728	0.418331	0.768888	0.649453	ATP6V1A	1
GO:0046961	proton-transporting ATPase activity, rotational mechanism	1/445	14/11728	0.418331	0.768888	0.649453	ATP6V1A	1
GO:0060229	lipase activator activity	1/445	14/11728	0.418331	0.768888	0.649453	APOH	1
GO:0008028	monocarboxylic acid transmembrane transporter activity	2/445	38/11728	0.425662	0.778015	0.657162	SLC27A2/SLC9A3R1	2
GO:0048487	beta-tubulin binding	2/445	38/11728	0.425662	0.778015	0.657162	CCT5/LRPPRC	2
GO:0031490	chromatin DNA binding	4/445	89/11728	0.438476	0.796158	0.672487	RUVBL2/HNRNPU/DHX9/APEX1	4
GO:0016709	oxidoreductase activity, acting on paired donors, with incorporation or reduction of molecular oxygen, NAD(P)H as one donor, and incorporation of one atom of oxygen	2/445	39/11728	0.438763	0.796158	0.672487	AKR1C3/FMO1	2
GO:0032183	SUMO binding	1/445	15/11728	0.440428	0.796158	0.672487	PML	1
GO:0032393	MHC class I receptor activity	1/445	15/11728	0.440428	0.796158	0.672487	CTSH	1
GO:0042626	ATPase-coupled transmembrane transporter activity	4/445	90/11728	0.446964	0.805761	0.680598	TAPBP/TAP2/ATP6V1A/ATP1A1	4
GO:0016799	hydrolase activity, hydrolyzing N-glycosyl compounds	2/445	40/11728	0.451699	0.807953	0.682449	MACROD1/APEX1	2
GO:0019829	ATPase-coupled cation transmembrane transporter activity	2/445	40/11728	0.451699	0.807953	0.682449	ATP6V1A/ATP1A1	2
GO:0003688	DNA replication origin binding	1/445	16/11728	0.461687	0.807953	0.682449	DHX9	1
GO:0005326	neurotransmitter transmembrane transporter activity	1/445	16/11728	0.461687	0.807953	0.682449	SLC22A2	1
GO:0008525	phosphatidylcholine transporter activity	1/445	16/11728	0.461687	0.807953	0.682449	PITPNA	1
GO:0016289	CoA hydrolase activity	1/445	16/11728	0.461687	0.807953	0.682449	HIBCH	1
GO:0017075	syntaxin-1 binding	1/445	16/11728	0.461687	0.807953	0.682449	UNC13B	1
GO:0030169	low-density lipoprotein particle binding	1/445	16/11728	0.461687	0.807953	0.682449	SCARF1	1
GO:0033691	sialic acid binding	1/445	16/11728	0.461687	0.807953	0.682449	AGRN	1
GO:0070034	telomerase RNA binding	1/445	16/11728	0.461687	0.807953	0.682449	HNRNPU	1
GO:0070628	proteasome binding	1/445	16/11728	0.461687	0.807953	0.682449	PSMG1	1
GO:0015026	coreceptor activity	2/445	41/11728	0.464464	0.809307	0.683593	LRP1/ITGB1	2
GO:0140296	general transcription initiation factor binding	2/445	42/11728	0.477052	0.809307	0.683593	RUVBL2/HNRNPU	2
GO:0140359	ABC-type transporter activity	2/445	42/11728	0.477052	0.809307	0.683593	TAPBP/TAP2	2
GO:0015103	inorganic anion transmembrane transporter activity	5/445	120/11728	0.48049	0.809307	0.683593	VDAC3/VDAC2/VDAC1/SLC12A1/CLIC1	5
GO:0004303	estradiol 17-beta-dehydrogenase activity	1/445	17/11728	0.482141	0.809307	0.683593	AKR1C3	1
GO:0004708	MAP kinase kinase activity	1/445	17/11728	0.482141	0.809307	0.683593	MAPK3	1
GO:0008266	poly(U) RNA binding	1/445	17/11728	0.482141	0.809307	0.683593	HNRNPH1	1
GO:0009678	pyrophosphate hydrolysis-driven proton transmembrane transporter activity	1/445	17/11728	0.482141	0.809307	0.683593	ATP6V1A	1
GO:0015377	cation:chloride symporter activity	1/445	17/11728	0.482141	0.809307	0.683593	SLC12A1	1
GO:0017116	single-stranded DNA helicase activity	1/445	17/11728	0.482141	0.809307	0.683593	DHX9	1
GO:0030371	translation repressor activity	1/445	17/11728	0.482141	0.809307	0.683593	SHMT1	1
GO:0031418	L-ascorbic acid binding	1/445	17/11728	0.482141	0.809307	0.683593	PLOD2	1
GO:0055102	lipase inhibitor activity	1/445	17/11728	0.482141	0.809307	0.683593	ANXA4	1
GO:0070003	threonine-type peptidase activity	1/445	17/11728	0.482141	0.809307	0.683593	PSMB8	1
GO:0070182	DNA polymerase binding	1/445	17/11728	0.482141	0.809307	0.683593	PTGES3	1
GO:0120014	phospholipid transfer activity	1/445	17/11728	0.482141	0.809307	0.683593	PITPNA	1
GO:0016747	acyltransferase activity, transferring groups other than amino-acyl groups	6/445	147/11728	0.486835	0.815108	0.688493	ELOVL5/TGM2/HADHA/CPT2/ACAT1/ACAA1	6
GO:0140678	molecular function inhibitor activity	4/445	95/11728	0.488746	0.815352	0.688699	RPL11/RNH1/ANXA4/AMBP	4
GO:0005048	signal sequence binding	2/445	43/11728	0.489459	0.815352	0.688699	AP2M1/CAT	2
GO:0016407	acetyltransferase activity	3/445	70/11728	0.499156	0.821384	0.693795	HADHA/ACAT1/ACAA1	3
GO:0042578	phosphoric ester hydrolase activity	11/445	281/11728	0.501727	0.821384	0.693795	TIMM50/BPNT1/PPP6C/ENPP3/NT5E/GNB1/CNP/CAMK2G/ATP1A1/APEX1/ACP2	11
GO:0005537	mannose binding	1/445	18/11728	0.501818	0.821384	0.693795	CLEC4M	1
GO:0015101	organic cation transmembrane transporter activity	1/445	18/11728	0.501818	0.821384	0.693795	SLC22A2	1
GO:0045236	CXCR chemokine receptor binding	1/445	18/11728	0.501818	0.821384	0.693795	YARS1	1
GO:0055106	ubiquitin-protein transferase regulator activity	1/445	18/11728	0.501818	0.821384	0.693795	RPL11	1
GO:0097602	cullin family protein binding	1/445	18/11728	0.501818	0.821384	0.693795	CCDC22	1
GO:0004722	protein serine/threonine phosphatase activity	3/445	71/11728	0.508693	0.82967	0.700793	TIMM50/PPP6C/CAMK2G	3
GO:0070851	growth factor receptor binding	5/445	125/11728	0.516653	0.82967	0.700793	TIMM50/FLRT3/SLC9A3R1/TRIP6/EFEMP1	5
GO:0046332	SMAD binding	3/445	72/11728	0.518133	0.82967	0.700793	USP9Y/PML/FLNA	3
GO:0000979	RNA polymerase II core promoter sequence-specific DNA binding	1/445	19/11728	0.52075	0.82967	0.700793	RUVBL2	1
GO:0004529	exodeoxyribonuclease activity	1/445	19/11728	0.52075	0.82967	0.700793	APEX1	1
GO:0016409	palmitoyltransferase activity	1/445	19/11728	0.52075	0.82967	0.700793	CPT2	1
GO:0016895	exodeoxyribonuclease activity, producing 5'-phosphomonoesters	1/445	19/11728	0.52075	0.82967	0.700793	APEX1	1
GO:0019789	SUMO transferase activity	1/445	19/11728	0.52075	0.82967	0.700793	PML	1
GO:0030021	extracellular matrix structural constituent conferring compression resistance	1/445	19/11728	0.52075	0.82967	0.700793	HSPG2	1
GO:0031690	adrenergic receptor binding	1/445	19/11728	0.52075	0.82967	0.700793	SLC9A3R1	1
GO:0120020	cholesterol transfer activity	1/445	19/11728	0.52075	0.82967	0.700793	NPC2	1
GO:0005080	protein kinase C binding	2/445	46/11728	0.525547	0.831608	0.70243	PDLIM5/FLNA	2
GO:0070063	RNA polymerase binding	2/445	46/11728	0.525547	0.831608	0.70243	HNRNPU/DHX9	2
GO:0016782	transferase activity, transferring sulphur-containing groups	2/445	47/11728	0.537188	0.831608	0.70243	TST/ACAA1	2
GO:0043022	ribosome binding	2/445	47/11728	0.537188	0.831608	0.70243	EIF6/EEF2	2
GO:0005212	structural constituent of eye lens	1/445	20/11728	0.538964	0.831608	0.70243	VIM	1
GO:0008200	ion channel inhibitor activity	1/445	20/11728	0.538964	0.831608	0.70243	AMBP	1
GO:0015662	P-type ion transporter activity	1/445	20/11728	0.538964	0.831608	0.70243	ATP1A1	1
GO:0017134	fibroblast growth factor binding	1/445	20/11728	0.538964	0.831608	0.70243	RPS2	1
GO:0031683	G-protein beta/gamma-subunit complex binding	1/445	20/11728	0.538964	0.831608	0.70243	GNAQ	1
GO:0043495	protein-membrane adaptor activity	1/445	20/11728	0.538964	0.831608	0.70243	SLC9A3R1	1
GO:0051010	microtubule plus-end binding	1/445	20/11728	0.538964	0.831608	0.70243	DCTN1	1
GO:0120015	sterol transfer activity	1/445	20/11728	0.538964	0.831608	0.70243	NPC2	1
GO:0140358	P-type transmembrane transporter activity	1/445	20/11728	0.538964	0.831608	0.70243	ATP1A1	1
GO:0060090	molecular adaptor activity	11/445	289/11728	0.53966	0.831608	0.70243	FLRT3/RUVBL2/SLC9A3R1/NAPA/NAPG/PSMG1/HCFC1/GNB1/AP2M1/AP1G1/AP2A2	11
GO:0008509	anion transmembrane transporter activity	9/445	236/11728	0.542066	0.833363	0.703912	SLC25A24/SLC9A3R1/VDAC3/VDAC2/VDAC1/SLC22A2/SLC12A1/CLIC1/SLC25A5	9
GO:0004181	metallocarboxypeptidase activity	1/445	21/11728	0.556487	0.843706	0.712649	CPB2	1
GO:0005104	fibroblast growth factor receptor binding	1/445	21/11728	0.556487	0.843706	0.712649	FLRT3	1
GO:0015301	anion:anion antiporter activity	1/445	21/11728	0.556487	0.843706	0.712649	SLC25A5	1
GO:0016248	channel inhibitor activity	1/445	21/11728	0.556487	0.843706	0.712649	AMBP	1
GO:0022884	macromolecule transmembrane transporter activity	1/445	21/11728	0.556487	0.843706	0.712649	HNRNPA3	1
GO:0035925	mRNA 3'-UTR AU-rich region binding	1/445	21/11728	0.556487	0.843706	0.712649	HNRNPD	1
GO:1902936	phosphatidylinositol bisphosphate binding	3/445	77/11728	0.56381	0.851606	0.719322	VIL1/MYO1B/GSN	3
GO:0019902	phosphatase binding	6/445	160/11728	0.57009	0.851606	0.719322	MVP/SLC9A3R1/VCP/SOD1/MAPK3/ITGA1	6
GO:0051117	ATPase binding	3/445	78/11728	0.572625	0.851606	0.719322	TMEM106B/RUVBL2/RAC1	3
GO:0030674	protein-macromolecule adaptor activity	9/445	242/11728	0.572638	0.851606	0.719322	FLRT3/SLC9A3R1/NAPA/NAPG/HCFC1/GNB1/AP2M1/AP1G1/AP2A2	9
GO:0004683	calmodulin-dependent protein kinase activity	1/445	22/11728	0.573346	0.851606	0.719322	CAMK2G	1
GO:0015296	anion:cation symporter activity	1/445	22/11728	0.573346	0.851606	0.719322	SLC12A1	1
GO:0016891	endoribonuclease activity, producing 5'-phosphomonoesters	1/445	22/11728	0.573346	0.851606	0.719322	APEX1	1
GO:0017025	TBP-class protein binding	1/445	22/11728	0.573346	0.851606	0.719322	RUVBL2	1
GO:0023026	MHC class II protein complex binding	1/445	22/11728	0.573346	0.851606	0.719322	PKM	1
GO:0003697	single-stranded DNA binding	4/445	106/11728	0.575548	0.852951	0.720458	LRPPRC/CNBP/HNRNPU/DHX9	4
GO:0016705	oxidoreductase activity, acting on paired donors, with incorporation or reduction of molecular oxygen	5/445	134/11728	0.578873	0.855951	0.722992	AKR1C3/POR/PLOD2/HMOX2/FMO1	5
GO:0008047	enzyme activator activity	3/445	79/11728	0.581328	0.856879	0.723776	PARK7/CTSA/APOH	3
GO:0044325	transmembrane transporter binding	4/445	107/11728	0.583022	0.856879	0.723776	VDAC1/FLNA/FHL1/AP2M1	4
GO:0003785	actin monomer binding	1/445	23/11728	0.589565	0.856879	0.723776	CORO1A	1
GO:0005160	transforming growth factor beta receptor binding	1/445	23/11728	0.589565	0.856879	0.723776	SNX6	1
GO:0034061	DNA polymerase activity	1/445	23/11728	0.589565	0.856879	0.723776	PTGES3	1
GO:0035250	UDP-galactosyltransferase activity	1/445	23/11728	0.589565	0.856879	0.723776	COLGALT1	1
GO:0140318	protein transporter activity	1/445	23/11728	0.589565	0.856879	0.723776	LRP2	1
GO:0000149	SNARE binding	3/445	80/11728	0.589918	0.856879	0.723776	UNC13B/NAPA/NAPG	3
GO:0042379	chemokine receptor binding	2/445	52/11728	0.592396	0.858583	0.725215	NES/YARS1	2
GO:0004497	monooxygenase activity	3/445	81/11728	0.598395	0.863473	0.729345	AKR1C3/HMOX2/FMO1	3
GO:0004540	ribonuclease activity	3/445	81/11728	0.598395	0.863473	0.729345	RNASE1/APEX1/ANG	3
GO:0004112	cyclic-nucleotide phosphodiesterase activity	1/445	24/11728	0.605169	0.863777	0.729602	CNP	1
GO:0030507	spectrin binding	1/445	24/11728	0.605169	0.863777	0.729602	GNB1	1
GO:0050699	WW domain binding	1/445	24/11728	0.605169	0.863777	0.729602	DNM2	1
GO:0051861	glycolipid binding	1/445	24/11728	0.605169	0.863777	0.729602	DPEP1	1
GO:0140323	solute:anion antiporter activity	1/445	24/11728	0.605169	0.863777	0.729602	SLC25A5	1
GO:0035091	phosphatidylinositol binding	7/445	195/11728	0.613298	0.873485	0.737802	SNX6/ANKFY1/VIL1/PITPNA/MYO1B/GSN/DPEP1	7
GO:0005501	retinoid binding	1/445	25/11728	0.620181	0.873831	0.738094	RBP4	1
GO:0008378	galactosyltransferase activity	1/445	25/11728	0.620181	0.873831	0.738094	COLGALT1	1
GO:0019840	isoprenoid binding	1/445	25/11728	0.620181	0.873831	0.738094	RBP4	1
GO:0030515	snoRNA binding	1/445	25/11728	0.620181	0.873831	0.738094	PRKDC	1
GO:0043425	bHLH transcription factor binding	1/445	25/11728	0.620181	0.873831	0.738094	FHL2	1
GO:0005319	lipid transporter activity	4/445	113/11728	0.626225	0.879705	0.743056	SLC27A2/NPC2/RBP4/PITPNA	4
GO:0005516	calmodulin binding	6/445	170/11728	0.629382	0.879705	0.743056	UNC13B/CASK/MYO1C/MYO1B/EWSR1/CAMK2G	6
GO:0003774	cytoskeletal motor activity	3/445	85/11728	0.631139	0.879705	0.743056	MYO1C/MYL6/MYO1B	3
GO:0003678	DNA helicase activity	2/445	56/11728	0.63292	0.879705	0.743056	RUVBL2/DHX9	2
GO:0016814	hydrolase activity, acting on carbon-nitrogen (but not peptide) bonds, in cyclic amidines	1/445	26/11728	0.634623	0.879705	0.743056	ATIC	1
GO:0042910	xenobiotic transmembrane transporter activity	1/445	26/11728	0.634623	0.879705	0.743056	SLC22A2	1
GO:0001664	G protein-coupled receptor binding	8/445	227/11728	0.634854	0.879705	0.743056	NES/PDCD6IP/SLC9A3R1/YARS1/GNAQ/FLNA/DNM2/C3	8
GO:0008022	protein C-terminus binding	6/445	171/11728	0.635045	0.879705	0.743056	CORO1A/PFKM/MYO1C/HSPG2/FN1/FBLN1	6
GO:0004222	metalloendopeptidase activity	3/445	86/11728	0.63903	0.883366	0.746148	PMPCB/MME/ADAM10	3
GO:0003755	peptidyl-prolyl cis-trans isomerase activity	1/445	27/11728	0.648518	0.887459	0.749605	PPIA	1
GO:0044390	ubiquitin-like protein conjugating enzyme binding	1/445	27/11728	0.648518	0.887459	0.749605	PARK7	1
GO:0071813	lipoprotein particle binding	1/445	27/11728	0.648518	0.887459	0.749605	SCARF1	1
GO:0071814	protein-lipid complex binding	1/445	27/11728	0.648518	0.887459	0.749605	SCARF1	1
GO:0003714	transcription corepressor activity	5/445	145/11728	0.648735	0.887459	0.749605	RUVBL2/AASS/HNRNPU/FHL2/APEX1	5
GO:0003724	RNA helicase activity	2/445	58/11728	0.651973	0.890037	0.751783	DHX9/DDX1	2
GO:0008186	ATP-dependent activity, acting on RNA	2/445	59/11728	0.6612	0.892603	0.75395	DHX9/DDX1	2
GO:1990841	promoter-specific chromatin binding	2/445	59/11728	0.6612	0.892603	0.75395	HNRNPU/DHX9	2
GO:0016893	endonuclease activity, active with either ribo- or deoxyribonucleic acids and producing 5'-phosphomonoesters	1/445	28/11728	0.661885	0.892603	0.75395	APEX1	1
GO:0031369	translation initiation factor binding	1/445	28/11728	0.661885	0.892603	0.75395	EIF4E	1
GO:0046915	transition metal ion transmembrane transporter activity	1/445	28/11728	0.661885	0.892603	0.75395	SLC11A2	1
GO:0008094	ATP-dependent activity, acting on DNA	3/445	89/11728	0.661991	0.892603	0.75395	RUVBL2/DHX9/DDX1	3
GO:0004518	nuclease activity	5/445	148/11728	0.666468	0.896802	0.757497	RNASE1/ENPP3/DDX1/APEX1/ANG	5
GO:0004519	endonuclease activity	3/445	90/11728	0.669406	0.897069	0.757723	RNASE1/APEX1/ANG	3
GO:0005164	tumor necrosis factor receptor binding	1/445	29/11728	0.674745	0.897069	0.757723	TRAP1	1
GO:0019213	deacetylase activity	1/445	29/11728	0.674745	0.897069	0.757723	MACROD1	1
GO:0023023	MHC protein complex binding	1/445	29/11728	0.674745	0.897069	0.757723	PKM	1
GO:0046966	thyroid hormone receptor binding	1/445	29/11728	0.674745	0.897069	0.757723	TRIP6	1
GO:0016791	phosphatase activity	7/445	207/11728	0.675133	0.897069	0.757723	TIMM50/BPNT1/PPP6C/NT5E/CAMK2G/ATP1A1/ACP2	7
GO:0016757	glycosyltransferase activity	6/445	179/11728	0.678472	0.897069	0.757723	COLGALT1/NAMPT/PNP/MTAP/HEXB/GBE1	6
GO:0015171	amino acid transmembrane transporter activity	2/445	61/11728	0.679065	0.897069	0.757723	SLC9A3R1/SLC22A2	2
GO:0019955	cytokine binding	4/445	121/11728	0.679223	0.897069	0.757723	PARK7/ITGB1/TNFRSF9/A2M	4
GO:0052689	carboxylic ester hydrolase activity	3/445	92/11728	0.683877	0.897069	0.757723	ABHD10/PGLS/H6PD	3
GO:0004520	endodeoxyribonuclease activity	1/445	30/11728	0.687117	0.897069	0.757723	APEX1	1
GO:0005154	epidermal growth factor receptor binding	1/445	30/11728	0.687117	0.897069	0.757723	EFEMP1	1
GO:0015248	sterol transporter activity	1/445	30/11728	0.687117	0.897069	0.757723	NPC2	1
GO:0016859	cis-trans isomerase activity	1/445	30/11728	0.687117	0.897069	0.757723	PPIA	1
GO:0030551	cyclic nucleotide binding	1/445	30/11728	0.687117	0.897069	0.757723	CNP	1
GO:0005547	phosphatidylinositol-3,4,5-trisphosphate binding	1/445	31/11728	0.699019	0.909001	0.767801	MYO1B	1
GO:0048020	CCR chemokine receptor binding	1/445	31/11728	0.699019	0.909001	0.767801	NES	1
GO:0008234	cysteine-type peptidase activity	4/445	125/11728	0.703677	0.911284	0.76973	USP9Y/CTSH/CTSB/CAPN2	4
GO:0047485	protein N-terminus binding	3/445	95/11728	0.704691	0.911284	0.76973	PDLIM5/SLC9A3R1/VWF	3
GO:0019903	protein phosphatase binding	4/445	126/11728	0.709576	0.911284	0.76973	MVP/VCP/SOD1/ITGA1	4
GO:1901981	phosphatidylinositol phosphate binding	4/445	126/11728	0.709576	0.911284	0.76973	ANKFY1/VIL1/MYO1B/GSN	4
GO:0000217	DNA secondary structure binding	1/445	32/11728	0.710469	0.911284	0.76973	HNRNPD	1
GO:0005246	calcium channel regulator activity	1/445	32/11728	0.710469	0.911284	0.76973	AMBP	1
GO:0061980	regulatory RNA binding	1/445	32/11728	0.710469	0.911284	0.76973	DHX9	1
GO:0016758	hexosyltransferase activity	4/445	127/11728	0.715389	0.915809	0.773552	COLGALT1/MTAP/HEXB/GBE1	4
GO:0099106	ion channel regulator activity	3/445	99/11728	0.730793	0.931742	0.78701	SLC9A3R1/FLNA/AMBP	3
GO:0008375	acetylglucosaminyltransferase activity	1/445	34/11728	0.732083	0.931742	0.78701	HEXB	1
GO:0016712	oxidoreductase activity, acting on paired donors, with incorporation or reduction of molecular oxygen, reduced flavin or flavoprotein as one donor, and incorporation of one atom of oxygen	1/445	34/11728	0.732083	0.931742	0.78701	HMOX2	1
GO:0008374	O-acyltransferase activity	1/445	35/11728	0.742278	0.936797	0.79128	CPT2	1
GO:0019894	kinesin binding	1/445	35/11728	0.742278	0.936797	0.79128	AP1G1	1
GO:0042169	SH2 domain binding	1/445	35/11728	0.742278	0.936797	0.79128	DAG1	1
GO:0043539	protein serine/threonine kinase activator activity	1/445	35/11728	0.742278	0.936797	0.79128	LTF	1
GO:0016922	nuclear receptor binding	4/445	132/11728	0.743173	0.936797	0.79128	PARK7/TRIP6/STAT5B/CALR	4
GO:0015631	tubulin binding	9/445	281/11728	0.744744	0.936983	0.791436	CCT5/FTCD/LRPPRC/VBP1/GAPDH/DNM2/DCTN1/DAG1/ALDOA	9
GO:0016247	channel regulator activity	3/445	104/11728	0.760833	0.954441	0.806183	SLC9A3R1/FLNA/AMBP	3
GO:1901618	organic hydroxy compound transmembrane transporter activity	1/445	37/11728	0.761522	0.954441	0.806183	RBP4	1
GO:0008514	organic anion transmembrane transporter activity	4/445	136/11728	0.763881	0.954713	0.806412	SLC25A24/SLC9A3R1/SLC22A2/SLC25A5	4
GO:0031625	ubiquitin protein ligase binding	8/445	257/11728	0.764641	0.954713	0.806412	LRPPRC/VCP/TPI1/RPL11/PSMD1/PML/CALR/SLC25A5	8
GO:0001046	core promoter sequence-specific DNA binding	1/445	38/11728	0.770599	0.956706	0.808096	RUVBL2	1
GO:0017069	snRNA binding	1/445	38/11728	0.770599	0.956706	0.808096	HNRNPU	1
GO:0035254	glutamate receptor binding	1/445	38/11728	0.770599	0.956706	0.808096	SLC9A3R1	1
GO:0015459	potassium channel regulator activity	1/445	39/11728	0.779332	0.96391	0.814181	FLNA	1
GO:0051879	Hsp90 protein binding	1/445	39/11728	0.779332	0.96391	0.814181	PTGES3	1
GO:0001784	phosphotyrosine residue binding	1/445	40/11728	0.787733	0.972473	0.821414	MAPK3	1
GO:0005548	phospholipid transporter activity	1/445	41/11728	0.795814	0.973778	0.822516	PITPNA	1
GO:0008408	3'-5' exonuclease activity	1/445	41/11728	0.795814	0.973778	0.822516	APEX1	1
GO:0005244	voltage-gated ion channel activity	4/445	143/11728	0.796965	0.973778	0.822516	VDAC3/VDAC2/VDAC1/CLIC1	4
GO:0022832	voltage-gated channel activity	4/445	143/11728	0.796965	0.973778	0.822516	VDAC3/VDAC2/VDAC1/CLIC1	4
GO:0140677	molecular function activator activity	3/445	111/11728	0.79827	0.973778	0.822516	PARK7/CTSA/APOH	3
GO:0022853	active ion transmembrane transporter activity	6/445	206/11728	0.799103	0.973778	0.822516	SLC12A1/SLC11A2/CYC1/ATP6V1A/ATP1A1/SLC25A5	6
GO:0051219	phosphoprotein binding	2/445	78/11728	0.801502	0.973778	0.822516	MAPK3/PLAT	2
GO:0005342	organic acid transmembrane transporter activity	3/445	112/11728	0.803198	0.973778	0.822516	SLC27A2/SLC9A3R1/SLC22A2	3
GO:0046943	carboxylic acid transmembrane transporter activity	3/445	112/11728	0.803198	0.973778	0.822516	SLC27A2/SLC9A3R1/SLC22A2	3
GO:0016706	2-oxoglutarate-dependent dioxygenase activity	1/445	42/11728	0.803589	0.973778	0.822516	PLOD2	1
GO:0004712	protein serine/threonine/tyrosine kinase activity	1/445	43/11728	0.811068	0.976568	0.824873	MAPK3	1
GO:0048156	tau protein binding	1/445	43/11728	0.811068	0.976568	0.824873	DCTN1	1
GO:0140097	catalytic activity, acting on DNA	5/445	179/11728	0.814629	0.976568	0.824873	RUVBL2/PTGES3/DHX9/DDX1/APEX1	5
GO:0016887	ATP hydrolysis activity	6/445	211/11728	0.81708	0.976568	0.824873	RUVBL2/VCP/DHX9/DDX1/ATP5F1C/ATP1A1	6
GO:0001786	phosphatidylserine binding	1/445	44/11728	0.818263	0.976568	0.824873	MME	1
GO:0015179	L-amino acid transmembrane transporter activity	1/445	44/11728	0.818263	0.976568	0.824873	SLC22A2	1
GO:0016796	exonuclease activity, active with either ribo- or deoxyribonucleic acids and producing 5'-phosphomonoesters	1/445	44/11728	0.818263	0.976568	0.824873	APEX1	1
GO:0044389	ubiquitin-like protein ligase binding	8/445	273/11728	0.818727	0.976568	0.824873	LRPPRC/VCP/TPI1/RPL11/PSMD1/PML/CALR/SLC25A5	8
GO:0015294	solute:cation symporter activity	2/445	82/11728	0.823507	0.976568	0.824873	SLC12A1/SLC11A2	2
GO:0000049	tRNA binding	1/445	45/11728	0.825185	0.976568	0.824873	YARS1	1
GO:0004536	deoxyribonuclease activity	1/445	45/11728	0.825185	0.976568	0.824873	APEX1	1
GO:0030159	signaling receptor complex adaptor activity	1/445	45/11728	0.825185	0.976568	0.824873	GNB1	1
GO:0032813	tumor necrosis factor receptor superfamily binding	1/445	45/11728	0.825185	0.976568	0.824873	TRAP1	1
GO:0140297	DNA-binding transcription factor binding	10/445	337/11728	0.828641	0.978897	0.82684	PARK7/TRIP6/STAT5B/HCFC1/FHL2/EIF4E/DHX9/CALR/APEX1/ANXA4	10
GO:0140030	modification-dependent protein binding	3/445	119/11728	0.83493	0.984559	0.831622	VCP/PSMD4/PML	3
GO:0004386	helicase activity	3/445	121/11728	0.843149	0.990876	0.836958	RUVBL2/DHX9/DDX1	3
GO:0140101	catalytic activity, acting on a tRNA	2/445	86/11728	0.843298	0.990876	0.836958	YARS1/EPRS1	2
GO:0008134	transcription factor binding	15/445	497/11728	0.85333	1	0.844665	PARK7/RUVBL2/TRIP6/STAT5B/PRKDC/HNRNPU/HCFC1/FLNA/FHL2/EIF4E/DHX9/CD34/CALR/APEX1/ANXA4	15
GO:0045309	protein phosphorylated amino acid binding	1/445	51/11728	0.861527	1	0.844665	MAPK3	1
GO:0005126	cytokine receptor binding	6/445	226/11728	0.863476	1	0.844665	TIMM50/SNX6/NES/TRAP1/YARS1/TRIP6	6
GO:0032182	ubiquitin-like protein binding	2/445	91/11728	0.8652	1	0.844665	BUB3/PML	2
GO:0061629	RNA polymerase II-specific DNA-binding transcription factor binding	7/445	261/11728	0.871375	1	0.844665	PARK7/TRIP6/STAT5B/DHX9/CALR/APEX1/ANXA4	7
GO:0106306	protein serine phosphatase activity	1/445	53/11728	0.871881	1	0.844665	PPP6C	1
GO:0106307	protein threonine phosphatase activity	1/445	53/11728	0.871881	1	0.844665	PPP6C	1
GO:0008194	UDP-glycosyltransferase activity	2/445	93/11728	0.873148	1	0.844665	COLGALT1/HEXB	2
GO:0005254	chloride channel activity	1/445	54/11728	0.876764	1	0.844665	CLIC1	1
GO:0005179	hormone activity	2/445	94/11728	0.876959	1	0.844665	FBN1/COPA	2
GO:0004721	phosphoprotein phosphatase activity	3/445	131/11728	0.879125	1	0.844665	TIMM50/PPP6C/CAMK2G	3
GO:0019210	kinase inhibitor activity	1/445	56/11728	0.885981	1	0.844665	AHSG	1
GO:0008017	microtubule binding	5/445	202/11728	0.886323	1	0.844665	FTCD/LRPPRC/GAPDH/DNM2/DCTN1	5
GO:0003712	transcription coregulator activity	11/445	394/11728	0.887854	1	0.844665	PARK7/RUVBL2/AASS/PDLIM1/HNRNPU/HCFC1/FHL2/EWSR1/DHX9/DDX1/APEX1	11
GO:0002039	p53 binding	1/445	59/11728	0.898532	1	0.844665	EEF2	1
GO:0042826	histone deacetylase binding	2/445	101/11728	0.90081	1	0.844665	RAC1/HNRNPD	2
GO:0019888	protein phosphatase regulator activity	1/445	60/11728	0.902401	1	0.844665	PPP2R1A	1
GO:0140098	catalytic activity, acting on RNA	7/445	276/11728	0.904072	1	0.844665	YARS1/RNASE1/EPRS1/DHX9/DDX1/APEX1/ANG	7
GO:0015370	solute:sodium symporter activity	1/445	61/11728	0.906124	1	0.844665	SLC12A1	1
GO:0015293	symporter activity	2/445	104/11728	0.909652	1	0.844665	SLC12A1/SLC11A2	2
GO:0003684	damaged DNA binding	1/445	62/11728	0.909704	1	0.844665	APEX1	1
GO:0015297	antiporter activity	1/445	62/11728	0.909704	1	0.844665	SLC25A5	1
GO:0004843	thiol-dependent deubiquitinase	1/445	64/11728	0.916462	1	0.844665	USP9Y	1
GO:0016410	N-acyltransferase activity	1/445	64/11728	0.916462	1	0.844665	TGM2	1
GO:0035591	signaling adaptor activity	1/445	65/11728	0.919649	1	0.844665	GNB1	1
GO:0101005	deubiquitinase activity	1/445	65/11728	0.919649	1	0.844665	USP9Y	1
GO:0106310	protein serine kinase activity	7/445	287/11728	0.923303	1	0.844665	CASK/MAPK3/PRKDC/PCK1/ILK/CAMK2G/AKT2	7
GO:0003713	transcription coactivator activity	5/445	220/11728	0.924496	1	0.844665	PARK7/PDLIM1/HCFC1/DHX9/APEX1	5
GO:0031072	heat shock protein binding	2/445	110/11728	0.925166	1	0.844665	PTGES3/ITGB2	2
GO:0030165	PDZ domain binding	1/445	70/11728	0.933854	1	0.844665	SLC9A3R1	1
GO:0015079	potassium ion transmembrane transporter activity	2/445	114/11728	0.934077	1	0.844665	SLC12A1/ATP1A1	2
GO:0008242	omega peptidase activity	1/445	71/11728	0.936379	1	0.844665	USP9Y	1
GO:0008168	methyltransferase activity	3/445	156/11728	0.939023	1	0.844665	BHMT2/GAMT/BHMT	3
GO:0019783	ubiquitin-like protein-specific protease activity	1/445	74/11728	0.943391	1	0.844665	USP9Y	1
GO:0019208	phosphatase regulator activity	1/445	75/11728	0.945553	1	0.844665	PPP2R1A	1
GO:0030295	protein kinase activator activity	1/445	75/11728	0.945553	1	0.844665	LTF	1
GO:0043130	ubiquitin binding	1/445	75/11728	0.945553	1	0.844665	BUB3	1
GO:0015081	sodium ion transmembrane transporter activity	2/445	120/11728	0.945582	1	0.844665	SLC12A1/ATP1A1	2
GO:0005085	guanyl-nucleotide exchange factor activity	3/445	161/11728	0.947082	1	0.844665	RAB3GAP1/ARHGEF17/RAP1A	3
GO:0046982	protein heterodimerization activity	5/445	235/11728	0.947144	1	0.844665	RRAGC/FXR2/PPP2R1A/ITGB1/ATP1A1	5
GO:0140375	immune receptor activity	2/445	125/11728	0.953685	1	0.844665	PIGR/CTSH	2
GO:0005216	ion channel activity	7/445	311/11728	0.954013	1	0.844665	ATP5PD/VDAC3/VDAC2/VDAC1/CLIC1/ATP6V1A/ATP5F1C	7
GO:0004725	protein tyrosine phosphatase activity	1/445	81/11728	0.956898	1	0.844665	TIMM50	1
GO:0019209	kinase activator activity	1/445	81/11728	0.956898	1	0.844665	LTF	1
GO:0015291	secondary active transmembrane transporter activity	3/445	174/11728	0.963637	1	0.844665	SLC12A1/SLC11A2/SLC25A5	3
GO:0019207	kinase regulator activity	3/445	181/11728	0.970397	1	0.844665	LTF/GSTP1/AHSG	3
GO:1990782	protein tyrosine kinase binding	1/445	92/11728	0.971926	1	0.844665	ITGB1	1
GO:0008083	growth factor activity	2/445	143/11728	0.974321	1	0.844665	EFEMP1/F2	2
GO:0016779	nucleotidyltransferase activity	1/445	95/11728	0.975025	1	0.844665	PTGES3	1
GO:0015267	channel activity	7/445	341/11728	0.976704	1	0.844665	ATP5PD/VDAC3/VDAC2/VDAC1/CLIC1/ATP6V1A/ATP5F1C	7
GO:0022803	passive transmembrane transporter activity	7/445	341/11728	0.976704	1	0.844665	ATP5PD/VDAC3/VDAC2/VDAC1/CLIC1/ATP6V1A/ATP5F1C	7
GO:0004674	protein serine/threonine kinase activity	6/445	310/11728	0.9795	1	0.844665	CASK/MAPK3/PRKDC/ILK/CAMK2G/AKT2	6
GO:0140640	catalytic activity, acting on a nucleic acid	9/445	436/11728	0.986494	1	0.844665	RUVBL2/PTGES3/YARS1/RNASE1/EPRS1/DHX9/DDX1/APEX1/ANG	9
GO:0022836	gated channel activity	4/445	253/11728	0.988061	1	0.844665	VDAC3/VDAC2/VDAC1/CLIC1	4
GO:0004714	transmembrane receptor protein tyrosine kinase activity	1/445	116/11728	0.988998	1	0.844665	EFEMP1	1
GO:0008757	S-adenosylmethionine-dependent methyltransferase activity	1/445	116/11728	0.988998	1	0.844665	GAMT	1
GO:0048018	receptor ligand activity	7/445	374/11728	0.989468	1	0.844665	FLRT3/NAMPT/EFEMP1/FBN1/F2/DPP4/COPA	7
GO:0030546	signaling receptor activator activity	7/445	382/11728	0.991368	1	0.844665	FLRT3/NAMPT/EFEMP1/FBN1/F2/DPP4/COPA	7
GO:0003682	chromatin binding	9/445	460/11728	0.99222	1	0.844665	RUVBL2/STAT5B/HNRNPU/HNRNPD/HCFC1/GABPA/DHX9/DDX1/APEX1	9
GO:0004713	protein tyrosine kinase activity	1/445	125/11728	0.992261	1	0.844665	EFEMP1	1
GO:0019199	transmembrane receptor protein kinase activity	1/445	132/11728	0.994115	1	0.844665	EFEMP1	1
GO:0030545	signaling receptor regulator activity	7/445	402/11728	0.994805	1	0.844665	FLRT3/NAMPT/EFEMP1/FBN1/F2/DPP4/COPA	7
GO:0005096	GTPase activator activity	5/445	324/11728	0.994933	1	0.844665	RAB3GAP1/ARHGEF17/RAP1A/GNAQ/ARHGAP1	5
GO:0008324	cation transmembrane transporter activity	9/445	481/11728	0.995277	1	0.844665	ATP5PD/SLC22A2/SLC12A1/SLC11A2/CYC1/ATP6V1A/ATP5F1C/ATP1A1/SLC25A5	9
GO:0022890	inorganic cation transmembrane transporter activity	8/445	447/11728	0.995647	1	0.844665	ATP5PD/SLC12A1/SLC11A2/CYC1/ATP6V1A/ATP5F1C/ATP1A1/SLC25A5	8
GO:0005261	cation channel activity	3/445	247/11728	0.996151	1	0.844665	ATP5PD/ATP6V1A/ATP5F1C	3
GO:0004672	protein kinase activity	8/445	456/11728	0.99653	1	0.844665	CASK/MAPK3/PRKDC/PCK1/ILK/EFEMP1/CAMK2G/AKT2	8
GO:0030695	GTPase regulator activity	5/445	346/11728	0.997295	1	0.844665	RAB3GAP1/ARHGEF17/RAP1A/GNAQ/ARHGAP1	5
GO:0060589	nucleoside-triphosphatase regulator activity	5/445	346/11728	0.997295	1	0.844665	RAB3GAP1/ARHGEF17/RAP1A/GNAQ/ARHGAP1	5
GO:0001227	DNA-binding transcription repressor activity, RNA polymerase II-specific	2/445	209/11728	0.99731	1	0.844665	ZBTB20/ENO1	2
GO:0001217	DNA-binding transcription repressor activity	2/445	211/11728	0.997492	1	0.844665	ZBTB20/ENO1	2
GO:0019887	protein kinase regulator activity	1/445	157/11728	0.99779	1	0.844665	LTF	1
GO:0005125	cytokine activity	1/445	183/11728	0.999204	1	0.844665	NAMPT	1
GO:0042393	histone binding	1/445	183/11728	0.999204	1	0.844665	AASS	1
GO:0046873	metal ion transmembrane transporter activity	3/445	327/11728	0.999727	1	0.844665	SLC12A1/SLC11A2/ATP1A1	3
GO:0004842	ubiquitin-protein transferase activity	1/445	274/11728	0.999978	1	0.844665	PML	1
GO:0001228	DNA-binding transcription activator activity, RNA polymerase II-specific	2/445	363/11728	0.99999	1	0.844665	STAT5B/GABPA	2
GO:0019787	ubiquitin-like protein transferase activity	1/445	294/11728	0.99999	1	0.844665	PML	1
GO:0001216	DNA-binding transcription activator activity	2/445	367/11728	0.999991	1	0.844665	STAT5B/GABPA	2
GO:0000030	mannosyltransferase activity	0/445	13/11728	1	1	0.844665		0
GO:0004860	protein kinase inhibitor activity	0/445	52/11728	1	1	0.844665		0
GO:0005227	calcium activated cation channel activity	0/445	16/11728	1	1	0.844665		0
GO:0005545	1-phosphatidylinositol binding	0/445	10/11728	1	1	0.844665		0
GO:0008276	protein methyltransferase activity	0/445	65/11728	1	1	0.844665		0
GO:0016290	palmitoyl-CoA hydrolase activity	0/445	10/11728	1	1	0.844665		0
GO:0017070	U6 snRNA binding	0/445	13/11728	1	1	0.844665		0
GO:0017080	sodium channel regulator activity	0/445	28/11728	1	1	0.844665		0
GO:0022839	ion gated channel activity	0/445	25/11728	1	1	0.844665		0
GO:0030215	semaphorin receptor binding	0/445	21/11728	1	1	0.844665		0
GO:0030247	polysaccharide binding	0/445	13/11728	1	1	0.844665		0
GO:0030332	cyclin binding	0/445	24/11728	1	1	0.844665		0
GO:0030971	receptor tyrosine kinase binding	0/445	67/11728	1	1	0.844665		0
GO:0042608	T cell receptor binding	0/445	10/11728	1	1	0.844665		0
GO:0043014	alpha-tubulin binding	0/445	30/11728	1	1	0.844665		0
GO:0045505	dynein intermediate chain binding	0/445	19/11728	1	1	0.844665		0
GO:0047617	acyl-CoA hydrolase activity	0/445	14/11728	1	1	0.844665		0
GO:0051959	dynein light intermediate chain binding	0/445	16/11728	1	1	0.844665		0
GO:0140303	intramembrane lipid transporter activity	0/445	29/11728	1	1	0.844665		0
