# Supplementary material for: Multi-Omics Approach Reveals Redox Homeostasis Reprogramming in Early-Stage Clear Cell Renal Cell Carcinoma
Source: Antioxidants (Basel). 2022 Dec 29;12(1):81. doi: 10.3390/antiox12010081 (PMC9854847; doi:10.3390/antiox12010081)
Supplement: Supplementary file 1 [file antioxidants-12-00081-s001.zip › Table S11.csv]

Table S11 Differentially expressed proteins
gene	log2(conMean)	log2(treatMean)	log2(FC)	pValue	fdr
NDUFA4L2	-3.905246667	0.789504667	4.694751333	0.003645171	0.018705726
SCGN	-1.24887	1.330746	2.579616	0.045828463	0.077347456
PFKP	1.72059	4.162476667	2.441886667	0.00498687	0.021955382
PLIN2	0.609042	3.01267	2.403628	0.012988652	0.034917768
ANXA4	1.940213333	4.298316667	2.358103333	0.021471274	0.04673813
LDHA	1.522513333	3.776863333	2.25435	0.010094428	0.030448521
TYMP	-0.635072	1.52262	2.157692	0.000170589	0.005488631
CRIP1	-1.971563333	0.124421333	2.095984667	0.020679414	0.045563659
ENO2	0.141926667	2.227463333	2.085536667	0.011325123	0.032561735
H3F3A	-0.216863	1.794333333	2.011196333	0.001844459	0.0143388
VIM	3.25782	5.245466667	1.987646667	0.000581465	0.009066377
NNMT	-1.046586667	0.893439333	1.940026	0.074941928	0.110800355
HLA-A	-1.418548667	0.419664667	1.838213333	0.107253878	0.146301219
LGALS1	-0.147515667	1.65023	1.797745667	0.008370165	0.027923839
FABP7	-1.256606667	0.534665	1.791271667	0.163116502	0.205492325
CLEC14A	-2.993396667	-1.251346667	1.74205	0.004004491	0.019802462
ACLY	2.575336667	4.28343	1.708093333	0.007457536	0.026335237
PYGL	0.914102333	2.618953333	1.704851	0.019326106	0.044015748
NDRG1	0.673623	2.355073333	1.681450333	0.003051161	0.017349715
HIST1H1C	-0.834843667	0.838504333	1.673348	0.000250555	0.005837637
HIST2H3PS2	-0.83564	0.827120333	1.662760333	0.006516663	0.024876225
CD93	-1.70681	-0.046423667	1.660386333	0.007495851	0.026424505
PKM	3.361756667	5.01874	1.656983333	0.006810374	0.025236979
LPCAT1	-1.84677	-0.192715	1.654055	0.023726589	0.049735052
MCAM	-2.38799	-0.756447333	1.631542667	7.69E-05	0.005026894
SLC2A1	-1.037043333	0.585513733	1.622557067	0.036881163	0.06604074
SPARCL1	-1.89366	-0.308966	1.584694	0.000689581	0.010136119
YWHAH	0.684446	2.259533333	1.575087333	0.002410743	0.015814161
CDH13	-0.665381333	0.905854333	1.571235667	0.000690076	0.010136119
HMGN4	-2.682886667	-1.127106667	1.55578	0.000153167	0.005178891
S100A10	-0.614787333	0.92949	1.544277333	0.008194234	0.027636794
GBP1	-0.533477667	1.005260667	1.538738333	0.06063062	0.09504893
H2AFX	0.486612333	2.009253333	1.522641	4.21E-05	0.004857209
IFI16	-1.658603333	-0.149000333	1.509603	0.020668782	0.045563659
ITIH1	0.995883667	2.485826667	1.489943	0.024816246	0.051331673
EHD2	1.081886667	2.571103333	1.489216667	0.002197655	0.01514887
HMGN1	-2.58709	-1.100774333	1.486315667	0.001477136	0.013229275
H2AFV	-1.35476	0.110593367	1.465353367	0.002183605	0.01514887
HIST1H4A	2.319853333	3.782906667	1.463053333	0.000774203	0.01082283
TPI1	2.322633333	3.78396	1.461326667	0.001028776	0.011808531
AKR1B1	1.334056667	2.786193333	1.452136667	0.003149108	0.017618473
PTRF	0.678253333	2.114323333	1.43607	0.006149905	0.02438434
S100A1	-0.764757333	0.658325333	1.423082667	0.10272157	0.14145151
CTSG	-0.632312667	0.786994	1.419306667	0.041058752	0.071501878
ANXA1	1.2348	2.647846667	1.413046667	0.063095735	0.09807903
FKBP10	-1.586403333	-0.1816883	1.404715033	0.001837992	0.0143388
ALDOA	2.062763333	3.457966667	1.395203333	0.00013313	0.005091597
ANXA5	2.466523333	3.846146667	1.379623333	1.32E-05	0.00267445
LAMA4	-1.63911	-0.260891667	1.378218333	0.000146103	0.005178891
KANK2	-0.713164333	0.664701667	1.377866	0.025132247	0.051548227
HMGN2	-0.850827667	0.525379	1.376206667	0.000450006	0.008072226
HIST1H1E	2.311806667	3.686046667	1.37424	0.000896869	0.011382304
FABP5	-0.965679667	0.3954971	1.361176767	0.029570775	0.056707627
PGK1	3.463023333	4.816286667	1.353263333	0.003769639	0.019150522
VCAM1	-0.695485333	0.656206	1.351691333	0.029987948	0.05718304
PLVAP	-0.321269	1.029382667	1.350651667	0.012466663	0.034333728
ARHGDIB	1.19259	2.541813333	1.349223333	0.028617579	0.055291179
TMSB4X	-1.091202667	0.250693567	1.341896233	0.087788487	0.125314974
MVP	2.140993333	3.477293333	1.3363	0.001156938	0.012324153
CSPG4	-1.669113333	-0.337001667	1.332111667	0.011243365	0.032418634
CYB5R3	0.830779667	2.161773333	1.330993667	0.007310426	0.026018885
DYSF	1.188273333	2.509153333	1.32088	0.011446081	0.032773466
PLOD3	-1.600123333	-0.289789	1.310334333	0.002455612	0.015902634
VASP	-1.363673333	-0.059259333	1.304414	0.006638415	0.025101609
S100A9	-0.193596333	1.107956667	1.301553	0.022667953	0.048417218
VWF	0.260082333	1.552763333	1.292681	0.007900409	0.027083438
MARCKS	-2.036686667	-0.744202	1.292484667	0.022898344	0.048755192
CRIP2	0.298009	1.584006667	1.285997667	0.000800909	0.011043826
ANXA2	2.141843333	3.42677	1.284926667	0.008911656	0.028582162
RASIP1	-2.298836667	-1.016758333	1.282078333	0.000606424	0.009242274
NID2	-0.725209667	0.523946	1.249155667	0.008110504	0.027582866
LMNA	3.028386667	4.275533333	1.247146667	0.005334396	0.022860087
CP	1.830933333	3.068816667	1.237883333	0.005909813	0.024119404
LMNB1	1.075788667	2.31262	1.236831333	0.000944282	0.011530477
ENPP3	0.225600833	1.456396667	1.230795833	0.020243317	0.045141037
MMRN2	-0.176277	1.040799	1.217076	0.009862114	0.029970772
SERPINA1	2.77722	3.98989	1.21267	0.009615888	0.029771376
GYS1	-0.702056	0.509575	1.211631	0.002678825	0.016291911
S100A11	-0.123989	1.087045	1.211034	0.019545741	0.044392967
LXN	-1.105849	0.104478067	1.210327067	0.003374208	0.018093967
SERPINH1	1.013794667	2.220666667	1.206872	0.008193332	0.027636794
RCN1	-0.209975333	0.987445667	1.197421	0.006266295	0.024507258
HMGB2	0.479764333	1.673143333	1.193379	0.003160945	0.017618473
ADIRF	-0.09499887	1.093172	1.18817087	0.004778193	0.021544208
ENO1	3.64283	4.826523333	1.183693333	0.001216361	0.012324153
MANBAL	-5.562476667	-4.38299	1.179486667	0.01186188	0.033281905
CPA3	-0.867043333	0.312029667	1.179073	0.109222089	0.148685813
POSTN	0.955329333	2.133396667	1.178067333	0.134866807	0.17637098
ERO1L	-1.423026667	-0.249928667	1.173098	0.001946006	0.014620285
TNC	0.823604667	1.994555667	1.170951	0.238762001	0.282198586
TF	3.130353333	4.293166667	1.162813333	0.009047142	0.028788942
GIMAP8	-1.861736667	-0.701474667	1.160262	0.00999401	0.030190549
9-Sep	0.814679	1.973936667	1.159257667	0.004467322	0.020842911
BANF1	0.389322667	1.538196667	1.148874	0.009828452	0.029913323
MGLL	-1.10012	0.0486347	1.1487547	0.008973313	0.028643946
HIST2H2BF	1.7525	2.89484	1.14234	0.000118902	0.005075679
H1F0	0.231766	1.371181667	1.139415667	0.075383686	0.110967851
DARS	1.041130333	2.18045	1.139319667	0.023420112	0.049395752
HP	2.095553333	3.228226667	1.132673333	0.037597095	0.066967761
F2	0.531087667	1.66075	1.129662333	0.011301015	0.032538575
HSD17B11	0.046652233	1.155587	1.108934767	0.011591925	0.032908728
GBP2	-2.11073	-1.004841	1.105889	0.069011418	0.104314798
TMEM43	-0.913552	0.176544667	1.090096667	0.027503044	0.053759565
EIF4H	-1.77886	-0.689347333	1.089512667	0.000898455	0.011382304
SERBP1	0.1783836	1.26514	1.0867564	0.008992115	0.028658833
RECQL	-1.78836	-0.70377	1.08459	0.006191473	0.024416567
TMX1	0.194736333	1.259613333	1.064877	0.001457763	0.0131537
TGM2	0.614841333	1.671995	1.057153667	0.206169618	0.250243004
PDLIM1	0.749343333	1.80168	1.052336667	0.015950687	0.039866883
8-Sep	0.539612667	1.590173333	1.050560667	0.010293755	0.030774986
MYH9	4.3664	5.413456667	1.047056667	0.06144971	0.0960359
APOL2	-2.75337	-1.71028	1.04309	0.071115512	0.106778624
ACIN1	-2.699563333	-1.657726667	1.041836667	0.055754384	0.089480709
TPPP3	-0.469735333	0.567693333	1.037428667	0.025697911	0.051882137
PGAM1	1.966566667	3.003846667	1.03728	0.002797475	0.016651374
DNPEP	-2.998793333	-1.965053333	1.03374	0.000128858	0.00507738
NPM1	1.391093333	2.424736667	1.033643333	0.003550548	0.018501182
HLA-DRB1	-0.606512	0.425064333	1.031576333	0.420944238	0.457508831
ALB	6.046683333	7.077123333	1.03044	0.026242531	0.052355916
PTPN12	-4.635216667	-3.607146667	1.02807	0.004831617	0.021619619
HLA-C	-2.807283333	-1.792895	1.014388333	0.306259999	0.346615867
LCP1	2.16271	3.1732	1.01049	0.066161175	0.10129056
CBX3	-0.474704	0.532215333	1.006919333	0.008098205	0.027582866
HCLS1	-1.135516667	-0.129764343	1.005752323	0.002116466	0.015130688
AHNAK	4.169873333	5.17422	1.004346667	0.001864401	0.0143388
PFN1	1.38234	2.380716667	0.998376667	0.00495405	0.021955382
LMAN2	0.491488333	1.489403333	0.997915	0.002519827	0.016061917
NID1	0.377256167	1.374696667	0.9974405	0.022313534	0.048014367
COG7	-2.133983333	-1.138329	0.995654333	0.005377958	0.022901513
HPX	2.172806667	3.166153333	0.993346667	0.003138699	0.017618473
SP100	-2.696766667	-1.705056667	0.99171	0.01369223	0.036232572
IGHG1	2.264803333	3.250286667	0.985483333	0.015886748	0.03980524
IFIT3	-1.121771667	-0.144774567	0.9769971	0.004563692	0.02107199
TLR3	-3.92889	-2.95254	0.97635	0.002112893	0.015130688
AFM	0.708615	1.684236667	0.975621667	0.010868943	0.031791267
DPYSL2	1.905513333	2.87991	0.974396667	7.96E-05	0.005045
FTH1	-1.126479	-0.152343	0.974136	0.183500132	0.227634497
FERMT3	-2.540386667	-1.579533333	0.960853333	0.020188651	0.045068718
APOA1	1.896333333	2.854806667	0.958473333	0.054381346	0.087763525
COL6A2	0.305965733	1.263983333	0.9580176	0.010504752	0.031084864
HPCAL1	1.325323333	2.282586667	0.957263333	0.025303644	0.051548227
TUBB	-0.270174333	0.686828333	0.957002667	0.022928977	0.048769189
HSPG2	2.422106667	3.37898	0.956873333	0.015546536	0.039292804
CALU	0.25687	1.213473333	0.956603333	0.012355911	0.034121841
PEA15	-0.908532	0.042565457	0.951097457	0.000391213	0.007342493
LAMC1	0.648900333	1.599693333	0.950793	0.046771006	0.078604063
COL6A3	2.590043333	3.537966667	0.947923333	0.018036971	0.042661541
CNN3	0.379227333	1.326476667	0.947249333	0.021345588	0.04657428
CORO1A	-0.127889333	0.818036333	0.945925667	0.104989504	0.143695965
CSTB	-0.723946667	0.221122667	0.945069333	0.01982134	0.044741489
ERGIC1	-1.064571667	-0.127954733	0.936616933	0.02137098	0.046579546
MYOF	1.449513333	2.384776667	0.935263333	0.020609262	0.045556133
S100A8	0.006550333	0.935134333	0.928584	0.068384393	0.103676264
MICAL3	-1.110637667	-0.185631333	0.925006333	0.001046277	0.011808531
HARS	-0.763253667	0.161319667	0.924573333	0.000127233	0.00507738
WARS	0.428688333	1.351884667	0.923196333	0.064407677	0.099356439
H2AFY	0.924271	1.847346667	0.923075667	0.006569099	0.025003479
STOM	-0.531604333	0.3893373	0.920941633	0.028048502	0.054562204
ATL3	0.462814	1.382056667	0.919242667	0.000817693	0.01106393
FHL1	0.260019	1.178763333	0.918744333	0.005311516	0.022860087
CANX	2.333653333	3.25031	0.916656667	0.031611568	0.059550788
IGLL5	0.569479667	1.485476667	0.915997	0.106519786	0.145593801
IGLC2	0.816711	1.728236667	0.911525667	0.051533954	0.084377483
COL1A1	-1.298546667	-0.387031667	0.911515	0.132256	0.173525126
MYL6	1.75331	2.66321	0.9099	0.083876686	0.120751451
C3	3.656736667	4.565013333	0.908276667	0.01411727	0.036971196
CNDP2	2.99737	3.90523	0.90786	0.00211901	0.015130688
P4HB	2.881803333	3.784086667	0.902283333	6.41E-05	0.005026894
PARP4	-2.084743333	-1.184053333	0.90069	0.005249158	0.022832711
A2M	1.833786667	2.733966667	0.90018	0.003156112	0.017618473
IGHA1	1.689613333	2.58763	0.898016667	0.049945288	0.082241347
GUCY1B3	-2.689336667	-1.791743333	0.897593333	0.005961308	0.024119404
LGALS3	-1.548363333	-0.651638333	0.896725	0.013553457	0.036053619
BGN	1.756463333	2.650576667	0.894113333	0.000221748	0.005549223
PPIA	1.983326667	2.87706	0.893733333	0.035261962	0.064161577
MPI	-0.150527033	0.74269	0.893217033	0.004149797	0.020155705
UBA2	-2.062276667	-1.169313333	0.892963333	0.001025914	0.011808531
GAPDH	3.270313333	4.16161	0.891296667	0.005145999	0.022480472
HIST2H2AB	-1.57745	-0.688209	0.889241	0.007790805	0.026935917
CBX5	-0.213168333	0.673289667	0.886458	0.002916008	0.016887851
CPNE1	-1.990263333	-1.106688667	0.883574667	0.002236967	0.015251335
MYO1C	2.26061	3.14416	0.88355	0.008532633	0.028081348
RCC2	-0.393412333	0.488715	0.882127333	0.01326586	0.03542806
VWA1	-1.31695	-0.436114333	0.880835667	0.000673856	0.01004343
BST2	-1.54571	-0.668580667	0.877129333	0.046302548	0.078017932
PHKB	-2.395793333	-1.52219	0.873603333	0.014370563	0.037249527
ELMO1	-1.61336	-0.743048333	0.870311667	0.007813675	0.026935917
P4HA1	0.275755	1.143949	0.868194	0.0259647	0.052069063
SNRPB	0.108078433	0.974955667	0.866877233	0.001208493	0.012324153
YWHAZ	1.334806667	2.198016667	0.86321	0.00133715	0.012548162
CASP1	-0.522015667	0.340691333	0.862707	0.012567586	0.0343911
C19orf43	-2.767473333	-1.90647	0.861003333	0.002104846	0.015130688
ORM2	0.343551333	1.204079333	0.860528	0.040375324	0.070560819
TAP2	-2.155206667	-1.3008	0.854406667	0.011696661	0.033033582
HLA-DRB5	0.123644233	0.972770667	0.849126433	0.084823144	0.121595837
CAMK1	-1.982426667	-1.133998667	0.848428	0.00539354	0.02291972
FAM114A1	-2.602553333	-1.757573333	0.84498	0.002127403	0.015130688
HSPB1	1.98305	2.827886667	0.844836667	0.053537799	0.086956024
RBM12	-1.64804	-0.805562	0.842478	0.006366716	0.024637305
ORM1	1.075270667	1.912266667	0.836996	0.003345386	0.018093967
PLEC	4.160606667	4.997506667	0.8369	0.038370758	0.06804683
TAGLN2	1.272133333	2.107246667	0.835113333	0.044916035	0.076251929
RPA1	-1.643846667	-0.808754667	0.835092	0.00432544	0.020485202
PLIN3	0.240115333	1.074105667	0.833990333	0.010460393	0.031017768
PSME1	1.687946667	2.520623333	0.832676667	0.000202134	0.005549223
ARHGEF16	-3.21555	-2.385126667	0.830423333	0.026637241	0.052817483
PON1	-0.457401333	0.3727707	0.830172033	0.033955375	0.062456938
YWHAQ	0.803663667	1.630993333	0.827329667	0.000564182	0.009066377
RAB13	-0.882690667	-0.056828067	0.8258626	0.007399021	0.026207486
LAMB2	-0.744046667	0.080383933	0.8244306	0.021572263	0.046766821
KRT1	1.3967	2.21704	0.82034	0.031303307	0.059105357
C9orf64	-0.738055	0.079873333	0.817928333	0.091800442	0.129943782
NGLY1	-3.870433333	-3.053726667	0.816706667	0.150319484	0.192481108
LEMD2	-1.865316667	-1.051898333	0.813418333	0.002907699	0.016887851
KRT2	0.416674667	1.229227	0.812552333	0.050595206	0.083108981
TPP2	-1.58756	-0.778122333	0.809437667	0.095180049	0.133331002
PHKA2	-1.061776333	-0.252388	0.809388333	0.006044634	0.024122566
HBA2	3.476376667	4.281393333	0.805016667	0.21916289	0.263333241
STAT1	-0.0700566	0.734324333	0.804380933	0.056904744	0.090823556
SERPINA3	0.836455333	1.640156667	0.803701333	0.117626502	0.157378824
EIF4A1	-0.100153463	0.703232333	0.803385797	0.014708613	0.037965807
HRG	0.27306	1.075066667	0.802006667	0.006924432	0.025323393
FLNA	3.96758	4.766596667	0.799016667	0.115870326	0.155748774
TBCA	0.753275333	1.55057	0.797294667	0.0111007	0.032111757
IGKC	0.667958667	1.464366667	0.796408	0.032048786	0.060095179
IQGAP1	2.530426667	3.32425	0.793823333	0.009508663	0.029592193
B2M	-1.126653	-0.333422037	0.793230963	0.024301469	0.050678063
MYO1B	1.125013333	1.916486667	0.791473333	0.067311511	0.102586792
SAMHD1	0.54597	1.336101	0.790131	0.068978171	0.104314798
ITIH4	0.404906	1.194768667	0.789862667	0.063751536	0.098795384
DCPS	-1.84329	-1.054791667	0.788498333	0.00475557	0.021544208
MAP1B	-0.926375	-0.137990733	0.788384267	0.016708284	0.04056011
A1BG	0.297319	1.084658333	0.787339333	0.016201882	0.040044471
NECAP2	-1.92648	-1.140266667	0.786213333	0.002755382	0.016475395
RPRD1B	-1.8305	-1.045532	0.784968	0.00196789	0.014719235
IGLV2-11	-1.820503333	-1.037531	0.782972333	0.075931908	0.111451105
PDIA5	-1.0818	-0.299031667	0.782768333	0.006473437	0.024804646
NOP58	0.005923867	0.787546333	0.781622467	0.109676307	0.149103872
HNRNPF	0.300860333	1.080833	0.779972667	0.016457688	0.040338252
SSRP1	-1.137024667	-0.357678067	0.7793466	0.018730065	0.043241277
EHD4	1.886616667	2.665563333	0.778946667	0.016781522	0.040640555
ENY2	-1.099936667	-0.323131833	0.776804833	0.015326584	0.038979907
HNRNPH1	-0.426897667	0.34823	0.775127667	5.78E-05	0.005026894
DDX58	-1.402536667	-0.627525	0.775011667	0.012906653	0.034743407
INSR	-1.596296667	-0.822145333	0.774151333	0.01280767	0.034638717
KDELC2	-2.094	-1.3214	0.7726	0.000348995	0.006937512
PPAP2B	-0.686429333	0.083648667	0.770078	0.041605318	0.07201877
CAPN1	1.662383333	2.43098	0.768596667	0.002202899	0.01514887
PGM2L1	-1.862666667	-1.095870667	0.766796	0.008215149	0.027648912
2-Sep	0.796576333	1.562123333	0.765547	0.014940371	0.038334345
RANBP1	0.049625167	0.813387	0.763761833	0.001684673	0.01392531
SRP9	-0.416005333	0.347419	0.763424333	0.000159824	0.005225211
HNRNPA2B1	2.327	3.089416667	0.762416667	0.018331989	0.042712347
PRKCSH	1.23775	1.99935	0.7616	0.00837878	0.027923839
AGT	-0.292351067	0.468540667	0.760891733	0.017854527	0.042434381
PSMB2	0.746276667	1.505163333	0.758886667	0.004628706	0.021179202
TIPRL	-3.39696	-2.641976667	0.754983333	0.004493775	0.020891929
ANP32E	-1.69248	-0.937843333	0.754636667	0.006174337	0.024396454
EGFR	-1.276416667	-0.528124667	0.748292	0.037922973	0.067370611
HSPA12B	-2.1639	-1.41575	0.74815	0.01110525	0.032111757
TPM1	-0.081250333	0.661622667	0.742873	0.005319121	0.022860087
PPM1F	-1.646086667	-0.904531	0.741555667	0.011608291	0.0329091
LUZP6	0.290126	1.029833	0.739707	0.081683894	0.118351146
CLIC2	-1.131346667	-0.394135	0.737211667	0.004322472	0.020485202
F13A1	0.1913928	0.923389	0.7319962	0.228481109	0.271471986
PLG	1.716133333	2.44591	0.729776667	0.016634336	0.04047755
DRG1	-1.366253333	-0.637455667	0.728797667	0.007927923	0.027083438
APEX1	0.547346667	1.273353333	0.726006667	0.030312888	0.057585965
TXNDC5	1.091228	1.814626667	0.723398667	0.002668806	0.016291911
PYGB	1.944736667	2.666886667	0.72215	0.019272744	0.043943591
HLA-DPA1	-2.168736667	-1.447986667	0.72075	0.028763872	0.055475137
7-Sep	0.579037667	1.29793	0.718892333	0.012411125	0.034227687
MGEA5	-1.12509	-0.409273667	0.715816333	9.74E-05	0.005075679
ERAP1	0.235451	0.950202	0.714751	0.009649627	0.029771376
TRIM25	-0.799591333	-0.085249633	0.7143417	0.009169428	0.028995992
GNAI2	0.732223	1.446543333	0.714320333	0.017776608	0.042391982
PAFAH1B1	1.421733333	2.132566667	0.710833333	0.0002093	0.005549223
PHPT1	0.369806667	1.080211667	0.710405	0.026664922	0.052817483
HBD	1.409083333	2.114613333	0.70553	0.189497639	0.233360701
MYH14	0.526657667	1.229043667	0.702386	0.083458156	0.120405467
HLA-DRA	-0.267500333	0.433248	0.700748333	0.003602115	0.018578847
HSP90AB1	1.601233333	2.298843333	0.69761	0.0004015	0.007398542
GIMAP4	-0.561048667	0.135666667	0.696715333	0.155619566	0.197892635
NCEH1	0.002309367	0.697097	0.694787633	0.003529433	0.018486205
HMGB1	2.09263	2.786416667	0.693786667	0.012754869	0.034610601
HP1BP3	0.581159	1.274833333	0.693674333	0.000278391	0.006328182
NRP1	-1.347906667	-0.654756667	0.69315	0.01388456	0.036598182
CUL4B	-2.161296667	-1.47114	0.690156667	0.007802152	0.026935917
HBB	3.70628	4.395943333	0.689663333	0.258426242	0.299845445
RPL23	-1.056811667	-0.368166333	0.688645333	0.00186015	0.0143388
CA1	1.604046667	2.289496667	0.68545	0.240987825	0.284497566
BLVRA	0.180368333	0.864956667	0.684588333	0.045724856	0.077261562
RPS12	1.019576333	1.703543333	0.683967	0.008498846	0.028081348
DHX15	0.462422333	1.145230667	0.682808333	0.019233477	0.043906597
PARP1	1.62052	2.303326667	0.682806667	0.001383806	0.012808103
PXDN	-0.382152	0.298357	0.680509	0.010156023	0.03054341
APOC1	-0.194772333	0.485274	0.680046333	0.095619656	0.133669685
CAP1	1.854626667	2.532383333	0.677756667	0.010466775	0.031017768
SRSF3	-1.36162	-0.685882333	0.675737667	0.004782878	0.021544208
HNRNPA0	-0.728899667	-0.053398667	0.675501	0.014936003	0.038334345
SNRPD3	-0.373705333	0.295010667	0.668716	0.000228696	0.005549223
SH3BGRL	-0.287472	0.380235333	0.667707333	0.043045928	0.07394415
AKAP12	0.519696	1.18665	0.666954	0.045564311	0.077094206
TLN1	3.976586667	4.640726667	0.66414	0.047678222	0.079542187
TMED7	-1.634056667	-0.971446667	0.66261	0.14277534	0.184416651
BLMH	-1.474566667	-0.813979333	0.660587333	0.026300587	0.052420147
VIPAS39	-2.342	-1.683226667	0.658773333	0.017661011	0.042215648
ARPC1B	1.163416667	1.82194	0.658523333	0.04217619	0.072882469
FAM49B	-1.92567	-1.267915333	0.657754667	0.044996016	0.076323787
ATP1B3	-0.206970667	0.450393	0.657363667	0.002371852	0.015709253
RIPK1	-1.045407667	-0.391151667	0.654256	0.016730609	0.040565724
SWAP70	-0.206617667	0.447434	0.654051667	0.012047756	0.033591199
ACTN1	1.626416667	2.27884	0.652423333	0.13292048	0.174050267
GSN	2.07721	2.725403333	0.648193333	0.065321577	0.100384259
FLOT2	0.432373667	1.079564333	0.647190667	0.017986573	0.042661541
HNRNPU	2.21339	2.859196667	0.645806667	0.001306033	0.01254417
NCL	2.56042	3.20493	0.64451	0.006787093	0.025236979
HNRNPK	1.63296	2.277363333	0.644403333	0.014277801	0.037173426
C4BPA	-1.389443333	-0.745248333	0.644195	0.0039446	0.019693853
NCBP1	-0.610992667	0.032872433	0.6438651	0.00269321	0.016295932
LAMB1	0.1179818	0.761100333	0.643118533	0.007045468	0.025526805
TES	-1.042974667	-0.401542667	0.641432	0.04204629	0.072719991
PSMB4	-0.204141	0.437124	0.641265	0.005366078	0.022899031
NAMPT	0.315989	0.957140667	0.641151667	0.018253743	0.042712347
RALY	-0.406022667	0.234328333	0.640351	0.00194522	0.014620285
NUTF2	-0.057928367	0.58224	0.640168367	0.006860456	0.025317465
GIMAP1-GIMAP5	-2.59089	-1.95713	0.63376	0.04936447	0.081749821
SAFB2	-0.938104	-0.306704667	0.631399333	0.018813865	0.043385329
ALDH1A1	2.707906667	3.337526667	0.62962	0.365606595	0.4038608
MIF	-0.612134	0.0162374	0.6283714	0.031862854	0.05985728
SPTA1	-0.532881667	0.094695667	0.627577333	0.203241365	0.247429578
RECK	-2.128216667	-1.500716667	0.6275	0.016450409	0.040338252
HNRNPH3	-0.760521333	-0.133959407	0.626561927	0.007729274	0.026873478
PPIB	1.442426667	2.067786667	0.62536	0.001166958	0.012324153
DDX39B	1.15992	1.785186667	0.625266667	0.018966953	0.043579489
STEAP4	-1.883803333	-1.26066	0.623143333	0.347834153	0.385278594
SMARCC2	-2.8064	-2.183416667	0.622983333	0.002439584	0.015900438
ABCF1	-1.117626667	-0.494760667	0.622866	0.002654519	0.016291911
DCTN3	-1.3775	-0.756148333	0.621351667	0.002472292	0.015919831
HNRNPL	0.626619667	1.247246667	0.620627	0.011373439	0.032654336
ITGB1	2.07564	2.69522	0.61958	0.035581399	0.064461646
MYL9	-0.469384	0.149783633	0.619167633	0.130066932	0.171167159
MRC1	-2.176686667	-1.557966667	0.61872	0.101988496	0.140633116
GLO1	1.341146667	1.95289	0.611743333	0.009163049	0.028995992
TCERG1	-0.688676	-0.077841367	0.610834633	0.006662391	0.025101609
RAN	0.812137667	1.421843333	0.609705667	0.003631045	0.01868053
FDPS	-0.607215667	0.00239434	0.609610007	0.000118865	0.005075679
DLG1	-2.904926667	-2.29545	0.609476667	0.136858483	0.17828544
CDH6	-0.782519333	-0.173090533	0.6094288	0.001785267	0.014191123
NHP2L1	-1.119773333	-0.510631	0.609142333	0.036176607	0.065066534
APCS	-0.059875967	0.548514333	0.6083903	0.225735307	0.268839875
HLA-A.1	-2.231666667	-1.623666667	0.608	0.372916875	0.410816579
CAPNS1	-0.154195667	0.453778	0.607973667	0.025486006	0.051744033
RPL13	-0.277307667	0.329655667	0.606963333	0.011015365	0.032034111
PDCD6	-0.305554	0.301182333	0.606736333	0.001352987	0.012638268
U2AF2	-0.170573	0.435712	0.606285	0.0128757	0.034706174
PGM2	1.21731	1.822543333	0.605233333	0.029243754	0.056240123
SET	0.417496667	1.021703	0.604206333	0.02996276	0.05718304
ESYT1	-0.173503667	0.430545333	0.604049	0.013623515	0.036097862
RUVBL2	-0.045366767	0.557913333	0.6032801	0.004225078	0.020307392
TFRC	-1.578853333	-0.978750667	0.600102667	0.147075564	0.189043861
CORO1C	-0.617142667	-0.0174631	0.599679567	0.000883603	0.011335838
ARHGDIA	1.81549	2.414923333	0.599433333	0.008765891	0.028335394
MRE11A	-4.99243	-4.393426667	0.599003333	0.018104336	0.042712347
TPM3	1.111253333	1.70957	0.598316667	0.00286567	0.016797585
SND1	0.624179	1.222353333	0.598174333	0.001175444	0.012324153
IGFBP7	-0.950499333	-0.352357997	0.598141337	0.079209798	0.115260776
CRK	-0.057911333	0.539973333	0.597884667	0.001699834	0.01392531
DEK	-1.31403	-0.716670667	0.597359333	0.001332015	0.012548162
GANAB	1.491553333	2.088293333	0.59674	0.005994608	0.024119404
STIM1	-1.433146667	-0.837489333	0.595657333	0.003566779	0.018538107
CLU	0.813321	1.40896	0.595639	0.02054318	0.045556133
EMD	-0.919054333	-0.323835667	0.595218667	0.013302261	0.03547853
MBNL1	-1.515903333	-0.921218	0.594685333	0.000847103	0.01106393
MLEC	1.18614	1.779463333	0.593323333	0.00237925	0.015709253
GDI1	0.480793	1.07332	0.592527	0.003420382	0.01829318
ENOPH1	-0.549060333	0.043091	0.592151333	0.116943101	0.156878667
RPS16	0.411896333	1.003688667	0.591792333	0.0108091	0.031707736
CDC42BPB	-0.065664967	0.525578	0.591242967	0.00224218	0.015251335
PRPSAP2	-0.802475667	-0.211622	0.590853667	0.023217141	0.049073145
WDR91	-1.882313333	-1.293656667	0.588656667	7.63E-05	0.005026894
SARS	0.645642333	1.23403	0.588387667	0.002973066	0.0170855
RPS3	0.942018	1.52962	0.587602	0.008533848	0.028081348
MAGOH	-1.74784	-1.160336667	0.587503333	0.000356868	0.007023032
SFPQ	1.686786667	2.27391	0.587123333	0.012669899	0.034518664
DDX17	1.372766667	1.95975	0.586983333	0.015697649	0.039576037
GOLIM4	-4.74512	-4.15896	0.58616	0.006654986	0.025101609
RPA2	-1.144226667	-0.561614667	0.582612	0.015831022	0.039714705
SNRPD2	-2.206633333	-1.624086667	0.582546667	0.000905926	0.011387118
LUM	1.540253333	2.121666667	0.581413333	0.029549563	0.056707627
CAPG	0.180161133	0.761362667	0.581201533	0.073745429	0.109350391
TPD52L2	-0.326464	0.251957	0.578421	0.008766189	0.028335394
RSU1	0.295147667	0.873496	0.578348333	0.046894851	0.078604063
MAPRE2	-0.285647333	0.292496667	0.578144	0.153255418	0.195346057
CACNA2D1	-1.099283667	-0.522039375	0.577244292	0.213031863	0.256880182
PPP1R12A	-0.468746333	0.10788916	0.576635493	0.022111314	0.047680461
AGL	1.265033333	1.840873333	0.57584	7.51E-05	0.005026894
MYL12B	0.901251	1.475423333	0.574172333	0.140829812	0.182520479
SERPIND1	-0.333782	0.239899	0.573681	0.033404061	0.061948795
ANK1	-1.856863333	-1.283308667	0.573554667	0.234625133	0.278282706
SERPING1	-0.254722	0.318676667	0.573398667	0.006207683	0.024431169
ACE	-0.005705333	0.566947	0.572652333	0.222245235	0.265933347
RAC1	0.463669667	1.035422	0.571752333	0.053940035	0.087401023
RRAS	0.0105431	0.580836333	0.570293233	0.207304002	0.251168686
SORBS2	-0.293925	0.274885867	0.568810867	0.06771537	0.103047338
PITPNB	-1.464276667	-0.896558	0.567718667	0.003601671	0.018578847
PRKAG1	-0.684541	-0.117021567	0.567519433	0.003595316	0.018578847
PDIA3	1.793036667	2.359456667	0.56642	0.001190915	0.012324153
IPO9	-1.794343333	-1.22934	0.565003333	0.001277317	0.012466594
PLOD1	-2.714123333	-2.14983	0.564293333	0.005780947	0.023963147
RPS3A	1.768906667	2.331583333	0.562676667	0.032869045	0.061068336
TXNDC12	-0.71294	-0.150843067	0.562096933	0.007936636	0.027083438
RPL14	-0.755642333	-0.193562167	0.562080167	0.005663652	0.023621857
TLN2	0.550366667	1.110167	0.559800333	0.023058584	0.048890952
ITIH2	1.485446667	2.04458	0.559133333	0.039566065	0.069480085
EIF3F	-1.539826667	-0.982395333	0.557431333	0.155262347	0.197562321
ALDOC	-0.157103033	0.397425333	0.554528367	0.025690033	0.051882137
APMAP	0.587226667	1.141476667	0.55425	0.002910639	0.016887851
SIN3A	-2.781636667	-2.227506667	0.55413	0.005867684	0.024094624
STIP1	1.740676667	2.293426667	0.55275	0.009149001	0.028995992
CSNK2A2	-0.911050667	-0.359051	0.551999667	0.000226071	0.005549223
WDR81	-1.450153333	-0.899549667	0.550603667	0.005461345	0.022967108
SH3GLB1	-1.190716667	-0.641986333	0.548730333	0.001259908	0.012457721
RPL9	1.0128	1.55846	0.54566	0.002204695	0.01514887
EIF4E	-1.385806667	-0.841361333	0.544445333	0.019055767	0.043694616
PON2	-0.009359667	0.534991667	0.544351333	0.006045517	0.024122566
ANP32B	-0.202732	0.340564	0.543296	0.036059535	0.064966601
HINT1	-0.511599667	0.0284406	0.540040267	0.023605104	0.049582949
EXOC2	-1.18624	-0.647281	0.538959	2.15E-05	0.003639866
RPL35A	-0.199269667	0.339389667	0.538659333	0.001821968	0.014314453
XRCC5	1.659896667	2.19538	0.535483333	0.00187711	0.0143388
BZW1	-0.832346333	-0.296876867	0.535469467	0.048444669	0.080423706
SERPINC1	1.411733333	1.947106667	0.535373333	0.215209316	0.259197435
5-Sep	-3.134153333	-2.59884	0.535313333	0.028305214	0.054851499
PITPNA	-0.872971667	-0.338842333	0.534129333	0.026773487	0.052946203
CFH	2.089603333	2.62272	0.533116667	0.015933472	0.039866883
RPS13	0.829702667	1.361463333	0.531760667	0.002261162	0.015277917
MAN2C1	-1.712723333	-1.181953333	0.53077	0.006281027	0.024507258
MAP1S	-1.68334	-1.153271333	0.530068667	0.018242151	0.042712347
DDX60	-1.846773333	-1.316823333	0.52995	0.001545693	0.013501868
CAST	0.229410333	0.758334667	0.528924333	0.044611123	0.076052773
RPS9	0.362484667	0.891117333	0.528632667	0.025516855	0.051744033
PCBP1	1.006662	1.533953333	0.527291333	0.002145759	0.01514887
GBE1	-0.097061667	0.429060667	0.526122333	0.208744373	0.252762751
TTLL12	-0.605718667	-0.080143	0.525575667	0.025639345	0.051882137
CD34	-2.823166667	-2.297613333	0.525553333	0.017364107	0.041666684
TMEM109	-0.903522667	-0.378305	0.525217667	0.018284317	0.042712347
PSMD14	0.464444667	0.989041	0.524596333	0.042403261	0.07309604
ENG	-0.294656333	0.229634	0.524290333	0.011217842	0.032391119
ITPA	-0.183372	0.340477233	0.523849233	0.14105464	0.182695052
NONO	0.303454667	0.827255	0.523800333	0.016601873	0.040447111
RAB6A	0.997906667	1.51877	0.520863333	0.0009344	0.01147896
KNG1	1.870983333	2.391263333	0.52028	0.037832254	0.067327462
RPS18	0.619171333	1.138376667	0.519205333	0.002090985	0.015130688
M6PR	-2.024623333	-1.507813333	0.51681	0.031708853	0.059675324
HK1	1.769063333	2.285436667	0.516373333	0.027289394	0.053543605
SNRPG	-0.600752667	-0.0844331	0.516319567	0.001851976	0.0143388
C1orf123	0.745340667	1.26158	0.516239333	0.003497541	0.018416691
MAPK1	0.674474	1.190085667	0.515611667	0.047585695	0.079518717
ELAVL1	-1.982693333	-1.46984	0.512853333	0.195560759	0.239662429
PRPF19	-0.67418	-0.16245054	0.51172946	0.023158526	0.04904227
EIF1AX	-0.632882333	-0.1222496	0.510632733	0.040380143	0.070560819
SNRPF	-1.332366667	-0.821872	0.510494667	0.015587563	0.039347434
VPS29	-1.801046667	-1.290566667	0.51048	0.041554824	0.071992845
ITGA1	0.610751	1.120302667	0.509551667	0.081893385	0.118569922
YWHAB	2.196176667	2.703896667	0.50772	0.003297335	0.018064047
TSPO	-0.103005633	0.404419	0.507424633	0.029600407	0.056710798
CTPS1	-1.905856667	-1.398593333	0.507263333	0.004623103	0.021179202
CNBP	-2.473373333	-1.966476667	0.506896667	0.056293615	0.090132036
RAD50	-1.154033333	-0.649091667	0.504941667	0.037502101	0.066857308
ANKRD28	-0.983638333	-0.478766333	0.504872	0.021079061	0.04609197
YWHAG	0.578491333	1.083294333	0.504803	0.042407964	0.07309604
TRIM28	1.311523333	1.81456	0.503036667	0.025991298	0.052069063
PPP1CB	1.027	1.529276667	0.502276667	0.006582597	0.025003479
RPS10	-0.215899	0.285899	0.501798	0.00121399	0.012324153
XRCC6	2.24237	2.740176667	0.497806667	0.006858003	0.025317465
MOGS	0.05459657	0.551847667	0.497251097	0.014286186	0.037173426
PURA	1.568433333	2.065676667	0.497243333	0.011575058	0.032908728
CPNE3	0.377999667	0.874775667	0.496776	0.01503348	0.038524481
SLC4A1	0.918406667	1.414080667	0.495674	0.268829962	0.309085838
PRKDC	2.13637	2.630423333	0.494053333	0.001114383	0.012079437
PTGR2	-1.678586667	-1.184575333	0.494011333	0.103997926	0.142627737
SERPINB9	-0.021108367	0.472605	0.493713367	0.025909329	0.052069063
HNRNPDL	1.476783333	1.970256667	0.493473333	0.095485253	0.133657166
HDGF	1.43692	1.929533333	0.492613333	0.026886198	0.053052531
AKR1C1	-0.484411	0.0079219	0.4923329	0.128699597	0.16961904
SRP14	0.0303621	0.521753	0.4913909	0.012070485	0.033608341
PFKL	2.416356667	2.90709	0.490733333	0.02227547	0.047983397
C19orf10	-0.812101	-0.323606333	0.488494667	0.002277604	0.015291796
PGM5	0.437988667	0.924103	0.486114333	0.162449753	0.205055539
FKBP9	-3.675773333	-3.189776667	0.485996667	0.05450969	0.08790067
UTRN	0.676185	1.161630667	0.485445667	0.113103595	0.152942619
HDAC1	-0.535223	-0.0507734	0.4844496	0.009453463	0.029578589
SCCPDH	-0.236965067	0.247457667	0.484422733	0.042660426	0.073360087
MYO18A	-2.66861	-2.18423	0.48438	0.047508704	0.079518717
PPME1	-1.610683333	-1.127905333	0.482778	0.059580252	0.094051574
PDPK1	-3.549246667	-3.066753333	0.482493333	0.016591609	0.040447111
KHDRBS1	0.410574667	0.890682667	0.480108	0.046779796	0.078604063
FUBP1	1.124073333	1.603913333	0.47984	0.007591189	0.026575717
STAT5A	-1.563766667	-1.084144667	0.479622	0.004993306	0.021955382
DNAJC8	-0.072611667	0.406994333	0.479606	0.027725681	0.054090429
CDV3	-2.886603333	-2.4087	0.477903333	0.048323093	0.080304053
HTATIP2	-0.163011467	0.314874133	0.4778856	0.063649162	0.098712204
DBNL	-1.559693333	-1.083202333	0.476491	0.022509177	0.048177429
RPL27	-0.053350303	0.421678	0.475028303	0.002197751	0.01514887
GNB2L1	1.98548	2.459746667	0.474266667	0.008253158	0.027697271
ADSL	-1.203466667	-0.730451	0.473015667	0.005857036	0.024094624
XPO1	1.23589	1.708743333	0.472853333	0.008670146	0.028273805
EIF1	-0.488756	-0.016954567	0.471801433	0.001569393	0.013501868
BAX	-1.764623333	-1.294356667	0.470266667	0.004970849	0.021955382
PARVA	-0.331767333	0.138293067	0.4700604	0.090264194	0.128127116
RTN3	-0.234429667	0.235307467	0.469737133	0.02945003	0.056583138
IMPA2	0.363416	0.831661333	0.468245333	0.253371147	0.295672604
SORBS3	0.348019	0.815933	0.467914	0.052617295	0.085873799
SEPHS1	-2.036836667	-1.569206667	0.46763	0.030390842	0.057626039
EFTUD2	-2.255356667	-1.789053333	0.466303333	0.01076337	0.031665659
CCT8	2.47222	2.938436667	0.466216667	0.004588246	0.021137215
SERPINB1	1.22504	1.690296667	0.465256667	0.03959028	0.069480085
STAT3	0.458849	0.923955667	0.465106667	0.009819574	0.029913323
F12	-3.256576667	-2.792056667	0.46452	0.064401459	0.099356439
PRDX2	2.134106667	2.597636667	0.46353	0.09729883	0.135298928
KPNB1	0.575119667	1.038256667	0.463137	0.03223132	0.060200739
ILF3	1.352533333	1.81495	0.462416667	0.020296836	0.045161016
PAFAH1B2	-0.832744	-0.370460667	0.462283333	0.008724691	0.028335394
FBLN1	-0.273127667	0.188256333	0.461384	0.146146166	0.188087796
CAPRIN1	-3.24982	-2.789363333	0.460456667	0.250124962	0.29323499
KHSRP	0.87773	1.335643333	0.457913333	0.038718134	0.068423415
MAGED2	-1.648933333	-1.191686667	0.457246667	0.027953885	0.05443086
AARS	2.03376	2.490853333	0.457093333	0.06690899	0.1021269
TMED9	-0.899824	-0.443231667	0.456592333	0.006434819	0.024703367
LIMS1	0.713794667	1.169411667	0.455617	0.122564646	0.162910516
DYNC1I2	-1.424583333	-0.969123667	0.455459667	0.024656976	0.051103977
RPL10A	0.757514333	1.21273	0.455215667	0.002651575	0.016291911
VAT1	1.016382	1.47119	0.454808	0.000848677	0.01106393
SAE1	-1.109416667	-0.654737	0.454679667	0.068024687	0.103285423
HNRNPR	1.66118	2.11506	0.45388	0.018876324	0.043430543
NAGK	0.544543	0.998256333	0.453713333	0.007007149	0.025499354
SUPT16H	-0.380300333	0.073167253	0.453467587	0.034370643	0.062935224
TROVE2	-1.739846667	-1.28689	0.452956667	0.001947448	0.014620285
DDB1	1.455476667	1.907526667	0.45205	0.001598643	0.013501868
TMED10	0.249753667	0.699956	0.450202333	0.00600292	0.024119404
XPNPEP1	0.390891667	0.840505	0.449613333	0.016386603	0.040310248
U2AF1	-0.148534367	0.301077	0.449611367	0.040777049	0.071131737
PRODH	-1.63794	-1.189232	0.448708	0.136389931	0.177789319
TPT1	-1.521806667	-1.074059	0.447747667	0.150456088	0.1925344
HIST3H2BB	0.149875303	0.597616333	0.44774103	0.048332977	0.080304053
HLA-A.2	-2.651996667	-2.204893333	0.447103333	0.452948095	0.486811129
RPLP0	-0.268530667	0.1781526	0.446683267	0.070711522	0.106329567
SYNE2	1.15209	1.597713333	0.445623333	0.03389912	0.062410097
TMX4	-0.587350333	-0.141776667	0.445573667	0.004758553	0.021544208
PCMT1	0.1203721	0.565104667	0.444732567	0.004090758	0.019980641
PURB	-0.799206333	-0.355713667	0.443492667	0.001195047	0.012324153
SEC23A	-0.565475	-0.123015267	0.442459733	0.001363772	0.01268058
TNKS1BP1	-1.25228	-0.812424333	0.439855667	0.002448341	0.015902634
STAMBP	-0.574587333	-0.135031567	0.439555767	0.004155847	0.020155705
IFIT2	-2.369956667	-1.93502	0.434936667	0.033689863	0.062257641
LRP1	-1.659153333	-1.224508	0.434645333	0.059623223	0.094051574
CPSF7	-1.695396667	-1.261603333	0.433793333	0.002574312	0.016255856
CLIC1	0.886985	1.319223333	0.432238333	0.000294332	0.006346922
PRPF8	1.32622	1.757403333	0.431183333	0.012753489	0.034610601
RNF213	-1.736606667	-1.305623333	0.430983333	0.000576283	0.009066377
EEF1A1	2.497913333	2.92749	0.429576667	0.002822836	0.016723637
FNTA	0.232064	0.661404	0.42934	0.004005431	0.019802462
FUBP3	-0.586027667	-0.157451793	0.428575873	0.018312043	0.042712347
CSNK2B	-1.385703333	-0.958413667	0.427289667	0.065767874	0.100764536
RPS27A	0.924135	1.35127	0.427135	0.001710136	0.01392531
AQR	-2.619673333	-2.19266	0.427013333	0.103475589	0.142200012
THRAP3	-0.790336333	-0.363509667	0.426826667	0.020033001	0.044968873
HSPA5	2.85193	3.277313333	0.425383333	0.037199742	0.066435135
CMAS	-0.281555333	0.143783133	0.425338467	0.034959156	0.06368519
PSMA2	-0.906095	-0.480780667	0.425314333	0.021746057	0.047093223
IGF2R	-2.195983333	-1.771093333	0.42489	0.017390239	0.041666684
GTF2I	0.404627667	0.829284	0.424656333	0.000515661	0.008688821
EIF3A	1.09167	1.515276667	0.423606667	0.032253578	0.060200739
RPL24	0.877029	1.300023333	0.422994333	0.001550774	0.013501868
STAU1	-2.532803333	-2.109903333	0.4229	0.062352074	0.097371074
PGM3	-2.03603	-1.613436667	0.422593333	0.047549796	0.079518717
UBR4	-0.210493667	0.209959067	0.420452733	0.032186268	0.060200739
GART	-1.28188	-0.861528	0.420352	0.062740891	0.097754241
POLR2C	-2.60884	-2.190486667	0.418353333	0.000910071	0.011387118
WASF2	-1.880506667	-1.46232	0.418186667	0.075800445	0.11133877
EIF3C	0.918175667	1.336173333	0.417997667	0.017004428	0.041082212
API5	-0.0302061	0.387698667	0.417904767	0.017388934	0.041666684
NEK9	-0.893804333	-0.477205333	0.416599	0.000755722	0.010777979
PSMC6	0.132440333	0.548964333	0.416524	0.00392453	0.01966857
NUDC	-1.102503333	-0.686880333	0.415623	0.005639625	0.023570145
YWHAE	2.671893333	3.08729	0.415396667	0.007711584	0.026858042
TPRKB	-0.262384667	0.152839067	0.415223733	0.059962339	0.094292988
ATP2B4	-1.497713333	-1.083419667	0.414293667	0.026434002	0.052582652
TUBB6	-2.009096667	-1.595253333	0.413843333	0.00260916	0.016291911
ARPC3	0.269539	0.683126	0.413587	0.094850504	0.133145409
EIF5A	1.610036667	2.02352	0.413483333	0.020576557	0.045556133
HSP90B1	3.69467	4.108143333	0.413473333	0.009820636	0.029913323
CAPZA1	-1.120426667	-0.707342	0.413084667	0.004260094	0.020366062
JUP	1.185293333	1.598356667	0.413063333	0.031917827	0.059905033
SLC16A1	-1.000120667	-0.587792	0.412328667	0.048921992	0.081149654
CCAR2	-0.406679	0.005593127	0.412272127	0.000517663	0.008688821
VCL	3.090083333	3.501823333	0.41174	0.154789801	0.197084753
ILF2	0.623063	1.034525333	0.411462333	0.008123814	0.027582866
CDC42	-0.040182523	0.371228667	0.41141119	0.014243485	0.037173426
SRRT	-0.597623	-0.186441667	0.411181333	0.00596378	0.024119404
UBE2N	-0.662763	-0.253763667	0.408999333	0.007180785	0.025807538
ASPH	1.027311333	1.435143333	0.407832	0.008575192	0.028157998
COPS5	-0.669064333	-0.261996333	0.407068	0.002604667	0.016291911
MYH11	2.92308	3.329856667	0.406776667	0.390640777	0.427322641
TPM4	2.556156667	2.96264	0.406483333	0.265597032	0.306411601
SPTB	-1.70638	-1.300836667	0.405543333	0.111996333	0.15154644
EXOC4	-1.511063333	-1.106436667	0.404626667	0.008658421	0.028273805
PDIA4	2.514686667	2.918476667	0.40379	0.010138301	0.030535418
RPL4	1.30722	1.71032	0.4031	0.019905833	0.044782602
G6PD	-0.194362	0.207464	0.401826	0.145960835	0.187968624
CALR	2.78526	3.186866667	0.401606667	0.002126487	0.015130688
IGFALS	-2.516646667	-2.11549	0.401156667	0.075622316	0.111238341
FBL	0.289390667	0.690116667	0.400726	0.067085456	0.102319202
ARCN1	1.162303333	1.562896667	0.400593333	0.022092577	0.047680461
RUVBL1	0.299218	0.699811333	0.400593333	0.0015212	0.013464946
UFC1	-0.376639333	0.023907	0.400546333	0.071486846	0.10709818
EIF4G1	0.305740667	0.703907	0.398166333	0.099021697	0.137195475
ARHGAP17	-3.27125	-2.873446667	0.397803333	0.003175186	0.017633157
EIF3B	0.472539333	0.869915	0.397375667	0.002646244	0.016291911
ARPC2	2.216963333	2.613143333	0.39618	0.124015584	0.164623175
EEA1	-1.452366667	-1.056458667	0.395908	0.016219295	0.040044471
DDOST	1.064129667	1.459903333	0.395773667	0.016312565	0.040225753
USP7	-0.923199333	-0.527520667	0.395678667	0.002014188	0.014955159
RPL3	2.382213333	2.776376667	0.394163333	0.016813077	0.040668386
EIF2S3	0.314656	0.70816	0.393504	0.006750652	0.025236979
SEC24B	-3.77613	-3.385183333	0.390946667	0.032199613	0.060200739
GOPC	-2.625023333	-2.2341	0.390923333	0.058434092	0.092681932
DNAJB1	-0.198301	0.1925652	0.3908662	0.032197475	0.060200739
DSTN	1.37735	1.767843333	0.390493333	0.001301096	0.01254417
EEF2	2.897486667	3.28783	0.390343333	0.043640569	0.074775514
TMED2	-0.498181333	-0.108787667	0.389393667	0.016142447	0.039952063
CCT4	2.329816667	2.71875	0.388933333	0.04266973	0.073360087
CCT7	1.925616667	2.31438	0.388763333	0.049756698	0.082130967
EIF3E	-1.233096667	-0.845627333	0.387469333	0.002278304	0.015291796
CSE1L	0.668634	1.055953333	0.387319333	0.000202936	0.005549223
ACTR3	1.390803333	1.777696667	0.386893333	0.094777859	0.133135634
SNRNP70	-1.251243333	-0.864625333	0.386618	0.058902128	0.093349972
TRIM47	-1.96739	-1.581206667	0.386183333	0.084250401	0.121031583
FSCN1	1.356863333	1.74112	0.384256667	0.158713888	0.201070656
YARS	-0.176221333	0.207274333	0.383495667	0.007886675	0.027083438
RNH1	1.897243333	2.280456667	0.383213333	0.024562539	0.050966073
SNAP23	-1.028697	-0.645836	0.382861	0.005472975	0.022968364
RPL22	-1.808396667	-1.42598	0.382416667	0.044452556	0.075853078
CHMP3	-1.22466	-0.842837333	0.381822667	0.127583661	0.168476926
C5	0.713331333	1.094949333	0.381618	0.204769914	0.248842095
METTL7B	0.407428667	0.78862	0.381191333	0.071438649	0.10709818
FUS	0.945511667	1.325683333	0.380171667	0.09052809	0.128321985
SF3B3	1.089113333	1.46683	0.377716667	0.008969111	0.028643946
RPL12	-1.134563333	-0.756849333	0.377714	0.02668234	0.052817483
MSN	3.857586667	4.23462	0.377033333	0.025268716	0.051548227
CCT5	1.848656667	2.224756667	0.3761	0.06793217	0.103222271
DHX9	1.743933333	2.119686667	0.375753333	0.012592945	0.034401483
ARHGAP18	-1.28419	-0.908479333	0.375710667	0.071848215	0.107480688
DDX23	-3.026573333	-2.65101	0.375563333	0.016081004	0.039927003
NOP56	-0.938364	-0.563625667	0.374738333	0.034168545	0.062644207
HMOX1	-1.919313333	-1.544606667	0.374706667	0.022854828	0.04873239
WDR11	-0.155140333	0.2181888	0.373329133	0.032467642	0.060488887
STT3A	1.31272	1.685573333	0.372853333	0.015989799	0.039875585
RABGGTB	-0.965495	-0.594122333	0.371372667	0.146418743	0.188319031
PLXNB2	0.330352	0.701638	0.371286	0.039990848	0.070061754
PIN1	-0.790674	-0.419763	0.370911	0.001710608	0.01392531
RPL7	1.210996667	1.5819	0.370903333	0.015485247	0.039284851
PRPF40A	-0.769053333	-0.398230333	0.370823	0.011959523	0.033479644
SNRNP200	0.393597333	0.764297	0.370699667	0.007554097	0.026556721
UBA6	-0.182204	0.187655	0.369859	0.000151246	0.005178891
NSF	0.192996667	0.562401333	0.369404667	0.002397359	0.015777422
ANXA11	1.96955	2.33874	0.36919	0.00415643	0.020155705
ABCC3	-3.14808	-2.77996	0.36812	0.082344541	0.119053056
ITGA6	0.488893667	0.855205	0.366311333	0.012548183	0.0343911
RPS6	0.500823333	0.866853667	0.366030333	0.000950688	0.011539186
DYNC1LI2	-1.17524	-0.809380333	0.365859667	0.04992724	0.082241347
UBA3	-1.57823	-1.212640333	0.365589667	0.114369712	0.15434581
RPS4X	-0.235257667	0.1302563	0.365513967	0.000518672	0.008688821
HNRNPH2	0.168917	0.533334667	0.364417667	0.003348152	0.018093967
BRK1	-1.146456667	-0.783515	0.362941667	0.056430708	0.090209026
TM9SF4	-1.933163333	-1.570783333	0.36238	0.078446537	0.11440743
PPFIBP1	-1.068	-0.705806	0.362194	0.002295627	0.015357215
SEC61A1	0.491222667	0.852798333	0.361575667	0.032908791	0.06108619
PGLYRP2	-1.60341	-1.243953333	0.359456667	0.022977528	0.048776924
ST13	1.94811	2.30649	0.35838	0.090526954	0.128321985
PPP2CA	1.157913333	1.516263333	0.35835	0.006510678	0.024876225
PTMS	0.470498	0.827781	0.357283	0.058152146	0.092523077
LCMT1	-2.420133333	-2.063193333	0.35694	0.074208202	0.109795638
PMVK	-0.664992667	-0.308684093	0.356308573	0.142838748	0.184416651
FKBP3	0.692123333	1.047461	0.355337667	0.004201112	0.020307392
RPSA	0.879464667	1.234703333	0.355238667	0.010405521	0.030980796
C8B	-1.626473333	-1.271636667	0.354836667	0.006935406	0.025323393
TCP1	1.770743333	2.124616667	0.353873333	0.081641574	0.118351146
CARS	-0.949054	-0.597703333	0.351350667	0.014735128	0.037965807
FAM129A	-3.310743333	-2.961243333	0.3495	0.113191224	0.152959074
TPM1.1	3.0957	3.44498	0.34928	0.350963136	0.38832002
COL12A1	1.59637	1.94475	0.34838	0.225234793	0.268401484
RPN2	1.230046667	1.577373333	0.347326667	0.018480599	0.042958915
CAPZB	0.735598	1.082879333	0.347281333	0.056025449	0.089773585
RAB2A	1.586673333	1.933583333	0.34691	0.002481829	0.015919831
HPRT1	-0.1099087	0.236291667	0.346200367	0.003216743	0.01781513
DDX46	-0.354789667	-0.008603167	0.3461865	0.014891355	0.038305554
PLD3	-0.399018333	-0.0533337	0.345684633	0.097311899	0.135298928
TUBA1C	3.08667	3.43203	0.34536	0.027273003	0.053543605
PPM1G	-1.38381	-1.038991	0.344819	0.060302939	0.094681686
PSMD11	0.667893333	1.011977	0.344083667	0.002716929	0.016341884
CCT6A	1.715543333	2.059413333	0.34387	0.041354335	0.071860079
PIK3R4	-2.126666667	-1.78328	0.343386667	0.005234438	0.022817645
TGFB1I1	-1.423166667	-1.080649	0.342517667	0.264545898	0.305372742
GSTT1	-2.51581	-2.173689	0.342121	0.734684128	0.751364645
ANO6	-0.523517333	-0.181713429	0.341803904	0.145495575	0.187488577
ARPC5	0.411528667	0.752784333	0.341255667	0.139626999	0.181328589
ADSSL1	0.080537333	0.421217667	0.340680333	0.330739682	0.370391898
SF3B1	1.412893333	1.75317	0.340276667	0.035824828	0.064663335
LIMA1	0.237603	0.577781333	0.340178333	0.007651734	0.026741491
BCAM	-0.0593151	0.280833	0.3401481	0.031588854	0.059550788
EMC3	-2.70866	-2.369053333	0.339606667	0.01744666	0.041752513
PGLS	1.221966667	1.560536667	0.33857	0.016564404	0.040447111
LSM7	-0.953345	-0.615383333	0.337961667	0.0003491	0.006937512
EML4	-0.056399957	0.280558	0.336957957	0.002033619	0.01504433
LMNB2	2.713286667	3.049963333	0.336676667	0.045252145	0.076694062
COPG1	0.327656	0.664192	0.336536	0.049570066	0.082004645
BUB3	-0.555341	-0.220338873	0.335002127	0.079608104	0.115757264
HDLBP	1.06148	1.396326667	0.334846667	0.003669219	0.018781582
ZC3HAV1	-2.209243333	-1.874616667	0.334626667	0.009348184	0.02933246
PSMD1	-0.688986	-0.354468	0.334518	0.012861019	0.034706174
MAPK14	-1.793313333	-1.459343333	0.33397	0.010423731	0.030980796
ACTR2	0.037499867	0.371298667	0.3337988	0.115192205	0.155042895
CUL4A	-0.794406	-0.460996	0.33341	0.018839692	0.043395518
REEP5	1.309076667	1.640063333	0.330986667	0.216732879	0.260567939
ALDH18A1	-1.357903333	-1.027137333	0.330766	0.131043816	0.172260581
CUL3	-0.752788333	-0.422373667	0.330414667	0.007572661	0.026556721
RPS19	1.126716667	1.45647	0.329753333	0.020274531	0.04516096
XPO4	-4.34303	-4.014076667	0.328953333	0.2158478	0.259812049
RCN2	-2.219356667	-1.89045	0.328906667	0.018332384	0.042712347
CCT3	2.157593333	2.486273333	0.32868	0.036599616	0.065710736
UBE2L3	0.908433667	1.23708	0.328646333	0.006869564	0.025317465
DDX5	-0.208214533	0.120326567	0.3285411	0.026580036	0.052769571
DCTN2	1.537643333	1.866086667	0.328443333	0.004811648	0.021577901
HNRNPA3	0.610435333	0.938211333	0.327776	0.084232103	0.121031583
FAM98B	-0.843492	-0.516415333	0.327076667	0.010679035	0.031508594
TM9SF2	-1.084863333	-0.758481333	0.326382	0.063834513	0.098848402
RABGGTA	-1.21514	-0.888861667	0.326278333	0.059071715	0.093472573
LSP1	-2.735216667	-2.409893333	0.325323333	0.100406081	0.138734237
NUCB2	-1.554393333	-1.22918	0.325213333	0.049707361	0.082116399
SNX6	0.513221333	0.838279	0.325057667	0.093135783	0.131466736
SSB	1.976646667	2.30154	0.324893333	0.06092486	0.095289113
SURF4	-3.050633333	-2.726023333	0.32461	0.03547985	0.064384652
CAND1	2.580993333	2.905306667	0.324313333	0.000524612	0.008716304
UBE2A	-0.787750667	-0.463446667	0.324304	0.004042913	0.01989074
NCKAP1	1.281473333	1.605586667	0.324113333	0.118134143	0.157641809
GFPT1	-1.240996667	-0.917843	0.323153667	0.04013507	0.070253702
EPRS	2.03443	2.357443333	0.323013333	0.000155889	0.005180099
GRB2	0.124097867	0.446255667	0.3221578	0.00439944	0.020690636
ARIH1	-1.88686	-1.564756667	0.322103333	0.009756176	0.029913323
PDIA6	1.097423333	1.41941	0.321986667	0.025908941	0.052069063
RPS8	1.116383333	1.437883333	0.3215	0.039948632	0.070048336
DFFA	-1.030809	-0.710297	0.320512	0.018209812	0.042712347
SEC22B	-0.789841667	-0.469978667	0.319863	0.16376676	0.206183368
KIAA1217	-1.611563333	-1.29206	0.319503333	0.097870834	0.135786572
UFM1	-1.374243333	-1.054818	0.319425333	0.118433175	0.157795911
RBM14	-0.328651	-0.009379033	0.319271967	0.013095957	0.035100437
UFL1	0.433535667	0.752589	0.319053333	0.06521019	0.100289116
PREP	0.074487167	0.392749333	0.318262167	0.033754883	0.062257641
LEPROT	-3.007326667	-2.689723333	0.317603333	0.192588481	0.236592031
PRKAR1A	0.234283	0.549325667	0.315042667	0.053941135	0.087401023
RNMT	-2.194656667	-1.8816	0.313056667	0.069686921	0.105257369
KPNA4	-0.513282667	-0.200449667	0.312833	0.000740795	0.010649578
LBP	-0.822417	-0.510595	0.311822	0.149443048	0.191479809
PSMC5	0.457779667	0.769415	0.311635333	0.018658402	0.043202973
CXorf26	-1.791096667	-1.479806667	0.31129	0.01158653	0.032908728
COPB1	1.880953333	2.19166	0.310706667	0.001102978	0.012020093
CTNND1	1.569616667	1.879616667	0.31	0.022351482	0.048045019
SF3A1	-1.076743333	-0.767128	0.309615333	0.034404953	0.062941191
DNAJC5	-1.92307	-1.614486667	0.308583333	0.015091276	0.038575053
TOM1L2	-0.592852	-0.284444333	0.308407667	0.001870158	0.0143388
RALB	0.637226	0.945126667	0.307900667	0.083217826	0.120144254
KIAA0368	-0.676053	-0.368338	0.307715	0.030150546	0.057385123
LPCAT3	-2.652606667	-2.344933333	0.307673333	0.151599299	0.193630611
DCTN1	1.071234667	1.378303333	0.307068667	0.015377524	0.039060452
PTBP1	1.02717	1.333286667	0.306116667	0.044837003	0.076245474
SPAG9	0.096020067	0.401617	0.305596933	0.000128743	0.00507738
LMAN1	-0.1405547	0.165037333	0.305592033	0.012156009	0.033800042
CAMK2D	-0.037045833	0.268321333	0.305367167	0.004508273	0.020911374
TOLLIP	-1.70198	-1.397493333	0.304486667	0.056712565	0.090588156
FBN1	-0.130096867	0.174140667	0.304237533	0.405745755	0.442175616
ANXA13	-0.175562	0.128641667	0.304203667	0.544450965	0.575692282
NCALD	-1.290746667	-0.986544333	0.304202333	0.066403589	0.101508352
LANCL1	-0.607518	-0.303588	0.30393	0.011983044	0.033479644
BCAP31	1.695576667	1.999376667	0.3038	0.137914435	0.179430398
MAT2B	-0.250398667	0.052770567	0.303169233	0.064890955	0.099916129
ABHD11	-2.514873333	-2.212246667	0.302626667	0.03570468	0.0645374
FGA	2.011423333	2.313843333	0.30242	0.48513135	0.517558551
TRAPPC2	-3.194443333	-2.893623333	0.30082	0.070681086	0.106329567
ILKAP	-3.019476667	-2.719553333	0.299923333	0.032647489	0.060768099
SYNCRIP	1.295386667	1.59513	0.299743333	0.092078825	0.130156051
MYO1E	-1.353656667	-1.054391	0.299265667	0.043118313	0.074005776
KARS	-0.262422333	0.036315	0.298737333	0.011717388	0.033033582
DDX19B	-1.487593333	-1.189183333	0.29841	0.024123357	0.05035844
USP14	0.963855333	1.261703333	0.297848	0.001572463	0.013501868
ARL1	-0.557461667	-0.260928	0.296533667	0.019172005	0.043861913
ADPRHL2	-1.317486667	-1.022244333	0.295242333	0.01224709	0.03391373
ANP32A	0.391594	0.686491667	0.294897667	0.003244949	0.017922376
VPS4B	-0.763686333	-0.468915	0.294771333	0.002070475	0.015130688
MTDH	-1.32891	-1.034469333	0.294440667	0.005870727	0.024094624
ARMC10	-1.237443333	-0.943752667	0.293690667	0.026085622	0.052185846
CYFIP1	0.282103667	0.575683	0.293579333	0.03450233	0.06306242
FERMT2	2.323486667	2.61327	0.289783333	0.11529112	0.155073059
USO1	1.274196667	1.563463333	0.289266667	0.016000851	0.039875585
LTA4H	2.282346667	2.571163333	0.288816667	0.020511792	0.045539324
NAE1	-1.41709	-1.128628667	0.288461333	0.150838498	0.192901979
CD2AP	0.962708667	1.24993	0.287221333	0.008432291	0.027928518
NANS	0.351627333	0.638133333	0.286506	0.030130693	0.057385123
EIF3D	-1.153173333	-0.869055667	0.284117667	0.003984173	0.019793919
EIF5B	-1.3353	-1.051626667	0.283673333	0.011030986	0.032034111
ARL3	-2.238093333	-1.95533	0.282763333	0.083719323	0.120610567
GNAS	-0.764182667	-0.482647667	0.281535	0.005944808	0.024119404
CCDC124	-0.704477333	-0.423191333	0.281286	0.028641213	0.055291179
ATP2A2	0.999297333	1.28055	0.281252667	0.020680102	0.045563659
CSRP2	-0.1822595	0.098408886	0.280668386	0.192875667	0.236801318
DCAKD	-2.805596667	-2.524996667	0.2806	0.046823224	0.078604063
VBP1	-0.720487333	-0.439903	0.280584333	0.041059786	0.071501878
CFI	-1.096151667	-0.815665	0.280486667	0.260936994	0.302239593
CAPZA2	0.80272	1.082976	0.280256	0.025832307	0.052069063
PGM1	2.506753333	2.783996667	0.277243333	0.03091129	0.05850344
CFL2	-0.448567667	-0.171692967	0.2768747	0.029813724	0.056996721
SNX3	-0.621297	-0.344793667	0.276503333	0.151142048	0.193168305
NPEPPS	1.969013333	2.245443333	0.27643	0.015757907	0.039637028
GCN1L1	0.608076333	0.883973667	0.275897333	0.11019834	0.149713161
ARPC4	1.10103	1.376426667	0.275396667	0.097319111	0.135298928
DYNLRB1	-0.912061	-0.637662	0.274399	0.00120551	0.012324153
LASP1	0.966548333	1.24039	0.273841667	0.166147828	0.208662731
BSG	-0.356418667	-0.0828772	0.273541467	0.02253192	0.048177429
AIP	-0.027429527	0.2457672	0.273196727	0.192467113	0.236586318
APPL1	-1.708203333	-1.43506	0.273143333	0.001481522	0.013229275
GYG1	-0.156487667	0.1157883	0.272275967	0.245975118	0.289206244
RPLP2	0.271811	0.543573333	0.271762333	0.054044636	0.087498784
MOV10	-1.16628	-0.895274	0.271006	0.095544762	0.133657166
ATXN10	-2.703183333	-2.432606667	0.270576667	0.032396392	0.060411671
EPB41L2	0.660006333	0.930318	0.270311667	0.076844089	0.112545497
PPP1CC	-2.27794	-2.00772	0.27022	0.072134576	0.107750027
USP9X	-0.433022	-0.1629039	0.2701181	0.032710989	0.060830435
EIF3H	-1.062903333	-0.793441	0.269462333	0.005364708	0.022899031
PSMC1	0.936308	1.204956667	0.268648667	0.01384146	0.036532082
RPL36	-1.784833333	-1.516366667	0.268466667	0.167619792	0.210029658
LRRC47	0.354585333	0.622450333	0.267865	0.020098754	0.044994865
EIF3J	-0.861412333	-0.594197333	0.267215	0.00963646	0.029771376
C1orf27	-1.151223333	-0.884286667	0.266936667	0.06792771	0.103222271
TP53BP1	-1.45674	-1.19028	0.26646	0.047899772	0.079846084
CKAP4	0.182327333	0.446020667	0.263693333	0.006932944	0.025323393
CCDC22	-1.108116667	-0.844597	0.263519667	0.026145112	0.052212948
PITHD1	-1.10463	-0.841192333	0.263437667	0.015155924	0.03869151
PAPSS1	-1.017547333	-0.754908667	0.262638667	0.021521937	0.046757735
COPA	2.37438	2.637	0.26262	0.000290341	0.006328182
SCAMP2	-2.60299	-2.341073333	0.261916667	0.12425003	0.164798795
ANXA6	3.501633333	3.763056667	0.261423333	0.520935653	0.552846371
PRPF4	-2.97981	-2.719486667	0.260323333	0.060904942	0.095289113
RAB18	-0.84286	-0.582711667	0.260148333	0.159810831	0.202081444
PSMD2	1.812433333	2.07227	0.259836667	0.002101902	0.015130688
COPG2	-1.317326667	-1.058920667	0.258406	0.070072907	0.105684602
FLII	-2.24345	-1.985113333	0.258336667	0.005458576	0.022967108
HTATSF1	-1.562656667	-1.304853333	0.257803333	0.034947555	0.06368519
COPB2	1.87831	2.134903333	0.256593333	0.007052299	0.025526805
LYPLA2	-0.641757	-0.388807333	0.252949667	0.004456668	0.020842911
MECP2	0.403925	0.656447333	0.252522333	0.033821136	0.06232313
SEL1L	-1.645413333	-1.39296	0.252453333	0.001331173	0.012548162
RPL7A	0.694921	0.947373	0.252452	0.003055672	0.017349715
BCAS2	-1.521823333	-1.270256667	0.251566667	0.073937489	0.109555036
PTGES3	0.596235	0.847731333	0.251496333	0.013618833	0.036097862
EIF3L	0.878668667	1.1291	0.250431333	0.006808424	0.025236979
PAPSS2	0.493855667	0.744086333	0.250230667	0.093920865	0.132298536
MSRB2	-3.15545	-2.905256667	0.250193333	0.080306139	0.116688562
ARHGAP1	-1.174303333	-0.924245	0.250058333	0.195822763	0.239838514
EIF3M	-0.370824667	-0.120941667	0.249883	0.019865903	0.044782602
NUCKS1	-1.065938667	-0.816204667	0.249734	0.063069544	0.09807903
UBA1	2.806213333	3.055826667	0.249613333	0.023442878	0.049395752
NME1-NME2	1.38804	1.636116667	0.248076667	0.118123059	0.157641809
NT5C	-1.263006667	-1.015906	0.247100667	0.02838423	0.054952087
SERPINF2	-2.115713333	-1.869463333	0.24625	0.251397844	0.294216761
TENC1	-1.26895	-1.022709	0.246241	0.430004918	0.465801787
DYNC1H1	4.469373333	4.714996667	0.245623333	0.044456565	0.075853078
SEH1L	-1.247603333	-1.004389333	0.243214	0.00694613	0.025323393
GNAI3	-0.934191667	-0.691063667	0.243128	0.103778172	0.142519211
USP5	0.756540333	0.999385667	0.242845333	0.006074273	0.024184133
SYPL1	-0.867431	-0.625379667	0.242051333	0.00543943	0.022967108
ADAM10	-1.99307	-1.751256667	0.241813333	0.367327581	0.40532009
SKIV2L	-1.55373	-1.312303333	0.241426667	0.045505815	0.077059554
CKAP5	-0.686607667	-0.445949667	0.240658	0.022462031	0.048177429
PRKG1	-1.804236667	-1.564116667	0.24012	0.238663215	0.282198586
PPP6C	-1.364006667	-1.12389	0.240116667	0.018718602	0.043241277
PSMD3	0.742177	0.981625667	0.239448667	0.000717807	0.010392826
PRKAB1	0.111585533	0.350929333	0.2393438	0.078322212	0.114402679
RPS20	-0.904512667	-0.667111667	0.237401	0.075051359	0.11084246
BAG3	0.077441067	0.314482333	0.237041267	0.036358765	0.065336185
MYBBP1A	-2.1814	-1.944503333	0.236896667	0.16498637	0.207461149
MAT2A	1.4437	1.678383333	0.234683333	0.13853736	0.180125227
UGGT1	1.024921	1.25943	0.234509	0.086039962	0.123253005
VCP	2.898966667	3.133436667	0.23447	0.027318898	0.053543605
RPL28	0.82101	1.054943333	0.233933333	0.002531428	0.01608528
RANBP2	-0.051457967	0.181814333	0.2332723	0.025959237	0.052069063
GSTO1	2.372703333	2.60536	0.232656667	0.096233646	0.134342699
DNM2	1.219443333	1.451033333	0.23159	0.022386767	0.048069891
MTAP	-1.200326667	-0.969107333	0.231219333	0.199572624	0.243255387
BLVRB	-0.256472333	-0.025314467	0.231157867	0.0313168	0.059105357
CAPN2	1.045032333	1.274203333	0.229171	0.011832898	0.033281905
PTPN6	-2.614436667	-2.385546667	0.22889	0.314807887	0.355694307
SBDS	0.694795	0.923484333	0.228689333	0.008172741	0.027636794
HS1BP3	-0.1170475	0.111474667	0.228522167	0.169707277	0.212081782
KTN1	2.09967	2.327056667	0.227386667	0.071787672	0.107469433
PPP2R1A	1.718866667	1.946186667	0.22732	0.003353923	0.018093967
FUK	-1.76488	-1.537803333	0.227076667	0.324036208	0.364091681
LBR	-0.596204667	-0.369352233	0.226852433	0.26856254	0.308953615
TALDO1	2.313713333	2.539693333	0.22598	0.081309187	0.117976895
RPS7	1.326766667	1.552086667	0.22532	0.00169122	0.01392531
SEC31A	1.242353333	1.4666	0.224246667	0.079030059	0.115081846
VARS	0.176057333	0.399943	0.223885667	0.028115901	0.054566128
DSG2	-3.621543333	-3.39888	0.222663333	0.223309151	0.266891303
RPL30	-0.229849333	-0.008748167	0.221101167	0.099234352	0.137396196
GSTP1	2.41685	2.63775	0.2209	0.511105194	0.542982299
CCT2	1.680633333	1.90111	0.220476667	0.064591801	0.099564699
OPTN	-0.1366034	0.082856133	0.219459533	0.070968944	0.106637546
COPE	-0.143188633	0.0754695	0.218658133	0.051766613	0.084690012
LANCL2	-1.32079	-1.102205	0.218585	0.277517715	0.318172176
C12orf10	-1.956826667	-1.738286667	0.21854	0.05279213	0.086020618
FN1	1.85475	2.072766667	0.218016667	0.2858009	0.326192807
FARSB	-0.276755	-0.058950833	0.217804167	0.024549367	0.050966073
EIF3I	-0.240504	-0.024360333	0.216143667	0.016134579	0.039952063
UBA7	-3.296733333	-3.0807	0.216033333	0.162595939	0.205091455
APOH	1.07031	1.286153333	0.215843333	0.454688714	0.488422906
CTNNA1	2.80718	3.022613333	0.215433333	0.000579406	0.009066377
SRP54	-0.152979667	0.062315567	0.215295233	0.055953775	0.089729669
NUP205	-1.650456667	-1.435293333	0.215163333	0.099971698	0.138322615
RBM25	-1.4503	-1.235686667	0.214613333	0.135918986	0.177403596
EIF2S1	0.579887	0.793075	0.213188	0.000398486	0.007398542
DPYSL3	-0.799039	-0.586541	0.212498	0.52968442	0.561836902
PSPC1	-1.945626667	-1.734463333	0.211163333	0.092982754	0.13134219
FAM120A	0.217623667	0.428626667	0.211003	0.253359068	0.295672604
MAP4	1.85291	2.062976667	0.210066667	0.068696926	0.104072249
TMOD3	-0.1629921	0.046576267	0.209568367	0.093211809	0.131482489
RPL34	-1.172336667	-0.963822	0.208514667	0.055146217	0.088785847
RPS23	0.848237333	1.056336667	0.208099333	0.005754314	0.02390163
EPN1	-0.807285	-0.600556667	0.206728333	0.10320335	0.14192211
PPP2R2C	-1.59721	-1.390633333	0.206576667	0.057063944	0.091005991
RAD23B	0.954783333	1.16088	0.206096667	0.063180617	0.098135717
APOB	0.988425333	1.194203333	0.205778	0.431569764	0.467053877
GNL1	-2.438483333	-2.23329	0.205193333	0.095042055	0.133302023
SUN2	-1.812666667	-1.608146667	0.20452	0.072271174	0.107795195
IPO7	-0.297723	-0.0935029	0.2042201	0.003094232	0.017470774
SLC9A3R2	0.150107433	0.354286067	0.204178633	0.263229375	0.304367919
PSMD4	-0.947888667	-0.744005333	0.203883333	0.005446876	0.022967108
UBQLN2	-0.836506667	-0.633909667	0.202597	0.005985385	0.024119404
SAR1A	-1.012786667	-0.811283667	0.201503	0.176639509	0.220066555
TPR	0.759377667	0.960864	0.201486333	0.014592722	0.037777072
CASK	0.182319333	0.383511667	0.201192333	0.129719729	0.170852431
CUL2	-1.737646667	-1.536463333	0.201183333	0.024330805	0.050687092
GMPS	-2.76716	-2.566683333	0.200476667	0.127893045	0.168775522
PA2G4	0.502063333	0.701877	0.199813667	0.044828531	0.076245474
XPO7	-0.522038667	-0.322296667	0.199742	0.135658405	0.177177569
PSMC2	0.859648667	1.058614667	0.198966	0.028075175	0.054562204
ERLIN2	1.239176667	1.437663333	0.198486667	0.025996	0.052069063
HSPA4L	0.446637333	0.643623667	0.196986333	0.077470728	0.113299543
THUMPD1	-0.140216333	0.055948277	0.19616461	0.153327862	0.195346057
CD46	-0.1119809	0.081893633	0.193874533	0.097294838	0.135298928
DDX1	0.699591333	0.893374333	0.193783	0.005897172	0.024119404
FRK	-2.48892	-2.295973333	0.192946667	0.102606833	0.141389565
GMPPB	-0.865726	-0.673266	0.19246	0.203835737	0.248004225
ITGA3	-0.990825667	-0.798797	0.192028667	0.152340134	0.194331939
UMPS	-0.840821333	-0.648905333	0.191916	0.186407592	0.230114609
LLGL2	-2.067566667	-1.875816667	0.19175	0.036088995	0.064966601
PDCD4	-1.627743333	-1.436883333	0.19086	0.060612445	0.09504893
WDR1	2.026753333	2.2174	0.190646667	0.236040175	0.279307317
STAM	-2.656823333	-2.466206667	0.190616667	0.065692503	0.100764536
UCHL5	-0.462027667	-0.271692333	0.190335333	0.012572178	0.0343911
DNAJB11	-0.600036667	-0.410696	0.189340667	0.060301367	0.094681686
GSPT1	-1.94428	-1.755223333	0.189056667	0.224934932	0.268359686
C16orf62	-0.542503667	-0.3536732	0.188830467	0.446267487	0.480650476
PSMD12	0.688262333	0.875661	0.187398667	0.009820999	0.029913323
ATP13A1	-0.085536867	0.100173503	0.185710369	0.046847691	0.078604063
ACADL	0.4423699	0.627029333	0.184659433	0.599776778	0.625706397
RPL21	0.13918128	0.322910333	0.183729053	0.184744796	0.228618865
ASMTL	-0.798639667	-0.615742	0.182897667	0.458102048	0.491568476
GNA11	0.916736667	1.09763	0.180893333	0.075299861	0.110958167
IDE	-1.003338	-0.822683333	0.180654667	0.001594836	0.013501868
RPE	-2.458293333	-2.277743333	0.18055	0.062742115	0.097754241
ITGAV	-1.046243333	-0.866064	0.180179333	0.253585152	0.295752073
UFSP2	-0.454971333	-0.276994233	0.1779771	0.240363214	0.283925545
MIA3	-1.418696667	-1.240766667	0.17793	0.222708047	0.266329918
C15orf38-AP3S2	-2.414563333	-2.23692	0.177643333	0.100067752	0.138361074
HYOU1	1.105483333	1.282893333	0.17741	0.067646441	0.103019786
SRSF1	0.467518333	0.644613333	0.177095	0.183420575	0.227634497
TJP2	-1.27944	-1.103077	0.176363	0.256315598	0.298250124
CUL5	0.440242667	0.616396	0.176153333	0.076773786	0.112523835
VPS26A	-0.568371333	-0.392474333	0.175897	0.041437865	0.071913144
PSMB1	-0.066982933	0.1087817	0.175764633	0.008584925	0.028157998
TNPO1	0.279806	0.454469333	0.174663333	0.018177726	0.042712347
BMP2K	-4.36565	-4.19104	0.17461	0.13240114	0.173525126
TGFBI	0.059475567	0.233347333	0.173871767	0.708370474	0.727758211
TCEB2	0.369960333	0.542215333	0.172255	0.007888684	0.027083438
SRPR	-2.090996667	-1.919173333	0.171823333	0.23501693	0.278421577
CRKL	-0.094757967	0.075637537	0.170395503	0.035723218	0.0645374
DAG1	-0.659947	-0.489734	0.170213	0.290235246	0.33088124
CHID1	-0.880525	-0.710446	0.170079	0.256893129	0.298750644
DDX3X	0.285090667	0.453252667	0.168162	0.206493898	0.250486614
KIAA1033	-0.132696233	0.033062567	0.1657588	0.008952712	0.028643946
SMC3	-1.791436667	-1.625936667	0.1655	0.124786483	0.1653217
RAB10	0.62225	0.787538	0.165288	0.184898602	0.228669594
ERP44	0.644176667	0.808294	0.164117333	0.188851724	0.232706653
TPP1	0.52654	0.690425333	0.163885333	0.251156393	0.294103991
SRSF5	-2.4451	-2.28159	0.16351	0.118767304	0.158070469
CLMN	-1.034385667	-0.870977	0.163408667	0.139641799	0.181328589
CETN2	-2.01577	-1.85245	0.16332	0.323157717	0.363709435
SNX7	-1.99828	-1.836276667	0.162003333	0.124310487	0.164798795
NUCB1	0.988700667	1.150356667	0.161656	0.035335047	0.064179337
STXBP3	0.803235333	0.96439	0.161154667	0.10906457	0.148571159
PSMD13	0.873734	1.03446	0.160726	0.0422885	0.073014302
DHRS1	-1.923663333	-1.763016667	0.160646667	0.21302086	0.256880182
LGALS2	0.577390667	0.737638333	0.160247667	0.670547627	0.694532468
EPS15	-0.872005	-0.712131333	0.159873667	0.075134455	0.11084246
TRIP6	-2.126686667	-1.966983333	0.159703333	0.03034317	0.057589518
AEBP1	-0.531248333	-0.372141	0.159107333	0.34444266	0.382148479
STK24	-0.115689767	0.0426843	0.158374067	0.341622277	0.379434715
C14orf166	-0.438255	-0.280116333	0.158138667	0.05067832	0.083178101
EIF6	-1.048556667	-0.890760333	0.157796333	0.001100667	0.012020093
TWF1	-0.88278	-0.726370333	0.156409667	0.118457122	0.157795911
ABCF3	-1.924386667	-1.768426667	0.15596	0.383783335	0.421641637
MTOR	-0.801005667	-0.64513	0.155875667	0.044902592	0.076251929
RPL6	2.106296667	2.261953333	0.155656667	0.0728566	0.108270035
GNG12	-0.418231667	-0.263742	0.154489667	0.344142372	0.382024418
MAP2K4	-1.096843333	-0.944871333	0.151972	0.183410675	0.227634497
PSMA6	0.414438333	0.566195333	0.151757	0.008288176	0.027768815
TSNAX	-0.510849667	-0.359160333	0.151689333	0.049880137	0.082241347
LAMA5	-1.923433333	-1.772126667	0.151306667	0.244849451	0.288384566
AP2A1	-1.21903	-1.067993	0.151037	0.169143904	0.211508139
TARS	0.884934333	1.035823333	0.150889	0.104450373	0.14315139
EZR	3.20929	3.359793333	0.150503333	0.334563932	0.373242642
PSMD6	0.515510667	0.665922667	0.150412	0.023894225	0.04998307
ATIC	0.980262667	1.130185333	0.149922667	0.589194019	0.618485902
GNB1	0.905693	1.055571	0.149878	0.204722928	0.248842095
EEF1D	1.526846667	1.675693333	0.148846667	0.065732635	0.100764536
SUGT1	-0.522544333	-0.374648667	0.147895667	0.213858842	0.257724063
ARFGAP2	-2.172106667	-2.024603333	0.147503333	0.077074059	0.112800807
VPS26B	-1.678173333	-1.531856667	0.146316667	0.0727378	0.108252218
VAPA	0.664231333	0.809864	0.145632667	0.009288771	0.029207926
BAG6	-0.615070333	-0.469476667	0.145593667	0.088140343	0.125728695
DNAJC13	-0.466949333	-0.321546667	0.145402667	0.017217111	0.041540288
IGKV3D-11	-4.80168	-4.656686667	0.144993333	0.594068561	0.621992238
RAB1A	1.775846667	1.92013	0.144283333	0.018670846	0.043202973
ROCK2	-0.988443333	-0.844515667	0.143927667	0.172880765	0.215648807
KIF5B	1.259953333	1.40224	0.142286667	0.117788299	0.157491347
5-Mar	-1.52529	-1.383223333	0.142066667	0.053345474	0.086782726
ACTR1A	-1.068016667	-0.926619667	0.141397	0.183616226	0.227639199
TSN	-0.417232667	-0.276335	0.140897667	0.266561133	0.306999669
NAP1L4	0.614551333	0.754985333	0.140434	0.053842608	0.087381078
ETF1	0.04272227	0.183131	0.14040873	0.033630745	0.062257641
PSMD8	-0.055063	0.0851798	0.1402428	0.010794432	0.031707736
PACSIN2	0.840354	0.98	0.139646	0.046366237	0.078060102
GALE	-0.379972667	-0.242113667	0.137859	0.111068326	0.150693103
COMT	1.116973333	1.254076667	0.137103333	0.078337898	0.114402679
PCBP2	-0.72828	-0.593155333	0.135124667	0.035617683	0.064461646
PSMD5	-0.138557	-0.0036829	0.1348741	0.19943574	0.243234805
PRMT5	-0.871577667	-0.737934667	0.133643	0.227087091	0.270290977
EEF1B2	0.972130667	1.105206667	0.133076	0.014345437	0.03723201
RAB21	-1.221626667	-1.089525	0.132101667	0.174375376	0.217379389
VTA1	-0.951991	-0.819957667	0.132033333	0.142502418	0.184366516
CIRBP	-0.541133667	-0.410470333	0.130663333	0.483512931	0.516103586
RPS28	-0.288057333	-0.158107833	0.1299495	0.225088091	0.268384447
EIF2A	-1.112906667	-0.984921333	0.127985333	0.22382018	0.267344434
GDI2	2.462616667	2.588936667	0.12632	0.08409273	0.120976554
WDR37	-1.186856667	-1.06107	0.125786667	0.015067701	0.038563422
MRPS10	-0.973510667	-0.847909667	0.125601	0.432781302	0.468115101
RPS25	1.193796667	1.319123333	0.125326667	0.073349653	0.108843153
SNX27	-0.036577293	0.088040767	0.12461806	0.249733466	0.293130031
SYAP1	-0.611205	-0.486759667	0.124445333	0.139867306	0.18150514
SERPINB6	1.343433333	1.46777	0.124336667	0.336047739	0.374268553
SMC1A	-0.512252333	-0.388717	0.123535333	0.070074053	0.105684602
FLNB	2.98353	3.107053333	0.123523333	0.111535036	0.151124009
EXOC5	-2.823163333	-2.699656667	0.123506667	0.32381545	0.364045433
RAB1B	-2.129896667	-2.007293333	0.122603333	0.259376301	0.300775607
ABI1	-0.432319333	-0.311419	0.120900333	0.205147657	0.249151768
TMED4	-2.033543333	-1.91306	0.120483333	0.072607487	0.108217189
TUBB4B	3.04057	3.160486667	0.119916667	0.332404197	0.371845092
BPNT1	0.258431333	0.377551	0.119119667	0.134575464	0.176103593
RAB3GAP2	-0.503596333	-0.385887667	0.117708667	0.335394003	0.373745818
ABCE1	-0.303693	-0.187557133	0.116135867	0.210892473	0.254907002
TMEM205	-0.915579	-0.799810667	0.115768333	0.564724312	0.594030192
HINT3	-2.294053333	-2.178743333	0.11531	0.220615459	0.264673114
PRELP	1.030394	1.145243	0.114849	0.472377445	0.505548617
RABGAP1	-1.89989	-1.786153333	0.113736667	0.5385714	0.570666089
SNX9	-0.841677333	-0.728273333	0.113404	0.209254613	0.253078222
SUB1	1.333033333	1.446233333	0.1132	0.250542457	0.29355466
DNAJA1	-0.481108333	-0.368006	0.113102333	0.257102865	0.298775707
LNPEP	-2.04774	-1.935183333	0.112556667	0.316670507	0.357599509
ADSS	-1.12675	-1.014505667	0.112244333	0.109629207	0.149103872
LRRC59	0.0141127	0.125523267	0.111410567	0.311510503	0.35236149
PDLIM7	-1.972253333	-1.860943333	0.11131	0.764279778	0.77966538
GLRX3	-0.938947	-0.828155333	0.110791667	0.05465725	0.088068558
RAB11A	1.815423333	1.92589	0.110466667	0.402475505	0.438847686
STRAP	1.29512	1.405046667	0.109926667	0.3137154	0.354657621
SNX1	0.929303667	1.039209667	0.109906	0.266073289	0.306612027
PGRMC1	0.522515	0.630912	0.108397	0.688713401	0.709721436
FAM213A	0.046334033	0.154426	0.108091967	0.685590618	0.707222485
PPM1A	-2.005896667	-1.898133333	0.107763333	0.384338354	0.422022667
CCDC132	-1.550733333	-1.444556667	0.106176667	0.385993643	0.423383966
SNRPB2	-1.177129	-1.071705	0.105424	0.671899173	0.695576928
NES	1.695826667	1.8012	0.105373333	0.622714034	0.647967837
HUWE1	1.000858667	1.105156667	0.104298	0.22066974	0.264673114
KIAA1598	-0.187018	-0.083853167	0.103164833	0.117991265	0.157641809
RARS	0.361114333	0.463749333	0.102635	0.184647838	0.228618865
DDX18	-1.174296667	-1.072269333	0.102027333	0.335126896	0.373653585
DENR	-1.814826667	-1.715366667	0.09946	0.33839588	0.376676798
CLPTM1L	-2.04873	-1.94964	0.09909	0.50482775	0.536876102
RPS11	-0.508419	-0.409473333	0.098945667	0.263525258	0.304367919
PRDX1	2.28459	2.383226667	0.098636667	0.375716348	0.413226825
SMS	1.65505	1.752583333	0.097533333	0.334018287	0.373238736
GNB2	-3.364866667	-3.2674	0.097466667	0.108803981	0.14831585
GOLGB1	-2.205473333	-2.11018	0.095293333	0.072721191	0.108252218
RAB9A	-1.850523333	-1.755373333	0.09515	0.177106638	0.220512995
PSMA5	0.229565	0.324135667	0.094570667	0.16820041	0.210588159
ESD	0.929183	1.022005667	0.092822667	0.598508203	0.624704494
DUSP3	-0.067772967	0.024908467	0.092681433	0.080681182	0.117149538
NLN	-0.348949667	-0.256560633	0.092389033	0.688626808	0.709721436
LZIC	0.052884733	0.1447417	0.091856967	0.233219014	0.276776898
G3BP1	-2.09697	-2.006733333	0.090236667	0.472831729	0.505767765
CLTC	4.036203333	4.126126667	0.089923333	0.004027814	0.019864668
C22orf28	1.08998	1.17978	0.0898	0.276539174	0.317229715
CLTA	0.855932	0.944881	0.088949	0.096189124	0.134342699
BCKDK	-1.437146667	-1.34989	0.087256667	0.596442685	0.623190372
RAB7A	1.904806667	1.99079	0.085983333	0.14252705	0.184366516
RDH13	-1.647913333	-1.565523333	0.08239	0.690559179	0.711261918
AP2B1	0.334012667	0.411852	0.077839333	0.159198174	0.201432396
DPP3	-1.09205	-1.014588667	0.077461333	0.332339962	0.371845092
TOP1	-0.576755	-0.499950333	0.076804667	0.300102512	0.34040727
LRBA	0.768406333	0.844057	0.075650667	0.235325101	0.27862382
CSNK1A1	-1.494553333	-1.419903333	0.07465	0.684367788	0.706320523
SIRT5	-3.489283333	-3.415016667	0.074266667	0.691619862	0.711992616
IAH1	-2.119703333	-2.04552	0.074183333	0.33965644	0.37787245
XPC	-2.21974	-2.1469	0.07284	0.451494991	0.485764515
EIF5	-0.344891333	-0.272297333	0.072594	0.048013974	0.079970686
UFD1L	-1.277683333	-1.205453333	0.07223	0.052615015	0.085873799
RBBP9	-0.490906	-0.419894667	0.071011333	0.533459128	0.565544798
UBE3A	-1.399956667	-1.330106667	0.06985	0.248127791	0.291568135
APOA1BP	0.106258833	0.176072	0.069813167	0.392698424	0.429341805
CCDC6	-2.716336667	-2.64798	0.068356667	0.679038095	0.701892003
GARS	0.499616	0.567939	0.068323	0.380253808	0.417990493
COPS2	0.240346	0.306827667	0.066481667	0.385995841	0.423383966
VPS36	-1.338296667	-1.27254	0.065756667	0.708931845	0.727965982
EIF2S2	-1.157146667	-1.091616667	0.06553	0.184434688	0.228514128
GBA3	-0.949889	-0.884998	0.064891	0.781772415	0.795907928
SHMT2	1.81899	1.882493333	0.063503333	0.834117094	0.846223899
PSMA1	0.199702333	0.262569333	0.062867	0.321880788	0.3629346
RAB5B	-1.59499	-1.532436667	0.062553333	0.167650708	0.210029658
ME2	0.071091633	0.133549333	0.0624577	0.063973669	0.098912759
CLIC5	-1.537243333	-1.475726667	0.061516667	0.539646937	0.57150697
VPS35	1.606773333	1.667643333	0.06087	0.08725449	0.124728386
PABPC4	0.108747467	0.169373	0.060625533	0.371424784	0.409395343
AKR1C3	2.394506667	2.453506667	0.059	0.340125213	0.3781864
GLG1	0.784945	0.843879	0.058934	0.325155245	0.365146638
PICALM	-0.002589564	0.056064967	0.058654531	0.422450026	0.458653563
UPF1	0.873733	0.931174667	0.057441667	0.503085086	0.535584805
G3BP2	-2.980233333	-2.922793333	0.05744	0.856243594	0.867369198
TXN	2.06965	2.126923333	0.057273333	0.893383981	0.902286661
PSMC3	-0.268121	-0.211891667	0.056229333	0.423432173	0.459473776
C6orf211	-0.219091667	-0.165769	0.053322667	0.393516743	0.430004549
FRMD3	-4.56882	-4.51557	0.05325	0.682296064	0.704541071
PSMB3	-0.517307	-0.464061333	0.053245667	0.56260771	0.592418612
SNX4	-0.563593	-0.511567	0.052026	0.554762062	0.585069042
SRP72	-1.942553333	-1.89075	0.051803333	0.552239226	0.583015058
RNPEP	1.147523333	1.199183333	0.05166	0.603702264	0.629290277
FAM82B	-0.415537	-0.364018333	0.051518667	0.706537919	0.726243591
PCBD2	0.189821867	0.2409459	0.051124033	0.797791449	0.810588103
AP3M1	-1.7884	-1.737386667	0.051013333	0.546874367	0.577953255
TTC37	-1.06918	-1.018333	0.050847	0.390125541	0.426989456
IST1	-0.455427667	-0.406452	0.048975667	0.591320407	0.620075771
RAB14	1.017089333	1.062313333	0.045224	0.462716045	0.496256838
ARL8A	0.112188	0.154648	0.04246	0.349284443	0.386673711
TBCD	-1.423113333	-1.38119	0.041923333	0.617259134	0.642621605
KIAA0196	-0.998535667	-0.958902	0.039633667	0.281831145	0.322206278
EIF4B	-2.56061	-2.521346667	0.039263333	0.56229805	0.592400284
NUP210	-1.504083333	-1.466776667	0.037306667	0.741255643	0.75770307
NRBP1	-2.254863333	-2.217976667	0.036886667	0.597845936	0.624334731
XPNPEP3	-0.922207333	-0.886084667	0.036122667	0.676482889	0.699964684
CAB39	-1.413633333	-1.37811	0.035523333	0.59305639	0.621253386
SNTB2	0.006787437	0.0419878	0.035200363	0.566476159	0.595563887
C6	-1.044981333	-1.010000667	0.034980667	0.881664763	0.892674563
AHCYL1	1.469693333	1.502913333	0.03322	0.550074609	0.58103243
HSP90AA1	3.573013333	3.60531	0.032296667	0.507195489	0.539111304
GPD2	0.0866943	0.118233667	0.031539367	0.474003515	0.506753758
FIBP	-1.108016667	-1.07824	0.029776667	0.639369928	0.664276189
PTPN23	-0.753481333	-0.724964667	0.028516667	0.514533058	0.546337616
GNG2	-1.599383333	-1.57121	0.028173333	0.731877197	0.749628639
SFXN3	-0.365874667	-0.338057667	0.027817	0.668803604	0.693080217
TP53I3	0.210887027	0.235842	0.024954973	0.936191547	0.941299735
RUFY1	-0.350482667	-0.325613	0.024869667	0.775638813	0.790457453
PDAP1	-0.284148	-0.260656	0.023492	0.849122446	0.860585599
ATG7	-2.422543333	-2.399293333	0.02325	0.748721678	0.764563648
HMGCS2	-0.1756231	-0.152535333	0.023087767	0.958717906	0.961564174
NT5DC1	-1.532363333	-1.51239	0.019973333	0.898172851	0.906671498
FGB	2.052406667	2.071083333	0.018676667	0.963749001	0.965177483
COG4	-2.340626667	-2.322473333	0.018153333	0.826781642	0.839201997
UGP2	1.908956667	1.926096667	0.01714	0.727827352	0.74623472
MCFD2	-0.366948333	-0.349981	0.016967333	0.956682577	0.959997814
CUL1	-0.473133	-0.461201	0.011932	0.780079814	0.79458381
POFUT1	-3.66882	-3.66044	0.00838	0.963610431	0.965177483
MTX3	-1.75726	-1.749396667	0.007863333	0.923871017	0.930758723
SEC24C	0.091918767	0.09886615	0.006947383	0.933051418	0.939074094
AP1M1	0.307997333	0.313158	0.005160667	0.915346054	0.923087787
DENND4C	-3.34674	-3.3416	0.00514	0.949393968	0.953628134
HIP1R	-0.845374	-0.840459667	0.004914333	0.918315434	0.925621773
TFG	0.346106667	0.34917	0.003063333	0.970400715	0.971359136
PRKCA	-0.503281333	-0.503854333	-0.000573	0.993641581	0.993641581
LARS	-0.264305667	-0.266181333	-0.001875667	0.959298048	0.961670199
CPPED1	0.277519	0.275124	-0.002395	0.980328007	0.98081188
EEF1G	2.0218	2.016466667	-0.005333333	0.93068666	0.937159394
CACYBP	-0.133505367	-0.139236167	-0.0057308	0.934995922	0.940564136
ACP1	-0.981451	-0.987693333	-0.006242333	0.914396692	0.922589395
CDH2	0.812761667	0.801752333	-0.011009333	0.93883874	0.943493369
DIABLO	0.600708333	0.588534333	-0.012174	0.885085903	0.894972987
RHOA	1.24974	1.237003333	-0.012736667	0.885259417	0.894972987
GMPPA	-3.903583333	-3.921706667	-0.018123333	0.886930102	0.896215013
EIF2B5	-2.733693333	-2.7524	-0.018706667	0.745238113	0.761389948
SCFD1	0.1722327	0.152389333	-0.019843367	0.729413176	0.747482562
PALLD	-1.259703333	-1.281492333	-0.021789	0.95454673	0.958328986
ARF3	1.882173333	1.858856667	-0.023316667	0.625929479	0.650979504
CRYZL1	-1.490736667	-1.514843333	-0.024106667	0.787136453	0.800564772
SPTBN1	4.73184	4.69999	-0.03185	0.594752222	0.622386553
DDX6	-0.052803167	-0.084777833	-0.031974667	0.435621526	0.470935911
ACOT9	-0.134852727	-0.167440333	-0.032587607	0.733570993	0.750984042
RAP1A	0.0378985	0.0049649	-0.0329336	0.702821516	0.722790062
FKBP2	-0.322447333	-0.356050533	-0.0336032	0.842738614	0.854542857
PFKM	1.0888	1.052463333	-0.036336667	0.430183002	0.465801787
HDHD2	-0.886821667	-0.923511667	-0.03669	0.633515858	0.658531613
KPNA3	-1.379506667	-1.416336667	-0.03683	0.775343379	0.790457453
THNSL1	-1.31698	-1.35446	-0.03748	0.584698846	0.614085264
TACO1	-1.595686667	-1.63361	-0.037923333	0.718645886	0.737567195
PMPCB	-1.623606667	-1.661923333	-0.038316667	0.702413419	0.722737056
TBC1D5	-1.224616667	-1.26399	-0.039373333	0.794246013	0.807390506
TOM1	-1.972063333	-2.012316667	-0.040253333	0.757071523	0.772700895
ARPC1A	0.873517333	0.830055333	-0.043462	0.595314227	0.622653219
VAPB	-0.366593333	-0.410064	-0.043470667	0.414120483	0.451059763
ARAF	-1.307013333	-1.35133	-0.044316667	0.541462683	0.573055226
PNPT1	0.260326867	0.211948	-0.048378867	0.882701341	0.893277892
NMT1	-0.724489	-0.773362333	-0.048873333	0.784846618	0.798636593
KIF13B	-0.684434333	-0.73357	-0.049135667	0.171342945	0.213862161
PEX5	-1.87067	-1.92186	-0.05119	0.474264362	0.506765346
PFDN2	-2.040693333	-2.092013333	-0.05132	0.440953163	0.475938265
ACTR1B	-0.231795333	-0.283987	-0.052191667	0.330239863	0.370036596
AP3B1	0.577204667	0.524256667	-0.052948	0.326973006	0.366578696
AKR7A2	1.746006667	1.69266	-0.053346667	0.734311936	0.751363097
CORO1B	-0.153429133	-0.207848433	-0.0544193	0.56451596	0.594030192
PSMA7	0.402926667	0.347537667	-0.055389	0.596097056	0.623150455
ATOX1	0.480721667	0.4240164	-0.056705267	0.819704445	0.832435326
HSPA4	2.10236	2.04469	-0.05767	0.18137765	0.225415387
CLASP2	-1.639053333	-1.69948	-0.060426667	0.452478465	0.486564375
CCDC50	-1.425186667	-1.488166667	-0.06298	0.366911711	0.405081721
PDXK	-0.584511333	-0.647956667	-0.063445333	0.296709506	0.337313612
EEFSEC	-0.248462667	-0.313458667	-0.064996	0.353989681	0.391241594
TUBGCP3	-3.588593333	-3.655643333	-0.06705	0.552835753	0.583341005
ANO10	0.351097333	0.283579333	-0.067518	0.334574188	0.373242642
MAP2K3	-2.471886667	-2.539973333	-0.068086667	0.680393444	0.702934512
TJP1	-1.190273333	-1.258423333	-0.06815	0.421177152	0.45751666
EMILIN1	-1.429136667	-1.49762	-0.068483333	0.603833048	0.629290277
TECR	-0.169077667	-0.239606467	-0.0705288	0.666744418	0.691299712
CBR1	2.29188	2.220416667	-0.071463333	0.27074819	0.311106204
RANGAP1	-0.619534333	-0.69139	-0.071855667	0.326676754	0.366449242
RER1	-0.722881	-0.795550667	-0.072669667	0.389166771	0.426170203
ALG1	-0.615913	-0.689717333	-0.073804333	0.443627796	0.478315714
PPP1R21	-1.46396	-1.538246667	-0.074286667	0.401937787	0.438497252
EPHX1	1.508386667	1.431296667	-0.07709	0.678964493	0.701892003
NAPRT1	-1.469103333	-1.546966667	-0.077863333	0.30330881	0.343659563
PSMC4	0.545175667	0.465992	-0.079183667	0.147465706	0.189305248
PRUNE	-1.900756667	-1.980943333	-0.080186667	0.541674304	0.573055226
AP3D1	1.217083333	1.133586667	-0.083496667	0.249746208	0.293130031
GALNT2	-0.063950133	-0.149217733	-0.0852676	0.088418775	0.1259486
SLC5A2	-0.645995667	-0.732395	-0.086399333	0.41637182	0.453025056
EML2	0.032706133	-0.0541016	-0.086807733	0.301832853	0.34217852
AGTRAP	-1.773963333	-1.862503333	-0.08854	0.504473981	0.536781501
AP1G1	0.327584	0.238227	-0.089357	0.140136474	0.181738089
NSUN2	-0.945083	-1.034819	-0.089736	0.078570762	0.11449528
OPA1	1.805083333	1.714943333	-0.09014	0.270894154	0.311106204
NME3	-3.2762	-3.366726667	-0.090526667	0.469122744	0.50259609
SQRDL	1.541073333	1.446513333	-0.09456	0.12577043	0.166407742
PDXDC1	-0.498256333	-0.593545667	-0.095289333	0.039566466	0.069480085
OLA1	1.16678	1.06934	-0.09744	0.057570124	0.091669003
STX7	0.219327333	0.1198873	-0.099440033	0.230619106	0.273851744
ISOC1	-1.244106667	-1.34578	-0.101673333	0.665665959	0.690534749
TBC1D4	-1.813353333	-1.915936667	-0.102583333	0.368988812	0.406931622
HSPA12A	1.27015	1.166873333	-0.103276667	0.340998061	0.378949052
AP1B1	2.263713333	2.157993333	-0.10572	0.026818079	0.052982696
NEBL	-1.147283333	-1.25497	-0.107686667	0.132269232	0.173525126
NAGA	-0.897384	-1.005524	-0.10814	0.333851809	0.373238736
CMPK1	0.654112667	0.545630667	-0.108482	0.72479813	0.743504965
ATAD3A	0.256142333	0.146844267	-0.109298067	0.495420183	0.527979343
ACTN4	4.05736	3.945223333	-0.112136667	0.472163693	0.505548617
COQ5	-3.026826667	-3.139053333	-0.112226667	0.440102621	0.475273315
HSD17B12	1.534253333	1.421423333	-0.11283	0.353701405	0.391136251
MRI1	-1.73845	-1.85345	-0.115	0.445264866	0.479825562
DERA	-2.092106667	-2.20966	-0.117553333	0.064105562	0.099041139
DSP	0.276277	0.157643667	-0.118633333	0.114703782	0.154590803
SPTAN1	4.939433333	4.81825	-0.121183333	0.179210176	0.222995105
ANXA7	0.859846667	0.734835333	-0.125011333	0.191831976	0.235948674
THYN1	-1.41772	-1.543653333	-0.125933333	0.292376019	0.332947298
PRDX6	2.774356667	2.6472	-0.127156667	0.254734112	0.296853638
NUP155	-2.5177	-2.645773333	-0.128073333	0.244391029	0.288011986
AIMP1	0.423591	0.293913667	-0.129677333	0.149438645	0.191479809
AHSA1	0.164097133	0.033995633	-0.1301015	0.321135021	0.362439135
STX4	-1.541986667	-1.67223	-0.130243333	0.334516018	0.373242642
PDCD6IP	1.328516667	1.19453	-0.133986667	0.059878107	0.094233635
ANXA3	0.721724	0.585273667	-0.136450333	0.64112345	0.665756779
DDAH1	1.993156667	1.85644	-0.136716667	0.455455508	0.488987455
LMO7	-0.633905333	-0.772611333	-0.138706	0.265953266	0.306612027
RAB5C	0.525831667	0.386144	-0.139687667	0.057479165	0.091596122
SARS2	-1.29739	-1.437086667	-0.139696667	0.132433828	0.173525126
C9	0.0129566	-0.1270461	-0.1400027	0.590183833	0.61920426
MOB1B	-1.65111	-1.792576667	-0.141466667	0.197533522	0.241496048
PRKRA	-1.44462	-1.586433333	-0.141813333	0.37559959	0.413226825
NARS	0.716543	0.573966333	-0.142576667	0.05409613	0.087512254
COL18A1	1.269376667	1.125985667	-0.143391	0.41598707	0.452849511
HEBP2	-1.805703333	-1.949393333	-0.14369	0.34624948	0.383942941
NENF	-0.503064333	-0.646822333	-0.143758	0.296708345	0.337313612
ALDH16A1	-1.021432667	-1.165396667	-0.143964	0.143394695	0.18501658
EPS8L2	0.972829333	0.826321	-0.146508333	0.476842657	0.509251879
CLUH	-2.729846667	-2.878656667	-0.14881	0.401560608	0.438321676
PKP4	-0.642378667	-0.791451	-0.149072333	0.46397561	0.497344559
MAPRE1	1.29059	1.13992	-0.15067	0.300020425	0.34040727
PITRM1	-0.190227333	-0.342438333	-0.152211	0.490924412	0.523463326
MRPL44	-1.283903333	-1.437226667	-0.153323333	0.013113062	0.035100437
PKN2	-2.29012	-2.44633	-0.15621	0.131827478	0.173178417
FAM21A	-0.573151	-0.731849667	-0.158698667	0.074100536	0.109716425
VAV2	-2.437533333	-2.59637	-0.158836667	0.03471646	0.063396635
CYP20A1	-0.52419	-0.683858	-0.159668	0.130127574	0.171167159
ILVBL	-0.414059333	-0.573852667	-0.159793333	0.136360969	0.177789319
AP2M1	1.0668	0.906730667	-0.160069333	0.025045632	0.051488332
FARP1	1.150993333	0.989928667	-0.161064667	0.003451632	0.018345207
SNX2	1.755873333	1.594133333	-0.16174	0.25268913	0.295216637
AOC3	-1.80022	-1.96221	-0.16199	0.24572055	0.289074611
SNX5	1.783666667	1.62141	-0.162256667	0.227703157	0.270706334
EWSR1	0.763846667	0.598954667	-0.164892	0.227577545	0.270706334
CLEC3B	-0.388039667	-0.553191333	-0.165151667	0.296197649	0.337109845
PRKAR2A	0.926822667	0.760788	-0.166034667	0.024108828	0.05035844
JAGN1	-1.84841	-2.01472	-0.16631	0.29966535	0.340292249
SFT2D2	-4.487356667	-4.653936667	-0.16658	0.221426671	0.265267058
HKDC1	0.891537333	0.723643	-0.167894333	0.655478477	0.680314835
CLTB	0.710287	0.540762667	-0.169524333	0.004066689	0.019911058
SFXN1	0.736437667	0.563889333	-0.172548333	0.162021165	0.204748691
EHD1	1.119356667	0.946790333	-0.172566333	0.164416364	0.206872731
CLINT1	0.894161	0.719343667	-0.174817333	0.199167611	0.243054032
RPL31	-0.434401667	-0.609252667	-0.174851	0.252129296	0.294732459
NIT1	-0.305468667	-0.480571	-0.175102333	0.291207553	0.331803097
FUNDC2	-0.799719667	-0.975063	-0.175343333	0.262587339	0.303803959
TSPAN6	-2.222316667	-2.397803333	-0.175486667	0.098191337	0.136138058
CD9	0.694785667	0.519152	-0.175633667	0.326194927	0.36611136
GAA	-0.464402667	-0.641566667	-0.177164	0.280745773	0.321327883
EMC1	-1.555886667	-1.734193333	-0.178306667	0.060878066	0.095289113
STT3B	-2.635923333	-2.81494	-0.179016667	0.58249036	0.612082924
SNX29	-0.826966	-1.006014333	-0.179048333	0.023652652	0.049631393
TRAP1	1.221843333	1.040666333	-0.181177	0.44211532	0.476938666
AK1	0.568206667	0.385378667	-0.182828	0.323507965	0.363901579
TOMM22	-0.884258333	-1.067199333	-0.182941	0.322586987	0.363268791
DNM1L	-0.760838333	-0.944368333	-0.18353	0.096353474	0.134417407
ADK	-0.650421333	-0.835458333	-0.185037	0.397217836	0.433814953
HMOX2	-0.446009333	-0.631124667	-0.185115333	0.052934871	0.086183922
ARFGEF2	-1.58877	-1.774056667	-0.185286667	0.220639954	0.264673114
SUSD2	-0.012347867	-0.201230667	-0.1888828	0.557491273	0.587641607
LRRFIP1	-2.257013333	-2.44692	-0.189906667	0.37516346	0.413066992
ARF6	0.475052	0.283472	-0.19158	0.093790767	0.132207152
FKBP4	1.38867	1.19427	-0.1944	0.000186261	0.005549223
MYO5B	-1.14351	-1.339556667	-0.196046667	0.266752901	0.30704607
UBAP2L	0.429088667	0.232745267	-0.1963434	0.280457515	0.321327883
GNPDA1	1.50348	1.30706	-0.19642	0.438218992	0.473491417
HEBP1	-0.91559	-1.113003	-0.197413	0.427699163	0.463607595
ARPC5L	-0.585700333	-0.783928333	-0.198228	0.196637329	0.240690741
BCAT2	1.389476667	1.19095	-0.198526667	0.020596474	0.045556133
MLLT4	0.536203667	0.337639667	-0.198564	0.084555613	0.121381403
NCLN	-1.327716667	-1.526426667	-0.19871	0.251687388	0.294385652
NAPG	-1.673333333	-1.873116667	-0.199783333	0.020327885	0.045180507
F9	1.50006	1.29912	-0.20094	0.322487753	0.363268791
LGALS3BP	-1.53011	-1.734593333	-0.204483333	0.427013753	0.463112294
MTHFD1	2.436613333	2.231646667	-0.204966667	0.283812205	0.324105543
TTR	0.675367	0.464457	-0.21091	0.41986814	0.456584077
COMMD10	-1.233153333	-1.444683333	-0.21153	0.059773982	0.094142861
PROSC	0.571355667	0.357998667	-0.213357	0.097570662	0.135535771
SDF4	-0.915188667	-1.129747	-0.214558333	0.14746365	0.189305248
MFF	-1.729033333	-1.946336667	-0.217303333	0.107160829	0.146272727
APOC3	-0.761370667	-0.980798333	-0.219427667	0.609507747	0.634877802
TRNT1	-0.916933667	-1.136716667	-0.219783	0.042461582	0.073126277
PODXL	-1.04234	-1.262814	-0.220474	0.243108094	0.286666729
DYNLL2	0.1759651	-0.046250967	-0.222216067	0.037092681	0.06630235
ERP29	0.997371	0.773027333	-0.224343667	0.126264223	0.166952107
QARS	0.828926	0.603897667	-0.225028333	0.000220499	0.005549223
GAMT	0.116733567	-0.1128788	-0.229612367	0.257209476	0.298775707
MRPL46	-2.140733333	-2.375153333	-0.23442	0.235011741	0.278421577
TSTD1	-0.410384333	-0.645366	-0.234981667	0.185239319	0.228811761
GSS	1.893953333	1.655733333	-0.23822	0.137501823	0.179008475
THOP1	-2.188243333	-2.43222	-0.243976667	0.167427241	0.210009293
HERC4	-1.260793333	-1.51181	-0.251016667	0.011479606	0.032773466
SCLY	-0.067590933	-0.319589353	-0.25199842	0.283044694	0.323411271
ITGB5	-2.45927	-2.712083333	-0.252813333	0.012318886	0.034066005
DNAJC11	-0.926394667	-1.183692	-0.257297333	0.097623199	0.135535771
BTD	-1.59519	-1.852913333	-0.257723333	0.187357316	0.231005644
MRPS2	-1.641943333	-1.902383333	-0.26044	0.018025683	0.042661541
RRAS2	0.241715	-0.0194395	-0.2611545	0.00329624	0.018064047
PCBD1	-0.713996667	-0.976347333	-0.262350667	0.38715755	0.424428531
HAAO	-0.277624333	-0.540334	-0.262709667	0.17951124	0.22323269
DDAH2	-0.1081603	-0.375529333	-0.267369033	0.008179574	0.027636794
PARK7	1.93515	1.66771	-0.26744	0.037491793	0.066857308
AAK1	-1.540566667	-1.80878	-0.268213333	0.002875561	0.016797585
DDRGK1	-4.564246667	-4.83764	-0.273393333	0.162466303	0.205055539
TBRG4	-1.19024	-1.468723333	-0.278483333	0.280694198	0.321327883
PDK3	-1.328116667	-1.60783	-0.279713333	0.148207143	0.190136632
NAPA	1.84143	1.560953333	-0.280476667	0.021489856	0.04673813
MTTP	-1.619376667	-1.90134	-0.281963333	0.009681798	0.029825235
COASY	-2.279276667	-2.56166	-0.282383333	0.058198443	0.092524113
GLRX	-1.44089	-1.72376	-0.28287	0.187342393	0.231005644
C7	-0.577873333	-0.861458333	-0.283585	0.197446425	0.241496048
PDLIM5	0.685258667	0.401250333	-0.284008333	0.114516446	0.154441009
GRN	-2.725176667	-3.009586667	-0.28441	0.168420368	0.210733386
GCA	-0.634915333	-0.920463667	-0.285548333	0.019128974	0.043812917
SAMM50	0.10864514	-0.1803395	-0.28898464	0.083718028	0.120610567
POR	1.46775	1.17747	-0.29028	0.034060364	0.062536556
SERPINA4	-0.661969667	-0.952731667	-0.290762	0.022102876	0.047680461
LAP3	3.045013333	2.753576667	-0.291436667	0.157607508	0.200169436
ATPAF2	-0.509398	-0.802922667	-0.293524667	0.065767494	0.100764536
CTTN	1.169603333	0.875845333	-0.293758	0.015527918	0.039292804
OPLAH	-0.284526667	-0.578822333	-0.294295667	0.075122471	0.11084246
CMBL	2.628006667	2.333063333	-0.294943333	0.321932122	0.3629346
HSPH1	-0.874208	-1.17182	-0.297612	0.020111173	0.044994865
TUBA4A	1.50745	1.20911	-0.29834	0.087137175	0.124648591
NFU1	-0.698467333	-0.998123667	-0.299656333	0.073244409	0.108766605
CNOT1	-0.943739667	-1.243826667	-0.300087	0.018392035	0.042802129
TINAG	0.3871757	0.085489	-0.3016867	0.271614933	0.311757344
PTGES2	-0.273339	-0.575617667	-0.302278667	0.159053666	0.201375254
GLA	-2.197986667	-2.5017	-0.303713333	0.036087111	0.064966601
PDP1	-3.230683333	-3.534986667	-0.304303333	0.11655119	0.156560147
CRYZ	2.66629	2.361693333	-0.304596667	0.450595175	0.485053861
TKT	2.300923333	1.996256667	-0.304666667	0.095093599	0.133302023
ASPA	1.050161667	0.742167	-0.307994667	0.263376575	0.304367919
NDUFAF4	-0.107522707	-0.417445667	-0.30992296	0.025232762	0.051548227
GPT	0.349329267	0.037336667	-0.3119926	0.388405811	0.4255668
MRPS31	-1.125056667	-1.439126667	-0.31407	0.011475701	0.032773466
PLEKHA6	-1.717003333	-2.032416667	-0.315413333	0.094012197	0.132335225
CAPN5	-2.657913333	-2.975206667	-0.317293333	0.064918373	0.099916129
FHL2	-0.277828333	-0.595563667	-0.317735333	0.24533604	0.288789868
ACSL4	-0.571688	-0.889746333	-0.318058333	0.058364856	0.092681932
TAGLN	2.709416667	2.389916667	-0.3195	0.592230965	0.620709496
RPS6KA1	1.037366667	0.714974	-0.322392667	0.002368207	0.015709253
SAR1B	0.443815333	0.117433733	-0.3263816	0.063896832	0.098869373
PDPR	0.127428567	-0.203623533	-0.3310521	0.075322367	0.110958167
FIS1	0.157028667	-0.1790798	-0.336108467	0.114223276	0.154250886
DLAT	0.945429333	0.609273667	-0.336155667	0.117208246	0.157026513
FMNL2	-2.422913333	-2.759796667	-0.336883333	0.050101204	0.082431121
PALM3	-0.844767	-1.185086667	-0.340319667	0.016559551	0.040447111
ADCK3	-1.143444	-1.483903333	-0.340459333	0.259683905	0.300960134
HTRA2	-0.793745333	-1.135282	-0.341536667	0.03877239	0.068459611
AGPAT9	-0.695341333	-1.040581	-0.345239667	0.07117927	0.106795248
NADK2	-0.372881333	-0.721038	-0.348156667	0.211360998	0.255321063
SLC25A40	-3.908906667	-4.25868	-0.349773333	0.07220025	0.107768709
NIT2	2.1799	1.829536667	-0.350363333	0.198171017	0.242129386
GHITM	0.274837667	-0.075685867	-0.350523533	0.011843473	0.033281905
HCCS	-2.539876667	-2.89279	-0.352913333	0.050294231	0.082681594
NFS1	-0.743139667	-1.1009	-0.357760333	0.010968233	0.031989366
GALK1	-0.510209333	-0.869870667	-0.359661333	0.261325926	0.302517219
NUDT4	-1.837403333	-2.197066667	-0.359663333	0.089041224	0.126657236
PTPLAD1	0.213872467	-0.146052567	-0.359925033	0.06265218	0.097754241
NDUFAF2	-1.087556667	-1.44854	-0.360983333	0.015209406	0.038779203
PEBP1	2.46755	2.105976667	-0.361573333	0.250113261	0.29323499
SLC25A12	-0.415762667	-0.779012667	-0.36325	0.007284614	0.025996324
HEXB	0.482068667	0.11608782	-0.365980847	0.038670872	0.068399527
APOOL	-0.615240667	-0.984360333	-0.369119667	0.023493833	0.049400414
BTF3	-3.06126	-3.43093	-0.36967	0.281015683	0.321455299
PCYT2	-0.144004333	-0.514349667	-0.370345333	0.00954965	0.0296434
FOLR1	-0.370141333	-0.741187	-0.371045667	0.287857253	0.328354896
CTSB	-0.006380867	-0.3797656	-0.373384733	0.118483165	0.157795911
KRAS	0.311013667	-0.06935118	-0.380364847	0.003466312	0.018345207
PCYOX1	2.537496667	2.154506667	-0.38299	0.158233236	0.200778703
NIPSNAP3A	1.064285333	0.678132667	-0.386152667	0.012619575	0.03442783
STOML2	-0.466428667	-0.853260333	-0.386831667	0.034180806	0.062644207
UGT2A3	0.645718333	0.258849333	-0.386869	0.02317834	0.04904227
COX6C	0.185736667	-0.202066267	-0.387802933	0.303993277	0.344242666
LGMN	-1.378693333	-1.76775	-0.389056667	0.006020927	0.024119404
WBSCR16	-2.829493333	-3.219293333	-0.3898	0.048056314	0.079975491
LRPAP1	1.29082	0.900171333	-0.390648667	0.026905773	0.053052531
LDHD	-0.566473333	-0.960742667	-0.394269333	0.025527397	0.051744033
FAAH	-1.68084	-2.07578	-0.39494	0.19367827	0.237525589
MRPL38	-1.638133333	-2.03509	-0.396956667	0.007316608	0.026018885
SCRN2	0.845795667	0.445990333	-0.399805333	0.017350945	0.041666684
TIMM44	-0.191128333	-0.591571	-0.400442667	0.068848305	0.104223684
AGPS	-1.113476667	-1.51447	-0.400993333	0.00218142	0.01514887
MFN2	-0.474134333	-0.875294667	-0.401160333	0.117194648	0.157026513
PHYHD1	-2.11466	-2.518776667	-0.404116667	0.125486756	0.166140858
CPVL	0.763854667	0.357191567	-0.4066631	0.08767232	0.125237345
TREH	-2.219223333	-2.627186667	-0.407963333	0.104737987	0.14344858
PGD	0.848979	0.438769667	-0.410209333	0.045739454	0.077261562
L2HGDH	-0.643699333	-1.055770667	-0.412071333	0.207052881	0.251014468
ABRACL	-2.222156667	-2.63505	-0.412893333	0.054257579	0.087633555
ALDH9A1	2.675356667	2.261346667	-0.41401	0.05641305	0.090209026
SF3A3	0.362440333	-0.054455967	-0.4168963	0.135162182	0.17664329
PSMG4	-2.658793333	-3.076636667	-0.417843333	0.010415855	0.030980796
MYH10	2.727373333	2.307776667	-0.419596667	0.298612374	0.339286593
AGXT2L2	-0.310934667	-0.731514667	-0.42058	0.201351678	0.245276353
APOE	1.473606667	1.051993333	-0.421613333	0.038027234	0.067496676
ERMP1	-1.793466667	-2.215083333	-0.421616667	0.017857192	0.042434381
CISD1	-0.514672	-0.937530333	-0.422858333	0.002168348	0.01514887
PRDX5	1.639096667	1.213276	-0.425820667	0.09471782	0.133135634
SOD1	1.604733333	1.178163333	-0.42657	0.007228082	0.025931542
TPMT	0.559062333	0.12986	-0.429202333	0.212062335	0.256015695
ABP1	1.92115	1.491536667	-0.429613333	0.084613677	0.121381403
OCIAD1	-0.844278	-1.27397	-0.429692	0.002546361	0.016129604
NLRX1	-2.256926667	-2.68822	-0.431293333	0.009294086	0.029207926
EHD3	0.968803333	0.537295667	-0.431507667	0.008425086	0.027928518
VWA8	-0.0122082	-0.446084	-0.4338758	0.107148113	0.146272727
SERPINA5	-1.776893333	-2.21109	-0.434196667	0.0310029	0.058622087
CNN1	-0.218257667	-0.653206333	-0.434948667	0.502789318	0.535551207
AKR1A1	3.079163333	2.644153333	-0.43501	0.103898189	0.142587427
ENPEP	2.0295	1.591436667	-0.438063333	0.011449178	0.032773466
CPT1A	0.803969667	0.364468333	-0.439501333	0.005870538	0.024094624
TPCN1	-2.087336667	-2.528986667	-0.44165	0.003311769	0.018093967
ABHD6	-1.432266667	-1.875783333	-0.443516667	0.156858143	0.199342606
SLC25A24	-1.1712	-1.615666667	-0.444466667	0.039037719	0.06881169
APOA4	2.32958	1.88271	-0.44687	0.14500629	0.186976941
EPHX2	2.46254	2.014513333	-0.448026667	0.19369995	0.237525589
CLPTM1	-1.139463333	-1.58896	-0.449496667	0.209089936	0.25303003
PTCD3	-0.522862667	-0.972819333	-0.449956667	0.008388206	0.027923839
GFM1	0.304573	-0.145575867	-0.450148867	0.004926353	0.021946632
ASL	0.655660333	0.204150333	-0.45151	0.242830763	0.286506378
ETHE1	-0.741221667	-1.194	-0.452778333	0.018079568	0.042712347
MYO6	3.089653333	2.636466667	-0.453186667	0.003507076	0.018416691
DHODH	-0.190326	-0.646233333	-0.455907333	0.009245899	0.029146869
ATP6V0A4	-1.561656667	-2.020246667	-0.45859	0.019776375	0.044689758
NDUFA12	-0.125717033	-0.585459333	-0.4597423	0.001697146	0.01392531
ABCC4	-1.656536667	-2.116283333	-0.459746667	0.004064384	0.019911058
IDH3A	1.27944	0.817054333	-0.462385667	0.000501015	0.008679986
AZGP1	2.32212	1.856626667	-0.465493333	0.123864258	0.164530046
FAM162A	0.40179	-0.065029987	-0.466819987	0.004349423	0.020546404
SPTBN2	-0.977736	-1.44594	-0.468204	0.059307453	0.093699305
ACADVL	2.7083	2.239976667	-0.468323333	0.102845488	0.141526004
PDK2	-0.07156528	-0.543628667	-0.472063387	0.189658081	0.233416473
MARS	1.260263333	0.786106	-0.474157333	0.001981734	0.014768287
FUCA2	0.482328	0.007541417	-0.474786583	0.011717189	0.033033582
SLC13A3	-3.119196667	-3.594293333	-0.475096667	0.089316728	0.126960033
ARSE	-1.214576667	-1.69404	-0.479463333	0.008883831	0.028538075
PLS3	2.47777	1.99779	-0.47998	0.003789493	0.019193003
PLCD1	-1.917716667	-2.399403333	-0.481686667	0.068160941	0.10341484
RTKN	-0.347923333	-0.836441667	-0.488518333	0.001406222	0.012939861
RHCG	-2.647406667	-3.13766	-0.490253333	0.116685085	0.156636204
ECHDC1	1.608673333	1.114214333	-0.494459	0.198312856	0.242156722
ALDH1L1	3.409436667	2.9121	-0.497336667	0.216171398	0.260047136
PHB2	2.75171	2.253626667	-0.498083333	0.033713719	0.062257641
HARS2	-3.15997	-3.663143333	-0.503173333	0.0143078	0.037181935
PLCG2	0.469481	-0.033709607	-0.503190607	0.001761698	0.014114475
DBI	0.871231333	0.3680271	-0.503204233	0.101025304	0.139399789
PPA1	1.9828	1.479053333	-0.503746667	0.015323378	0.038979907
AFG3L2	0.912010333	0.407707667	-0.504302667	0.076287094	0.111891418
ACAD9	0.579634667	0.0733895	-0.506245167	0.006809603	0.025236979
ANK3	1.363286667	0.855755667	-0.507531	0.088913376	0.126564195
DPP7	0.652363333	0.1434848	-0.508878533	0.013942352	0.036702789
HEXA	0.232242	-0.277343667	-0.509585667	0.011651902	0.0329866
PMPCA	0.426843333	-0.082830933	-0.509674267	0.005283228	0.022833908
EARS2	-0.815316667	-1.325466667	-0.51015	0.158285332	0.200778703
SUOX	-1.400203333	-1.910373333	-0.51017	0.001315882	0.01254417
MPST	0.689604	0.178746267	-0.510857733	0.053527763	0.086956024
SERPINF1	0.682495667	0.170756667	-0.511739	0.002142014	0.01514887
ECHDC2	0.799937	0.286992733	-0.512944267	0.043454301	0.074519346
SOD3	-0.388230667	-0.904258	-0.516027333	0.075774154	0.11133877
PHB	2.00949	1.492946667	-0.516543333	0.054164585	0.087553122
GGT1	1.136107667	0.619503	-0.516604667	0.039139994	0.068928557
KDELR1	-0.1170908	-0.634939	-0.5178482	0.008225108	0.027648912
GIPC2	-2.06459	-2.58511	-0.52052	0.06628976	0.101410825
TXNDC17	0.308623333	-0.213819533	-0.522442867	0.0463027	0.078017932
MAOB	2.64062	2.117553333	-0.523066667	0.089544023	0.127193927
TRMT10C	-2.336386667	-2.859773333	-0.523386667	0.003077114	0.017422654
MPP7	-2.92124	-3.44862	-0.52738	0.027339729	0.053543605
PKLR	0.944284333	0.416434667	-0.527849667	0.221087663	0.26501756
SPR	1.481133333	0.953126333	-0.528007	0.165699253	0.208228386
FGD4	-1.956346667	-2.48597	-0.529623333	0.00992062	0.030058442
MGST1	-0.418319667	-0.948039333	-0.529719667	0.022033065	0.047663846
SLC3A1	1.065650667	0.535131667	-0.530519	0.022980741	0.048776924
C6orf108	-0.732116	-1.265716667	-0.533600667	0.162952227	0.205413038
LYPLAL1	1.181413333	0.645235667	-0.536177667	0.090693314	0.12846635
CES2	1.423923333	0.887225	-0.536698333	0.25482256	0.296853638
ATP5O	2.04636	1.509553333	-0.536806667	0.001513587	0.01345632
ENPP1	-1.825323333	-2.362456667	-0.537133333	0.010588787	0.031287858
IARS2	1.867	1.329133333	-0.537866667	0.044221176	0.075578687
SLC25A1	1.432693333	0.892943667	-0.539749667	0.027629745	0.053955195
IDNK	-1.230236667	-1.77212	-0.541883333	0.018273803	0.042712347
ATP6V1C1	1.860296667	1.318316667	-0.54198	0.01576095	0.039637028
MPP1	-0.479397333	-1.022081	-0.542683667	0.001199445	0.012324153
RAB11FIP5	-1.81137	-2.359626667	-0.548256667	0.117592868	0.157378824
ADD3	1.403523333	0.853036	-0.550487333	0.013728974	0.036282438
ACAT2	-2.367306667	-2.922503333	-0.555196667	0.023780197	0.04979593
HSPA9	3.715676667	3.158063333	-0.557613333	0.105983082	0.144957967
VDAC1	2.142223333	1.58404	-0.558183333	0.049599257	0.082004645
MTPAP	-3.16933	-3.729713333	-0.560383333	0.019234859	0.043906597
DHTKD1	1.111604	0.548141633	-0.563462367	0.170238256	0.212614261
RAB7L1	0.377079333	-0.187203533	-0.564282867	0.017302811	0.041654155
MUT	0.501139667	-0.065477033	-0.5666167	0.024875652	0.051366867
ACY3	0.112893333	-0.4583788	-0.571272133	0.119272619	0.158638845
COL4A2	0.046924667	-0.531407667	-0.578332333	0.255668839	0.297668429
SDSL	-1.616846667	-2.195613333	-0.578766667	0.027066375	0.05331734
GPD1L	-1.174773333	-1.75385	-0.579076667	0.012776752	0.034623632
PLS1	0.661485	0.082169233	-0.579315767	0.005330166	0.022860087
CYFIP2	-1.69839	-2.280866667	-0.582476667	0.094384989	0.132767782
ACSM5	-1.319496667	-1.907876667	-0.58838	0.036658333	0.065757911
CTSH	-0.507193667	-1.095976	-0.588782333	0.0087788	0.028335394
RENBP	0.930253667	0.339985	-0.590268667	0.008676027	0.028273805
FN3K	0.504663667	-0.086477733	-0.5911414	0.006159241	0.02438434
GOT1	2.434293333	1.841383333	-0.59291	0.110711971	0.150310225
ACAA2	2.58513	1.99098	-0.59415	0.224296947	0.267756131
SLC8A1	-1.983013333	-2.578276667	-0.595263333	0.002979364	0.0170855
CSRP1	1.928116667	1.332845	-0.595271667	0.258104516	0.299643674
CLPP	-0.0724247	-0.671363667	-0.598938967	0.001773046	0.014149462
CPT2	2.567976667	1.96572	-0.602256667	0.083019621	0.119943529
RNASE6	-0.592691333	-1.19598	-0.603288667	0.047667895	0.079542187
CFD	-1.947626667	-2.551516667	-0.60389	0.111689947	0.151232814
C1QBP	1.015126333	0.407992	-0.607134333	0.029753152	0.056949611
ITPR3	-0.845047	-1.45395	-0.608903	0.016664953	0.040503428
TIMM8A	-0.419759	-1.030581	-0.610822	0.011007917	0.032034111
ECH1	1.063910667	0.452916333	-0.610994333	0.039219563	0.069008727
NARS2	-1.021531	-1.634873333	-0.613342333	0.012742726	0.034610601
CD5L	-1.71585	-2.330356667	-0.614506667	0.010245617	0.030676315
GPHN	0.031190673	-0.586363667	-0.61755434	0.000219183	0.005549223
SIRT3	-1.01938	-1.637756667	-0.618376667	0.088413862	0.1259486
COA6	0.060283767	-0.559308333	-0.6195921	0.043932448	0.075148583
CLIC4	2.572526667	1.952876667	-0.61965	0.001566178	0.013501868
TIMMDC1	-1.993166667	-2.615986667	-0.62282	0.002474576	0.015919831
MLYCD	-0.229284333	-0.852293333	-0.623009	0.020865467	0.045773054
GGT5	0.082088667	-0.544309333	-0.626398	0.114790397	0.15460474
LIN7C	0.624922	-0.00797499	-0.63289699	0.000531299	0.008755628
SACM1L	0.461446667	-0.173516	-0.634962667	0.002430629	0.015893179
DPP4	3.147553333	2.504136667	-0.643416667	0.024974862	0.051455426
CDHR2	-0.917133	-1.560876667	-0.643743667	0.029175849	0.056162816
NAGLU	-2.34913	-2.993966667	-0.644836667	0.025197656	0.051548227
AASS	0.542863	-0.105747	-0.64861	0.013987697	0.036774398
ACE2	-0.536414667	-1.185723333	-0.649308667	0.000601652	0.009239008
MDH1	3.086303333	2.436523333	-0.64978	0.006219281	0.024431169
VDAC3	1.853993333	1.201703333	-0.65229	0.006084809	0.024184133
ENTPD5	-0.210116	-0.862626667	-0.652510667	0.046922011	0.078604063
SPRYD4	-0.186399333	-0.841077333	-0.654678	0.013528279	0.03603393
HADHB	3.00402	2.345593333	-0.658426667	0.082070785	0.118741956
IQGAP2	2.428686667	1.7685	-0.660186667	6.55E-06	0.001898095
PSMB7	-1.146633333	-1.807806667	-0.661173333	0.078454034	0.11440743
PTGR1	1.525599667	0.863830333	-0.661769333	0.152253515	0.194331939
GSTA1	3.928096667	3.261256667	-0.66684	0.128014241	0.168825548
GRPEL1	0.685335667	0.013095333	-0.672240333	0.036806638	0.065965567
ATP6V1B2	1.78189	1.107967	-0.673923	0.021558602	0.046766821
VDAC2	2.058236667	1.37351	-0.684726667	0.019683497	0.044529518
CRYM	1.18777	0.499567667	-0.688202333	0.070291348	0.105904338
ACOX2	0.266610667	-0.422476667	-0.689087333	0.002371298	0.015709253
CYB5R1	1.16075	0.47098	-0.68977	0.00037347	0.007141727
OGDH	3.220656667	2.52367	-0.696986667	0.022863593	0.04873239
FAHD1	0.937865333	0.238165803	-0.69969953	0.020770503	0.045614094
CS	2.33204	1.631323333	-0.700716667	0.025263284	0.051548227
GALT	-3.12047	-3.831953333	-0.711483333	0.026368402	0.052503685
PPIF	0.571814333	-0.1429988	-0.714813133	0.000961681	0.011603138
CTSA	-0.065876093	-0.780741333	-0.71486524	0.000224281	0.005549223
UPB1	-1.603943333	-2.319673333	-0.71573	0.1586079	0.201062047
PNP	2.060796667	1.337186667	-0.72361	0.000851113	0.01106393
NBAS	-0.410032	-1.135159667	-0.725127667	0.347675348	0.385278594
ATP6AP1	-0.484064	-1.21376	-0.729696	0.006381085	0.024637305
RHOT2	-2.472733333	-3.205423333	-0.73269	0.011991229	0.033479644
TFAM	0.425711	-0.307325333	-0.733036333	0.001279256	0.012466594
FAH	-0.567835	-1.300983333	-0.733148333	0.033991915	0.062467464
TIMM13	-2.27008	-3.005926667	-0.735846667	0.029834002	0.056996721
ALDH8A1	0.341503333	-0.3974678	-0.738971133	0.071988319	0.107610858
HSD17B4	2.089023333	1.344316667	-0.744706667	0.004281549	0.020376013
ASPDH	-0.033468867	-0.778322667	-0.7448538	0.003972396	0.019783896
CTSC	1.395196667	0.650301667	-0.744895	0.008526801	0.028081348
ATP6V1H	1.74084	0.991306333	-0.749533667	0.010906534	0.031855251
CNN2	0.717768667	-0.038509	-0.756277667	0.185200284	0.228811761
ALDH3A2	1.684123333	0.924606667	-0.759516667	0.070324242	0.105904338
APEH	1.2974	0.534724667	-0.762675333	0.009771305	0.029913323
CYP27A1	-0.380903533	-1.144228	-0.763324467	0.072849192	0.108270035
DCN	0.633163333	-0.1348077	-0.767971033	0.007796125	0.026935917
ATP6V0D1	-1.026432667	-1.798536667	-0.772104	0.001546629	0.013501868
ATP6V1E1	2.00462	1.229556667	-0.775063333	0.00428228	0.020376013
CRYL1	2.360436667	1.584846667	-0.77559	0.092078741	0.130156051
BBOX1	2.378643333	1.602853333	-0.77579	0.086595928	0.123961826
SLC27A2	2.738463333	1.961786667	-0.776676667	0.055294878	0.088954538
MPP5	-1.11527	-1.892703333	-0.777433333	0.059187846	0.09358328
SELENBP1	1.88112	1.10285	-0.77827	0.000925276	0.01147896
ENOSF1	1.53276	0.754268	-0.778492	0.052706481	0.08595015
BCL2L13	-0.766695333	-1.551706667	-0.785011333	0.020187839	0.045068718
ACADS	0.905095	0.117693333	-0.787401667	0.01898406	0.043579489
LRPPRC	3.478586667	2.688356667	-0.79023	0.024376131	0.050729382
ACMSD	-0.965215667	-1.76196	-0.796744333	0.018587147	0.043157099
DARS2	-0.526599333	-1.32659	-0.799990667	0.004970499	0.021955382
SLC25A11	2.0555	1.251863333	-0.803636667	0.001268902	0.012466594
ALAD	1.018166333	0.2135787	-0.804587633	0.009518554	0.029592193
SLC5A1	-0.314183333	-1.119438	-0.805254667	0.222091957	0.265906908
CLPB	-1.989313333	-2.79953	-0.810216667	0.023293314	0.049182862
MRPS36	-0.773775	-1.585083333	-0.811308333	0.025299343	0.051548227
MRPL49	-0.136148333	-0.948428	-0.812279667	0.003929833	0.01966857
SHMT1	2.808683333	1.996396667	-0.812286667	0.014740548	0.037965807
AKR7A3	1.50977	0.6956	-0.81417	0.055385861	0.089030246
GUSB	0.836096667	0.021196167	-0.8149005	0.00476761	0.021544208
AGPAT3	0.772350667	-0.045106	-0.817456667	0.028871369	0.05562953
CFHR1	-0.733884667	-1.551706667	-0.817822	0.00162231	0.013588525
CTSS	-1.340276667	-2.160556667	-0.82028	0.001060263	0.011808531
AHCY	3.236126667	2.414926667	-0.8212	0.025526469	0.051744033
AMN	-0.381919333	-1.204412667	-0.822493333	0.033728625	0.062257641
ATP6V1D	0.954436333	0.131290333	-0.823146	0.002683701	0.016291911
PBLD	2.142256667	1.31655	-0.825706667	0.021008751	0.045987837
NNT	3.30354	2.47542	-0.82812	0.004457331	0.020842911
CNP	0.554011333	-0.274791333	-0.828802667	0.005049106	0.022104832
MGST3	0.414063	-0.415494333	-0.829557333	0.019659282	0.04452443
GSR	1.24515	0.41452	-0.83063	0.017723828	0.0423159
TTC38	0.958048667	0.126422	-0.831626667	0.063037028	0.09807903
MPRIP	-0.61355	-1.44568	-0.83213	0.041515576	0.071986375
QDPR	1.68603	0.850129333	-0.835900667	0.006900252	0.025323393
LACTB	0.871569333	0.034701433	-0.8368679	0.017235018	0.041540288
HSD17B8	0.075997167	-0.764113	-0.840110167	0.014106495	0.036971196
ACSS1	1.3475	0.506978667	-0.840521333	0.027290897	0.053543605
GSTK1	1.725183333	0.881340333	-0.843843	0.00882434	0.028437103
CYB5A	0.474192	-0.370847043	-0.845039043	0.03496873	0.06368519
SURF1	-0.978989667	-1.82539	-0.846400333	0.026105796	0.052185846
ZADH2	-0.689690333	-1.537013333	-0.847323	0.001234239	0.012324153
DAB2	1.88921	1.039523333	-0.849686667	0.004756558	0.021544208
HGD	1.399843333	0.548602	-0.851241333	0.007242869	0.025938685
ATP5J2-PTCD1	0.094200006	-0.758057667	-0.852257672	0.002991382	0.0170855
C11orf54	2.36772	1.51162	-0.8561	0.044713351	0.076162993
CGNL1	-0.050186333	-0.906405333	-0.856219	0.025676314	0.051882137
LDHB	3.288523333	2.42577	-0.862753333	0.000596962	0.00923696
ATP6V1A	3.14433	2.2806	-0.86373	0.001881658	0.0143388
CRAT	2.04641	1.182225	-0.864185	0.038555512	0.068255042
ACSL1	3.180276667	2.314853333	-0.865423333	0.008776972	0.028335394
GDA	1.74742	0.880900667	-0.866519333	0.058434884	0.092681932
PPA2	1.54409	0.675094667	-0.868995333	0.00691709	0.025323393
KLHDC7A	-2.757576667	-3.627	-0.869423333	0.019602723	0.044445995
ACAD8	0.55356	-0.320783	-0.874343	0.006765467	0.025236979
CUBN	3.764723333	2.8902	-0.874523333	0.030428837	0.057644161
BCKDHB	-0.458773	-1.333876667	-0.875103667	0.028504435	0.055132147
AMACR	0.420941667	-0.455220333	-0.876162	0.003796938	0.019193003
HSD17B10	-0.156571567	-1.040193	-0.883621433	0.00034826	0.006937512
EPB41L3	2.009906667	1.125096667	-0.88481	8.35E-05	0.005053136
RBP5	1.032142333	0.14702779	-0.885114543	0.000879621	0.011335838
CYC1	-0.873022333	-1.758233333	-0.885211	0.000153297	0.005178891
COBLL1	-0.666659333	-1.553933333	-0.887274	0.000112472	0.005075679
GSTM3	2.068556667	1.173224333	-0.895332333	0.025168751	0.051548227
BIN1	0.838981333	-0.059888333	-0.898869667	0.025501301	0.051744033
LRP2	4.542213333	3.64326	-0.898953333	0.024978855	0.051455426
PIGR	-1.35167	-2.252046667	-0.900376667	0.020757746	0.045614094
GLS	2.085273333	1.183626667	-0.901646667	0.035302812	0.064178296
CYTB	-2.980016667	-3.881986667	-0.90197	0.016090375	0.039927003
FABP3	1.214676667	0.3116317	-0.903044967	0.007670457	0.026760784
KYNU	-0.408622333	-1.31312	-0.904497667	0.002254441	0.015277917
OCIAD2	1.66512	0.757108333	-0.908011667	0.001050874	0.011808531
PEF1	-0.411999667	-1.323993333	-0.911993667	0.000135898	0.005101207
DLST	1.38353	0.464847333	-0.918682667	0.000181188	0.005549223
HSPA2	-0.502687333	-1.422556667	-0.919869333	0.052043095	0.085073672
HINT2	0.131685587	-0.790874	-0.922559587	0.030257895	0.057535416
IYD	-0.790807	-1.72285	-0.932043	0.000851491	0.01106393
ETFDH	1.300186667	0.366477333	-0.933709333	0.014273727	0.037173426
FECH	0.678516667	-0.2627588	-0.941275467	0.009904761	0.030055314
KMO	0.489749667	-0.454053	-0.943802667	0.000283212	0.006328182
ASPN	1.19941	0.245754	-0.953656	0.100976768	0.139399789
ATP5B	3.077393333	2.122393333	-0.955	0.001574748	0.013501868
PC	2.343866667	1.388776667	-0.95509	0.037905434	0.067370611
SLC25A13	2.429266667	1.469973333	-0.959293333	0.043888741	0.075137228
ATP5C1	2.18981	1.22882	-0.96099	0.001019017	0.011808531
CDH16	1.617183333	0.656159667	-0.961023667	0.000109289	0.005075679
NDUFB9	0.979573	0.017090567	-0.962482433	2.75E-05	0.004288498
COL4A1	-2.278066667	-3.244126667	-0.96606	0.055498176	0.089140097
ABCD3	0.846308333	-0.120688	-0.966996333	0.017817996	0.042434381
UQCR10	-0.485984667	-1.4543	-0.968315333	0.014071756	0.036947474
ATP5H	2.37503	1.404683333	-0.970346667	0.000198264	0.005549223
ATP6V1F	0.213847	-0.758983667	-0.972830667	0.000286912	0.006328182
IDH3B	0.182547	-0.791952333	-0.974499333	0.012816496	0.034638717
MCEE	-0.711199667	-1.6942	-0.983000333	0.010763512	0.031665659
CBR4	-0.48014	-1.463233333	-0.983093333	0.007355213	0.026110363
MGAM	1.593506667	0.605923333	-0.987583333	0.04044825	0.070618952
DDC	2.088186667	1.100078667	-0.988108	0.010313366	0.030788208
AK3	1.247546667	0.259109033	-0.988437633	0.001014257	0.011808531
SDHA	2.880396667	1.889983333	-0.990413333	0.001233894	0.012324153
ACOT2	1.214313333	0.220714367	-0.993598967	0.006299103	0.024507258
BDH2	1.392346667	0.397687667	-0.994659	0.006639746	0.025101609
CA2	2.680023333	1.681093333	-0.99893	0.016447474	0.040338252
SDHC	-0.670397667	-1.670243333	-0.999845667	0.000330247	0.006830715
HIBADH	1.546583333	0.545699333	-1.000884	0.066589147	0.101715298
MCCC1	2.135956667	1.133215	-1.002741667	0.001740961	0.01403133
HAGH	-1.585496667	-2.591033333	-1.005536667	0.018286642	0.042712347
UGT1A9	2.651223333	1.64495	-1.006273333	0.000286548	0.006328182
SDC1	0.224412467	-0.783225667	-1.007638133	0.002872676	0.016797585
ECHDC3	1.127405	0.118384667	-1.009020333	0.018634795	0.043202973
SARDH	1.025372667	0.006015943	-1.019356723	0.096495849	0.134523443
GLDC	0.565688333	-0.454027333	-1.019715667	0.000930843	0.01147896
AQP1	0.156626667	-0.864472333	-1.021099	0.05968822	0.094080887
ATP6V0A1	1.382523333	0.360676333	-1.021847	0.004215207	0.020307392
HDHD3	1.16782	0.1431406	-1.0246794	0.001143858	0.012324153
ABHD10	1.95194	0.925964333	-1.025975667	0.007408431	0.026207486
ECI1	1.234003333	0.207178333	-1.026825	0.038408106	0.068053523
ATP6V1G1	0.238782667	-0.788102667	-1.026885333	0.013074073	0.035100437
TMEM27	-0.322306667	-1.349703333	-1.027396667	0.02251047	0.048177429
ABHD14B	0.921796333	-0.106999647	-1.02879598	0.049205123	0.081552563
NDUFA11	-1.318023333	-2.351273333	-1.03325	8.70E-05	0.005053136
ATP5A1	3.987936667	2.953443333	-1.034493333	0.001821781	0.014314453
SCP2	2.666003333	1.63004	-1.035963333	0.00861373	0.028206834
SLC36A2	0.405643333	-0.632602667	-1.038246	0.009974822	0.03017756
OXCT1	1.23317	0.191141369	-1.042028631	0.0029383	0.016968471
XPNPEP2	1.260016667	0.210247567	-1.0497691	0.003357728	0.018093967
CTSZ	-0.300871733	-1.35482	-1.053948267	0.00838955	0.027923839
KHK	1.83144	0.773322367	-1.058117633	0.111170242	0.150730488
SLC2A5	0.883267667	-0.1763098	-1.059577467	0.051270367	0.084013771
MDH2	2.92119	1.860096667	-1.061093333	0.041371836	0.071860079
UQCRFS1	0.515066	-0.546219333	-1.061285333	0.000201907	0.005549223
ACO2	3.952046667	2.88945	-1.062596667	0.021152564	0.046202853
GLYATL1	1.2283	0.1635998	-1.0647002	0.000828218	0.01106393
CHDH	2.434876667	1.369563333	-1.065313333	0.037066124	0.06630235
DBT	1.367243333	0.299801667	-1.067441667	0.002093335	0.015130688
CKB	1.369226667	0.300388667	-1.068838	0.002519196	0.016061917
CALML3	-1.506853333	-2.576986667	-1.070133333	0.016359992	0.040293687
GNS	1.01514	-0.058015767	-1.073155767	4.75E-06	0.001603671
CTBS	-0.726827333	-1.802953333	-1.076126	0.020057352	0.04497373
FTCD	2.68047	1.6014	-1.07907	0.016092926	0.039927003
NDUFS6	1.147376667	0.0674428	-1.079933867	0.000306901	0.006528253
MYO7B	-1.006495	-2.086676667	-1.080181667	0.019557434	0.044392967
TUFM	3.13384	2.04899	-1.08485	0.035591119	0.064461646
ATP5I	0.646615333	-0.439335667	-1.085951	0.001590483	0.013501868
DLD	1.997026667	0.909735	-1.087291667	0.005986877	0.024119404
CA12	0.651742667	-0.439110667	-1.090853333	1.05E-05	0.002657416
LETM1	1.791493333	0.694725	-1.096768333	4.92E-05	0.004987286
ABCC2	-2.434973333	-3.533686667	-1.098713333	0.004811003	0.021577901
NDUFV1	1.976183333	0.875516667	-1.100666667	6.70E-05	0.005026894
DOCK7	-1.056733333	-2.163076667	-1.106343333	0.019892617	0.044782602
SNX17	-0.042811233	-1.153326667	-1.110515433	0.001318159	0.01254417
DAK	2.86367	1.747513333	-1.116156667	0.001101293	0.012020093
ACADM	2.612366667	1.493203333	-1.119163333	0.024817484	0.051331673
COX1	-0.661077	-1.781813333	-1.120736333	0.00051797	0.008688821
ATP5L	0.721803333	-0.404647333	-1.126450667	0.000765678	0.010777979
COTL1	1.72314	0.588454667	-1.134685333	0.033746756	0.062257641
ATP5F1	1.856293333	0.719181667	-1.137111667	0.001057312	0.011808531
ACAD10	0.484285667	-0.665725333	-1.150011	0.000101056	0.005075679
C14orf2	1.019724333	-0.132405	-1.152129333	0.025240745	0.051548227
NDUFS8	0.228226667	-0.928201667	-1.156428333	0.000130253	0.00507738
HSDL2	2.034323333	0.870005	-1.164318333	0.009479165	0.029592193
ATP5J	1.435563333	0.271135967	-1.164427367	0.00344197	0.018345207
PSMB5	0.341881667	-0.822617667	-1.164499333	4.51E-06	0.001603671
TXN2	0.985560667	-0.180814767	-1.166375433	0.011871148	0.033281905
GLB1	-1.108742333	-2.277793333	-1.169051	0.003464849	0.018345207
BHMT	3.13367	1.964453333	-1.169216667	0.006405456	0.024637305
ACSS3	1.394146667	0.22357368	-1.170572987	0.00316385	0.017618473
DHRS4	1.431909	0.256945	-1.174964	0.166637444	0.209148049
AUH	1.316946667	0.141537667	-1.175409	0.00715045	0.025744161
NDUFB6	-0.947698333	-2.129086667	-1.181388333	0.001032621	0.011808531
ATP5E	-0.017834753	-1.200823333	-1.18298858	0.001165062	0.012324153
GLUD1	3.724533333	2.537716667	-1.186816667	0.016507557	0.040411616
APOO	-0.437149333	-1.62576	-1.188610667	0.00146008	0.0131537
SLC43A2	0.215065	-0.985736333	-1.200801333	0.001018709	0.011808531
DPYS	1.844043333	0.640502333	-1.203541	0.016013185	0.039875585
AOX1	1.87233	0.660790667	-1.211539333	0.024885182	0.051366867
CAT	2.763856667	1.550356667	-1.2135	0.006240254	0.024466142
MPC2	0.642269	-0.572375333	-1.214644333	0.009455809	0.029578589
UQCRC1	1.946156667	0.727368333	-1.218788333	0.000114201	0.005075679
IDH1	2.749756667	1.52722	-1.222536667	0.000387077	0.007332749
BPHL	1.84661	0.6156	-1.23101	0.014161917	0.037040264
NDUFB7	-1.473256667	-2.710193333	-1.236936667	0.000763712	0.010777979
FMO1	2.408556667	1.171383667	-1.237173	0.007266863	0.025978716
ACSM3	0.3624746	-0.875573333	-1.238047933	0.012483452	0.034333728
C21orf33	2.946816667	1.708596667	-1.23822	0.001744398	0.01403133
CHCHD4	-2.811626667	-4.05485	-1.243223333	0.002648251	0.016291911
NDUFS5	0.07246216	-1.171413333	-1.243875493	0.000243939	0.005815177
GCDH	2.03188	0.787216	-1.244664	0.002726555	0.016351262
PLGRKT	0.869295	-0.376983667	-1.246278667	0.006763119	0.025236979
AMBP	0.142031333	-1.108506667	-1.250538	0.031736556	0.059675324
MCCC2	1.847183333	0.595182	-1.252001333	0.006338789	0.024614415
CPNE6	-1.52237	-2.781526667	-1.259156667	0.051057616	0.083732837
GRHPR	2.12369	0.861219	-1.262471	0.006009102	0.024119404
DECR1	2.491946667	1.220213333	-1.271733333	0.000981553	0.011772831
CPS1	-1.164785	-2.437476667	-1.272691667	0.063631547	0.098712204
VNN1	-1.860486667	-3.135106667	-1.27462	0.041284594	0.071831649
IDH2	3.665173333	2.38497	-1.280203333	0.005872099	0.024094624
NDUFAB1	-0.161699667	-1.4455	-1.283800333	0.002643715	0.016291911
NDUFB11	-0.1551602	-1.44534	-1.2901798	0.000120194	0.005075679
NDUFA10	1.528583333	0.238044333	-1.290539	5.99E-07	0.000978595
ETFB	2.838643333	1.547866667	-1.290776667	0.028131033	0.054566128
AMT	-2.058336667	-3.355696667	-1.29736	0.000670152	0.01004343
PHYH	0.938319	-0.367777333	-1.306096333	0.004358635	0.020546404
ATP1A1	3.949513333	2.636166667	-1.313346667	0.000324014	0.006770898
NDUFV3	-0.805351333	-2.119116667	-1.313765333	1.45E-06	0.000978595
NDUFA9	0.913069333	-0.403380333	-1.316449667	6.14E-05	0.005026894
VIL1	2.37618	1.059663667	-1.316516333	0.013594998	0.036097862
SULT1C2	0.307854333	-1.011551	-1.319405333	0.004993246	0.021955382
PRDX3	1.892496667	0.569799667	-1.322697	0.020750863	0.045614094
PDZK1	3.23122	1.90433	-1.32689	0.025021345	0.051488332
BASP1	-0.54925	-1.877258	-1.328008	0.142681184	0.184416651
SLC25A3	3.09252	1.764166667	-1.328353333	0.000369779	0.007138495
ACOT13	0.010559967	-1.33352	-1.344079967	0.013125866	0.035100437
HAO2	-0.899304667	-2.24636	-1.347055333	0.001428667	0.013044631
COX17	-0.802744	-2.161503333	-1.358759333	0.008850645	0.028476598
AK4	2.37986	1.018820667	-1.361039333	0.039039686	0.06881169
HSPD1	3.939146667	2.573206667	-1.36594	0.005955203	0.024119404
CPQ	0.449134	-0.920899333	-1.370033333	0.007019556	0.025499354
FH	2.209136667	0.838924	-1.370212667	0.010193696	0.030611293
SLC25A4	1.555456667	0.1806131	-1.374843567	0.004527403	0.020952161
PDHA1	1.642553333	0.267613647	-1.374939687	0.002684508	0.016291911
NDUFS2	1.400643333	0.0184496	-1.382193733	0.000651425	0.009854017
CYP4F2	0.213883667	-1.16866	-1.382543667	0.000205354	0.005549223
MSRA	1.89198	0.506989667	-1.384990333	0.000229963	0.005549223
AK2	2.457443333	1.067628	-1.389815333	0.003846523	0.019395278
NPL	0.838982667	-0.555478	-1.394460667	0.00679271	0.025236979
NDUFS3	2.024953333	0.625367	-1.399586333	0.000145948	0.005178891
ETFA	2.432173333	1.029569667	-1.402603667	0.015532065	0.039292804
EHHADH	3.405393333	1.996723333	-1.40867	0.010841457	0.031756695
PCCA	2.739066667	1.32476	-1.414306667	0.00106622	0.011809987
SIAE	-0.088592733	-1.504663333	-1.4160706	0.000309182	0.006528253
UQCRH	-0.272349333	-1.689066667	-1.416717333	0.000246722	0.005815177
SLC9A3R1	0.751520333	-0.671263	-1.422783333	0.001445111	0.013135609
BHMT2	1.203396333	-0.225782667	-1.429179	0.006587004	0.025003479
CYP4A11	1.18609	-0.246099	-1.432189	0.018026539	0.042661541
HSPE1	2.428123333	0.98394	-1.444183333	0.012195981	0.033864731
MTCH2	1.599766667	0.153346137	-1.44642053	0.000573976	0.009066377
EPCAM	0.615579667	-0.833129667	-1.448709333	0.01579934	0.039684341
FAM151A	-0.540301	-1.994773333	-1.454472333	0.008731559	0.028335394
GALM	0.982251333	-0.477583667	-1.459835	0.012245022	0.03391373
SLC7A8	0.591089667	-0.873022333	-1.464112	0.001609411	0.013536419
SLC2A2	0.034446567	-1.431973333	-1.4664199	0.01819033	0.042712347
ACAA1	2.140913333	0.672588333	-1.468325	0.000288269	0.006328182
CLYBL	1.665316667	0.196414653	-1.468902013	0.002240482	0.015251335
PCK1	2.531423333	1.06049	-1.470933333	0.010210363	0.030615986
ATP5D	0.111096067	-1.367226667	-1.478322733	0.00387114	0.019470968
AGXT2	2.640293333	1.160948333	-1.479345	0.00526822	0.022833908
ATPIF1	0.982616333	-0.499092	-1.481708333	0.003374185	0.018093967
GOT2	3.0887	1.601403333	-1.487296667	0.004227785	0.020307392
ANPEP	3.386143333	1.89784	-1.488303333	0.00018379	0.005549223
OGDHL	1.997123333	0.503450333	-1.493673	0.00979708	0.029913323
SDHB	2.60504	1.097149	-1.507891	0.000845327	0.01106393
OAT	0.179072333	-1.32894	-1.508012333	0.127266574	0.168167761
NDUFA5	0.242159333	-1.278763333	-1.520922667	3.60E-05	0.004857209
PDHB	2.364376667	0.830165333	-1.534211333	1.28E-05	0.00267445
NIPSNAP1	2.05755	0.518661333	-1.538888667	0.009232916	0.029146869
BDH1	1.162463333	-0.390339333	-1.552802667	0.000180045	0.005549223
ALDH2	3.334593333	1.778573333	-1.55602	0.012526969	0.0343911
LACTB2	-0.184666667	-1.740803333	-1.556136667	0.027949865	0.05443086
HSD11B2	1.014190333	-0.543494	-1.557684333	0.003259684	0.017954833
HIBCH	2.915456667	1.35252	-1.562936667	0.002875497	0.016797585
SAT2	-0.175048333	-1.74863	-1.573581667	0.004625494	0.021179202
SLC5A12	0.762432667	-0.816264667	-1.578697333	0.000567252	0.009066377
NQO2	1.159466667	-0.425896333	-1.585363	0.024565295	0.050966073
TST	1.038733	-0.565116	-1.603849	0.003502381	0.018416691
DPEP1	1.95506	0.341887	-1.613173	0.014647909	0.037871571
ACOX1	1.680236667	0.0654339	-1.614802767	0.000190524	0.005549223
PEPD	1.130923333	-0.485305	-1.616228333	0.002165664	0.01514887
ECHS1	3.442096667	1.822456667	-1.61964	0.000833307	0.01106393
GPX3	0.211145333	-1.409126667	-1.620272	0.025978545	0.052069063
COX6B1	1.462056667	-0.158949933	-1.6210066	0.000140628	0.005178891
FBP1	2.84059	1.218143333	-1.622446667	0.001410809	0.012939861
DMGDH	2.700716667	1.076891	-1.623825667	0.023491373	0.049400414
ALDH5A1	1.988526667	0.361745667	-1.626781	0.007569996	0.026556721
AIFM1	2.713883333	1.084432	-1.629451333	0.007116969	0.02566921
ACO1	3.64612	2.006386667	-1.639733333	0.000840349	0.01106393
ATP1B1	2.58188	0.937987	-1.643893	9.22E-05	0.005053136
ECI2	1.554086667	-0.093100733	-1.6471874	0.007086403	0.025604527
SLC6A19	-0.176169	-1.825783333	-1.649614333	0.011083295	0.032111757
QPRT	1.249643333	-0.403159	-1.652802333	0.027181841	0.053492808
ABCB1	1.866206667	0.196177667	-1.670029	0.006387936	0.024637305
CST3	-1.62619	-3.299203333	-1.673013333	0.019933824	0.044795855
ALDH1B1	2.396576667	0.717075333	-1.679501333	0.006290332	0.024507258
COA3	-1.248536667	-2.931073333	-1.682536667	0.00299228	0.0170855
MAOA	2.582666667	0.894132667	-1.688534	0.05898181	0.093403225
NDUFB5	0.931342333	-0.758029667	-1.689372	9.08E-05	0.005053136
HMGCL	1.526013333	-0.181017933	-1.707031267	0.002593374	0.016291911
GLYAT	2.398686667	0.682939667	-1.715747	0.000432642	0.007900591
NDUFS1	3.1779	1.458876667	-1.719023333	1.13E-06	0.000978595
ACADSB	2.449913333	0.725209333	-1.724704	0.004472948	0.020842911
ACSM2A	1.490893333	-0.234077333	-1.724970667	0.019410699	0.044158795
ADH6	1.559903333	-0.183665133	-1.743568467	0.00130234	0.01254417
SFXN2	1.848336667	0.0857909	-1.762545767	0.027434116	0.053676595
UQCRB	1.54722	-0.21566	-1.76288	3.90E-05	0.004857209
SLC5A9	-0.639633	-2.42483	-1.785197	0.002704566	0.016315937
SLC5A10	1.012740667	-0.779416	-1.792156667	0.001055091	0.011808531
COX4I1	1.500786667	-0.291933667	-1.792720333	0.000787538	0.010933832
MACROD1	1.696576667	-0.098900333	-1.795477	0.008410818	0.027928518
SCIN	0.634503333	-1.161163333	-1.795666667	0.001796371	0.014223608
NDUFA8	1.114292667	-0.684979	-1.799271667	7.27E-05	0.005026894
ACAT1	3.325536667	1.526146667	-1.79939	0.011531217	0.032874512
SLC25A5	2.7515	0.945779333	-1.805720667	3.86E-05	0.004857209
SUCLG1	1.361546667	-0.449911333	-1.811458	0.003734803	0.019069132
2-Mar	2.424683333	0.608703	-1.815980333	0.000116128	0.005075679
MIOX	0.487884333	-1.34503	-1.832914333	0.005434225	0.022967108
COA4	-0.301052667	-2.135213333	-1.834160667	0.009737424	0.029913323
GPD1	2.822496667	0.988056667	-1.83444	0.026544173	0.052750038
NDUFS7	0.805602333	-1.031971667	-1.837574	0.000183659	0.005549223
RBP4	2.24124	0.402823667	-1.838416333	0.002042902	0.015058045
HOGA1	0.678626667	-1.160416667	-1.839043333	0.009496252	0.029592193
FXYD2	-0.848608	-2.69436	-1.845752	0.000498575	0.008679986
ABAT	2.840466667	0.988881667	-1.851585	0.00169871	0.01392531
PIPOX	1.617053333	-0.238553	-1.855606333	1.60E-05	0.002955679
GGH	2.75944	0.898279333	-1.861160667	4.31E-05	0.004857209
SLC22A8	1.42113	-0.440822667	-1.861952667	0.006394211	0.024637305
SORD	2.270736667	0.399934333	-1.870802333	0.009621076	0.029771376
CRYAA	-0.367517977	-2.249686667	-1.88216869	0.00488695	0.021819046
NDUFC2	0.237640333	-1.654006667	-1.891647	2.02E-06	0.001021279
COX5B	1.38092	-0.512051	-1.892971	0.001579669	0.013501868
PSAT1	2.67691	0.780779	-1.896131	0.006689637	0.025157503
SLC13A2	-0.568335667	-2.466696667	-1.898361	0.000336247	0.006884576
UCHL1	1.781126667	-0.120777667	-1.901904333	0.005028693	0.022063118
COX7A2	-0.263354333	-2.199666667	-1.936312333	5.92E-05	0.005026894
ACSF2	2.854583333	0.905848667	-1.948734667	0.020943584	0.045894751
ACY1	3.271563333	1.32269	-1.948873333	0.003355197	0.018093967
GATM	3.919513333	1.96728	-1.952233333	0.000194904	0.005549223
NDUFB8	0.546263667	-1.419683333	-1.965947	4.80E-05	0.004987286
ALDH6A1	4.057936667	2.091033333	-1.966903333	0.005283047	0.022833908
MME	3.915696667	1.947166667	-1.96853	0.005553755	0.023259217
COX2	0.3826411	-1.595183333	-1.977824433	0.004729748	0.021544208
[truncated: 29 more rows]
