# Supplementary material for: Multi-Omics Approach Reveals Redox Homeostasis Reprogramming in Early-Stage Clear Cell Renal Cell Carcinoma
Source: Antioxidants (Basel). 2022 Dec 29;12(1):81. doi: 10.3390/antiox12010081 (PMC9854847; doi:10.3390/antiox12010081)
Supplement: Supplementary file 1 [file antioxidants-12-00081-s001.zip › Table S12.csv]

Table S12 Differentially expressed SNO-proteins
gene	log2(conMean)	log2(treatMean)	log2(FC)	pValue	fdr
Q96H79[97-109]	0.988671667	0.078147333	-0.910524333	0.022893889	0.054730198
Q9HC78[661-668]	-0.357862333	-1.001793667	-0.643931333	0.013307318	0.04502259
P54577[497-506]	0.014702733	-0.902275667	-0.9169784	0.018651311	0.050462083
Q9NQW7[308-319]	-0.252584667	-0.856932333	-0.604347667	0.207139637	0.24610649
C9JJ54[202-212]	0.450319333	-0.483042333	-0.933361667	0.002567344	0.025822782
P04275[366-373]	-0.141692167	-1.070269667	-0.9285775	0.003488862	0.026148555
P04275[2301-2311]	0.058143267	-1.42298	-1.481123267	0.00055412	0.014268597
P04275[303-310]	-0.099256	-3.099403333	-3.000147333	0.008845373	0.035496366
P04275[610-619]	1.806473333	-1.591736667	-3.39821	0.006859183	0.034781602
P08670[322-334]	0.538528	-1.391156667	-1.929684667	0.000224479	0.010195037
P09327[621-627]	-1.403600667	0.619160667	2.022761333	0.046648045	0.080752079
P09327[550-560]	-1.086686333	-0.088357763	0.99832857	0.065954054	0.101323947
Q9Y277[35-53]	-0.908253333	0.089362433	0.997615767	0.049588738	0.083893941
Q9Y277[64-74]	-0.0653835	0.284418333	0.349801833	0.054581481	0.08923639
A0A0A0MR02[75-85]	-0.218366	0.776156	0.994522	0.028112069	0.060958802
P21796[225-236]	0.320996667	1.054481333	0.733484667	0.08647963	0.119865789
P55072[513-524]	-0.414624667	-0.629518333	-0.214893667	0.304164612	0.338082248
B4DWR3[100-109]	0.026100963	-0.594479333	-0.620580297	0.024292181	0.056865787
O00507[1233-1241]	-0.383808	-0.344877	0.038931	0.715253019	0.729416445
A0A1B0GUS7[4289-4299]	0.006872367	0.0393775	0.032505133	0.857465056	0.865871576
P07911[386-395]	-3.23156	0.004693333	3.236253333	0.00655478	0.034781602
P22314[628-635]	-0.4064982	-0.673494333	-0.266996133	0.239671859	0.27789345
A0A182DWF2[50-64]	-0.676214333	-0.411309333	0.264905	0.346089512	0.379899323
Q8NBS9[245-260]	-0.4588853	-1.344986667	-0.886101367	0.100274719	0.133555552
I3L0K2[41-54]	-1.147139667	-0.292993	0.854146667	0.005442504	0.032404598
P49411[121-135]	-1.702816667	-0.051997333	1.650819333	0.037079739	0.070726168
P68366[340-352]	-0.380852333	-0.606454333	-0.225602	0.358809858	0.390432467
Q5R3I4[18-29]	0.2274	0.944782333	0.717382333	0.080659907	0.115388478
Q16762[52-65]	-0.634183733	2.622023333	3.256207067	0.013592512	0.04502259
Q15654[357-370]	0.380878	0.108937833	-0.271940167	0.415410743	0.441819922
Q12931[496-505]	0.104162333	0.739632	0.635469667	0.220983972	0.259635161
A0A087WUI4[225-238]	0.676054	-1.519123333	-2.195177333	0.005048636	0.031515731
P60174[244-256]	1.57796	0.162935333	-1.415024667	0.008142601	0.035197143
Q07011[61-66]	-0.265556113	-1.45791	-1.192353887	0.040543352	0.075469252
Q9NUM4[248-255]	-1.078209	0.010025	1.088234	0.010716852	0.040058078
P35625[181-186]	1.394666667	0.590519	-0.804147667	0.034439313	0.067781832
M0R2F8[48-54]	0.706164667	0.919026667	0.212862	0.083396097	0.11820823
P21980[365-377]	0.672143667	-1.253946667	-1.926090333	0.159053527	0.196324421
P21980[513-527]	-0.333010667	-2.32341	-1.990399333	0.130022278	0.16465936
P02787[374-384]	1.456713333	0.393038667	-1.063674667	0.036223076	0.069737885
P02787[372-384]	-0.279736833	-1.391216667	-1.111479833	0.007192568	0.034781602
P02787[47-60]	1.122390667	-0.0083714	-1.130762067	0.01692986	0.048663506
P02787[495-508]	0.745979333	-0.688869	-1.434848333	0.026166878	0.058804111
P02787[385-399]	-0.070167	-1.33305	-1.262883	0.015073197	0.047475839
P02787[363-371]	1.9477	0.495317	-1.452383	0.026998475	0.059803074
P02787[684-696]	0.174886	-1.228083667	-1.402969667	0.003410552	0.026148555
P02787[240-251]	0.607206333	-0.573622867	-1.1808292	0.033527927	0.067273568
Q9UGI8[232-240]	0.815533	-0.358976133	-1.174509133	0.008372136	0.035197143
A0A087X260[45-52]	-0.126626333	-1.043663667	-0.917037333	0.022611483	0.054496984
A0A0G2JH37[105-117]	0.615557333	-1.712123333	-2.327680667	0.002805167	0.026148555
Q03519[344-354]	1.338991667	-0.860642333	-2.199634	0.006698372	0.034781602
P53597[58-66]	-0.972147333	1.375146667	2.347294	0.001333454	0.019620826
P53597[167-182]	-0.20517031	1.813436667	2.018606977	0.001460764	0.020201604
C9J4I3[101-107]	-0.122653	-0.475572333	-0.352919333	0.314651729	0.348485248
Q16629[113-121]	1.934846667	0.910632667	-1.024214	0.013753344	0.04502259
J3KTL2[143-154]	-0.218111433	-0.993646333	-0.7755349	0.032027272	0.065322952
P08240[247-256]	-0.399019333	-1.051564	-0.652544667	0.058613135	0.094576809
Q9Y6N5[373-387]	0.053156333	0.566922333	0.513766	0.072844341	0.109031159
F5GY03[50-59]	-0.407701667	-0.945131	-0.537429333	0.123589675	0.15846145
Q00796[135-142]	-1.108876333	1.59526	2.704136333	0.016566609	0.048349267
P00441[145-154]	1.511503333	1.050669333	-0.460834	0.059843317	0.096060182
Q9UNH7[140-150]	1.46179	0.983991667	-0.477798333	0.009043266	0.035825248
P52788[335-343]	0.630069	0.342999	-0.28707	0.043131054	0.077539377
O14745[199-210]	-1.472616667	0.400317333	1.872934	0.005695824	0.032897375
O14975[420-428]	-0.851629333	0.688649333	1.540278667	0.077419436	0.112049675
O14975[292-302]	-1.374781333	-0.216334667	1.158446667	0.154732254	0.192017134
P05141[246-259]	-1.23752	1.18366	2.42118	1.31E-05	0.008088572
Q6NUK1[321-332]	-0.080596767	-0.177204133	-0.096607367	0.559220617	0.577923648
O15244[117-123]	-1.85985	0.80072	2.66057	0.00599369	0.033907361
A0A2R8Y6V7[564-570]	-2.458206667	0.911649333	3.369856	0.006331459	0.03409054
A0A2R8Y5Q7[96-106]	-0.932841	-0.423202333	0.509638667	0.019339749	0.050462083
P34896[197-207]	0.487721467	1.787256667	1.2995352	0.019481664	0.050462083
P34896[326-336]	-0.904118667	-3.35E-05	0.904085167	0.119651074	0.154372367
I3L4N7[51-60]	-0.597497	-0.773900333	-0.176403333	0.55661193	0.576191244
P50453[364-372]	0.519861333	-0.330908333	-0.850769667	0.023073813	0.054844679
P01009[248-257]	1.074095667	-0.297183	-1.371278667	0.004071981	0.027960935
H0YNM2[58-69]	-0.446969667	-0.648543667	-0.201574	0.369699978	0.400130625
Q13228[53-62]	-1.874383333	0.034478033	1.908861367	0.030323761	0.063311095
Q13228[24-34]	-1.632386667	-0.209220667	1.423166	0.005983472	0.033907361
P21912[243-251]	0.202988933	1.895806667	1.692817733	0.001049045	0.0171673
P31040[262-282]	-1.740253333	0.036756567	1.7770099	0.013841897	0.04502259
A0A0A0MR54[90-100]	-0.074202667	-1.850486667	-1.776284	0.033997917	0.067378861
Q8IVN8[46-57]	-0.593552333	-0.777077333	-0.183525	0.251576414	0.288985546
Q9Y230[224-234]	-0.399001333	-0.971410667	-0.572409333	0.012114053	0.042779913
F8W7S5[652-665]	-0.424872333	-0.711620333	-0.286748	0.736854574	0.748973893
Q9HB90[350-360]	-0.513785333	-0.959066667	-0.445281333	0.002127665	0.024349944
P08865[156-166]	0.250291567	-0.328223667	-0.578515233	0.030156216	0.063174717
P62241[60-74]	1.941483333	1.009979667	-0.931503667	0.059152401	0.095198395
P62857[21-31]	0.2328278	-0.313065	-0.5458928	0.041079428	0.07589712
Q71UM5[73-80]	1.36934	0.881667333	-0.487672667	0.013263085	0.04502259
P15880[174-183]	1.119646667	0.445058	-0.674588667	0.001544556	0.020309263
I3L3P7[72-78]	-0.460097667	-0.994119	-0.534021333	0.040730037	0.075589078
P25398[85-93]	0.766669333	-0.005495267	-0.7721646	0.016311036	0.048349267
P62280[60-69]	1.342386667	0.670888667	-0.671498	0.010759937	0.040058078
P62280[108-118]	-0.104637767	-0.695313333	-0.590675567	0.079041102	0.114129442
P36578[87-97]	1.753333333	1.633473333	-0.11986	0.563462641	0.581335412
P61513[37-44]	1.023779	0.487842333	-0.535936667	0.028618387	0.061624262
P49207[77-85]	-0.446671333	-0.970034667	-0.523363333	0.09389952	0.127819171
E5RI99[45-56]	1.033835667	0.529987667	-0.503848	0.001470991	0.020201604
P39023[104-115]	-0.046371667	-0.784998	-0.738626333	0.010074869	0.03843376
E9PJD9[82-91]	-0.2997706	-0.461702667	-0.161932067	0.442788547	0.4653798
P83731[3-12]	0.756434	0.370105333	-0.386328667	0.087559923	0.120785787
P50914[36-46]	-0.470666	-0.979954333	-0.509288333	0.149028613	0.185684844
Q5VVC8[57-64]	0.633135	0.144471667	-0.488663333	0.042966685	0.077539377
P13489[65-86]	-0.277354333	-0.641861667	-0.364507333	0.344044342	0.379000719
P13489[272-278]	0.0469317	-0.396061	-0.4429927	0.065826064	0.101323947
P13489[206-217]	0.0821367	-1.54202	-1.6241567	0.050964165	0.085123929
G3V357[80-86]	-1.20794	2.06164	3.26958	0.00086106	0.015461444
G3V357[63-73]	-2.884166667	0.359240133	3.2434068	0.003926782	0.027576717
P61586[151-162]	0.648831333	0.004511167	-0.644320167	0.003407866	0.026148555
A6NKZ2[199-208]	-0.562925667	0.478004	1.040929667	0.008716059	0.035447336
Q9P258[423-431]	0.727729667	-0.637333667	-1.365063333	0.007503027	0.034781602
Q5VY30[172-179]	-0.292197667	1.71244	2.004637667	0.004428136	0.029745521
Q5VY30[183-193]	1.670143333	2.608226667	0.938083333	0.016329028	0.048349267
P63244[140-155]	0.122542733	-0.315766333	-0.438309067	0.094243776	0.128005832
P63244[131-139]	1.793083333	1.250213333	-0.54287	0.003880693	0.027566299
P63000[103-116]	1.423234	0.935218667	-0.488015333	0.359475848	0.390432467
Q15042[176-187]	0.712831333	0.423264333	-0.289567	0.062839308	0.098816011
A0A087WYT3[76-82]	1.676643333	1.210576667	-0.466066667	0.023982528	0.056354381
O95456[101-107]	0.343379933	0.860834333	0.5174544	0.11281814	0.147402982
A6PVX3[69-76]	0.924539667	0.557787333	-0.366752333	0.000675602	0.014686215
Q99460[891-899]	-0.0494469	-0.396142	-0.3466951	0.018852466	0.050462083
P35998[233-239]	1.065136667	0.829984	-0.235152667	0.023390999	0.05520089
P62191[49-59]	-0.506444333	-0.79208	-0.285635667	0.229204233	0.268289462
A0A140T998[130-139]	1.886206667	0.044464067	-1.8417426	0.000639529	0.014686215
D3YTJ7[85-96]	-0.310645667	-1.047745667	-0.7371	0.110858309	0.145149227
P78527[365-374]	1.194806667	0.504366667	-0.69044	0.007673279	0.034868284
P30044[87-102]	-0.759766333	0.024484333	0.784250667	0.031947388	0.065322952
O00743[252-264]	-0.296106333	-0.707414	-0.411307667	0.075581715	0.110948931
P62937[156-165]	-0.122415667	-0.760642	-0.638226333	0.007467405	0.034781602
P62937[56-69]	1.485306667	0.684527	-0.800779667	0.031861505	0.065322952
Q15181[110-128]	-0.862258	-0.912358	-0.0501	0.918921049	0.923403591
Q15063[464-475]	-0.418700233	-1.700486667	-1.281786433	0.273954383	0.311220236
Q15063[73-85]	0.468076667	-1.453116667	-1.921193333	0.209336017	0.247834595
E7EMD0[297-308]	-0.201884667	0.525354667	0.727239333	0.098590439	0.132454111
E7EMD0[100-109]	0.127138333	0.531557333	0.404419	0.302414236	0.336742338
P00491[23-41]	-0.971734667	-0.0780069	0.893727767	0.003457661	0.026148555
O75439[482-488]	-0.237247667	0.689260333	0.926508	0.015229378	0.047475839
O75439[258-268]	-1.27526	-0.328035	0.947225	0.008068649	0.035197143
P29590[196-205]	1.567036667	0.208589	-1.358447667	0.007006341	0.034781602
O15031[635-642]	1.166450667	0.94183	-0.224620667	0.240340434	0.278146794
O15031[765-771]	0.362154333	-0.135564467	-0.4977188	0.316405871	0.349801124
U3KQI3[129-138]	-0.578871333	0.157668267	0.7365396	0.063523986	0.099034291
E7ETU9[318-325]	0.219816333	-2.787933333	-3.007749667	0.035362119	0.068749138
Q99541[72-85]	0.432251	-1.677876667	-2.110127667	0.01740595	0.049118161
P00747[434-445]	-0.447568	-0.712684667	-0.265116667	0.413616898	0.440715936
P00747[446-452]	0.847132333	-0.0817735	-0.928905833	0.095728122	0.129736796
P00747[332-343]	-0.339214	-1.121966667	-0.782752667	0.019366812	0.050462083
P00747[98-104]	1.464036667	0.410728333	-1.053308333	0.029924064	0.062901604
P00747[310-317]	1.200868667	0.331588	-0.869280667	0.049418538	0.083893941
P00747[254-261]	1.326163333	0.413961333	-0.912202	0.097435314	0.131473852
P00747[412-427]	-0.054907667	-0.866275667	-0.811368	0.080025875	0.115113938
Q15149[1131-1139]	0.657641	-0.731687667	-1.389328667	0.008789588	0.035496366
E5RGA1[36-42]	-0.130467333	-2.319243333	-2.188776	0.041915972	0.075965017
Q99569[738-747]	-0.21974337	0.004842933	0.224586303	0.247367837	0.285744529
P14618[44-56]	2.214076667	-0.451733333	-2.66581	0.00036341	0.011893945
P14618[468-475]	0.634263	-1.844816667	-2.479079667	0.006096658	0.033943555
P14618[423-433]	0.322516667	-2.241573333	-2.56409	0.003610062	0.026247272
Q00169[186-194]	-0.342075333	-0.85999	-0.517914667	0.01210023	0.042779913
Q9P0Z9[224-230]	1.168053333	2.210823333	1.04277	0.004600993	0.030249085
A0A1W2PNP0[269-281]	-0.503130333	-0.952488333	-0.449358	0.026007497	0.058804111
P01833[537-547]	-2.43121	0.853482333	3.284692333	0.003134474	0.026148555
P01833[383-394]	-1.55272	0.878095667	2.430815667	0.019109003	0.050462083
Q9NRX4[67-78]	0.164677633	-0.685687333	-0.850364967	0.009680921	0.037392557
A0A286YFA2[9-20]	-1.04513	-0.370237	0.674893	0.279275952	0.31610355
Q7RTV0[4-12]	1.805766667	1.269053333	-0.536713333	0.017124698	0.048769877
Q15124[158-169]	0.714675	0.361880667	-0.352794333	0.392511498	0.421132128
M0R261[30-38]	1.011295667	0.758347	-0.252948667	0.119973583	0.154465988
P00558[98-106]	0.20234	-1.121277667	-1.323617667	0.000515629	0.014140562
P00558[49-56]	1.514353333	0.2393434	-1.275009933	0.003010799	0.026148555
P00558[366-382]	1.829333333	-0.4326416	-2.261974933	0.002581322	0.025822782
P08237[700-714]	-0.525901333	-0.1539803	0.371921033	0.151063997	0.187842154
Q9BY49[184-195]	-1.770283333	-0.193437467	1.576845867	0.008586536	0.035447336
Q9NTI5[562-574]	-0.223159033	0.405008	0.628167033	0.108574967	0.142764532
Q96HC4[438-450]	-0.366223667	-0.447140667	-0.080917	0.720965252	0.73403052
Q96JY6[307-321]	-1.53261	0.2398114	1.7724214	0.000671253	0.014686215
O00151[280-294]	1.926166667	0.449983333	-1.476183333	0.004280983	0.02907305
P08559[254-263]	-2.16158	0.146742667	2.308322667	0.013137698	0.04502259
Q8WUM4[24-41]	0.297080667	0.484101	0.187020333	0.127541616	0.162516945
Q16822[297-308]	-1.99769	1.454703333	3.452393333	0.000760451	0.014686215
Q16822[148-155]	-2.681753333	0.512991	3.194744333	0.000191942	0.010195037
P35558[279-290]	-2.302856667	-0.055858833	2.246997833	0.016402194	0.048349267
P11498[618-625]	-0.155164867	1.988673333	2.1438382	0.0249446	0.057307669
K7ELW0[42-48]	1.017702667	1.485986667	0.468284	0.02014009	0.05143213
E9PBS1[287-298]	-0.231164667	-1.120773333	-0.889608667	0.031432868	0.064751707
Q9ULD0[887-893]	-1.278052	0.108445	1.386497	0.051387154	0.085484458
Q56VL3[129-138]	-0.256712	1.12324	1.379952	0.016485322	0.048349267
P04181[136-151]	0.238794333	1.120362	0.881567667	0.20131317	0.240641275
P49757[126-132]	-0.0327641	-0.500841	-0.4680769	0.207478125	0.24610649
H0Y3X5[38-50]	1.137740667	-0.129965433	-1.2677061	0.03537577	0.068749138
D6RH31[42-50]	-2.15729	0.110853833	2.268143833	0.009957243	0.038220971
G3V3E8[36-51]	-1.146442667	1.063335333	2.209778	8.34E-05	0.009062819
Q9Y2X3[197-206]	0.777892733	0.08673	-0.691162733	0.196695309	0.23557694
Q32Q12[284-292]	-0.560293767	-0.940200667	-0.3799069	0.344834361	0.37919508
H7C579[225-241]	0.285386	0.849018333	0.563632333	0.219514645	0.258400096
P14543[691-702]	1.626236667	-0.498751	-2.124987667	0.001116706	0.017253113
O75380[109-120]	-0.883539333	1.102338667	1.985878	5.12E-05	0.008983308
P17568[72-81]	-3.030566667	0.236363333	3.26693	0.033956827	0.067378861
P17568[85-93]	-0.802722	-0.1685406	0.6341814	0.018277206	0.050462083
H3BPJ9[65-72]	-1.175429	0.452207667	1.627636667	0.005452037	0.032404598
P51970[66-72]	-2.75186	0.684514667	3.436374667	0.007937907	0.035197143
O95182[49-57]	0.164630033	2.75899	2.594359967	5.02E-05	0.008983308
O00483[36-47]	-4.276033333	0.257190667	4.533224	0.00255549	0.025822782
O43678[21-26]	-2.100503333	0.402165667	2.502669	0.021117688	0.052412576
Q99747[186-195]	0.0059846	0.048933467	0.042948867	0.834692717	0.844255481
M0R2M1[38-47]	-0.355900033	-0.634801667	-0.278901633	0.250792593	0.288621643
P43490[33-40]	2.408506667	1.055743	-1.352763667	0.008356009	0.035197143
O00159[802-813]	-0.302205333	-1.29776	-0.995554667	0.008658993	0.035447336
E9PDF6[636-644]	-0.509783667	-1.26678	-0.756996333	0.145887247	0.182506718
B7Z6Z4[120-130]	0.414016067	-0.400938667	-0.814954733	0.071667968	0.108026351
Q14764[57-67]	0.372160667	-0.992510667	-1.364671333	0.003500805	0.026148555
A0A0U1RQM3[106-111]	-1.663563333	0.058375367	1.7219387	0.007597923	0.034781602
Q13126[117-133]	0.231492	-0.500631	-0.732123	0.008718439	0.035447336
P80297[44-51]	-4.074393333	1.092331333	5.166724667	0.00154294	0.020309263
P08473[86-93]	-2.670203333	1.721943333	4.392146667	0.008309449	0.035197143
P08473[230-239]	-2.546766667	0.379797	2.926563667	0.021853952	0.053829016
P10620[43-55]	0.146915763	0.901096	0.754180237	0.014753801	0.047475839
Q6UX53[197-206]	-0.069952667	-0.462478333	-0.392525667	0.097871636	0.131774882
P40926[204-215]	1.419496667	1.002174333	-0.417322333	0.11701746	0.15192603
E5RJR3[7-18]	-0.280643333	-0.761927667	-0.481284333	0.16153032	0.198460711
E5RJR3[47-61]	-0.102395867	-0.480306333	-0.377910467	0.163387902	0.199947968
E9PQW4[73-84]	0.363005667	-0.537253667	-0.900259333	0.026513486	0.059367153
A0A1C7CYZ1[170-177]	0.771452	-0.608977333	-1.380429333	0.004936278	0.031355425
P27338[155-162]	-0.479865667	0.259459333	0.739325	0.117393453	0.152094662
Q9BQ69[109-117]	-1.8632	1.235753333	3.098953333	0.028573913	0.061624262
Q9BQ69[190-200]	-0.4548296	1.648276667	2.103106267	0.003144533	0.026148555
Q9BQ69[111-117]	-0.989061667	1.085036667	2.074098333	0.020588535	0.05190676
F5GX30[31-38]	-0.218403333	-0.494644	-0.276240667	0.283276158	0.319461069
P61626[141-148]	-0.055074533	2.50392	2.558994533	5.81E-05	0.008983308
E7EQB2[25-30]	0.769966367	0.249309333	-0.520657033	0.364567079	0.395267464
P42704[108-114]	1.181582667	2.643863333	1.462280667	0.026690761	0.059548341
P42704[923-929]	-1.205213333	0.159244667	1.364458	0.044089211	0.078201092
P98164[3718-3726]	-1.310066	0.735091333	2.045157333	0.038440917	0.072428313
P98164[3729-3736]	-1.173354333	0.346239333	1.519593667	0.07622304	0.111361321
P98164[279-284]	-0.739435667	1.049013	1.788448667	0.002014836	0.02429043
P98164[2760-2778]	0.118795967	1.644763333	1.525967367	0.010524045	0.039657683
P98164[3696-3706]	1.166604667	2.561583333	1.394978667	0.029635837	0.062508353
P98164[4003-4022]	0.104829067	1.326303333	1.221474267	0.00245138	0.025822782
P98164[2368-2380]	-1.18275	0.055256617	1.238006617	0.000270597	0.010195037
P98164[656-664]	-1.278603333	-0.273877333	1.004726	0.080326219	0.115177734
P98164[3087-3092]	-1.139123333	0.229951267	1.3690746	0.002917818	0.026148555
P98164[3737-3757]	0.757841667	1.893093333	1.135251667	0.025595479	0.058585208
P98164[270-278]	-0.471442667	0.674598	1.146040667	0.049684761	0.083893941
P98164[3537-3551]	0.084503	1.06699	0.982487	0.003271492	0.026148555
P98164[3178-3184]	-0.670767667	0.0546129	0.725380567	0.061242064	0.09754549
P98164[2700-2711]	-0.726277	0.028271333	0.754548333	0.01649045	0.048349267
P98164[3634-3641]	-0.52057	0.359575667	0.880145667	0.024627201	0.057002285
P98164[369-381]	-1.183091333	-0.357862667	0.825228667	0.099678499	0.133336173
P98164[3766-3775]	0.727283333	0.396479333	-0.330804	0.183763926	0.222242869
Q07954[2603-2611]	-0.244251567	-0.760623	-0.516371433	0.189200969	0.227926313
Q07954[2510-2518]	0.966516	-0.420546633	-1.387062633	0.028020602	0.060958802
P50851[2813-2825]	-0.786516333	-0.5073215	0.279194833	0.376125833	0.406373715
Q93052[561-568]	1.300096667	0.451982333	-0.848114333	0.02293709	0.054730198
P02545[516-527]	1.843523333	0.135688967	-1.707834367	0.000365671	0.011893945
P02545[585-597]	1.144131333	-0.630198333	-1.774329667	0.001372451	0.019725001
P09382[38-49]	1.758486667	-0.064989333	-1.823476	0.00208316	0.02429043
P13796[273-285]	0.051958667	-1.507395667	-1.559354333	0.046167619	0.080370672
Q14847[50-59]	-0.489872333	-0.768218667	-0.278346333	0.062249266	0.09827801
Q14847[28-36]	-0.544153333	-1.039804333	-0.495651	0.038787908	0.072639173
P28838[458-469]	-0.551832667	-0.386967667	0.164865	0.358607028	0.390432467
P11047[348-359]	0.589165	-1.423576	-2.012741	0.00958959	0.037272744
P55268[88-94]	0.526404333	-1.71978	-2.246184333	0.007338782	0.034781602
P07942[1779-1786]	2.25664	0.698421667	-1.558218333	0.000124133	0.00958927
P35908[483-490]	1.36602	0.936929667	-0.429090333	0.416082839	0.441819922
P01042[90-97]	1.287184667	0.671084667	-0.6161	0.044162105	0.078201092
P01042[263-269]	2.639963333	1.500843333	-1.13912	0.018663749	0.050462083
P50053[92-108]	-0.292223333	0.930566	1.222789333	0.070107256	0.10697848
D3DSM0[406-414]	0.940913	-0.913125	-1.854038	0.012023216	0.042779913
P05556[552-562]	1.981406667	1.125873333	-0.855533333	0.159473882	0.196324421
P05556[563-575]	0.372083333	-0.400598333	-0.772681667	0.016664068	0.048349267
P23229[80-91]	0.559071333	-0.185363	-0.744434333	0.007382212	0.034781602
P56199[1057-1066]	0.570855	-0.106039667	-0.676894667	0.293635902	0.329939977
H0Y4R1[69-81]	-0.134552733	-0.757915333	-0.6233626	0.018891688	0.050462083
A0A0A0MTH3[373-380]	0.738204333	0.176491	-0.561713333	0.058384101	0.094576809
A0A0A0MTH3[1-9]	-0.185124	-1.207825667	-1.022701667	0.036408121	0.069876456
A0A0B4J231[193-207]	1.278719333	0.148207533	-1.1305118	0.114674307	0.149197309
P01834[84-100]	1.090491333	0.020021333	-1.07047	0.104200002	0.13789208
A0A0J9YXX1[107-117]	0.203689967	-0.993669333	-1.1973593	0.006643712	0.034781602
A0A0B4J1X5[107-117]	2.397926667	1.113313	-1.284613667	0.022662985	0.054496984
P01742[107-117]	1.115083333	-0.000234667	-1.115318	0.043361572	0.077673772
P23083[107-117]	0.549580967	-0.417901	-0.967481967	0.074420663	0.110263219
A0A286YFJ8[80-93]	0.927220667	-0.70283	-1.630050667	0.117742566	0.152227837
A0A286YES1[347-365]	-0.159098	-1.174258667	-1.015160667	0.074443209	0.110263219
A0A286YES1[102-113]	2.448083333	1.267378	-1.180705333	0.039397566	0.073557993
A0A286YES1[119-128];[134-143];[149-158]	3.07522	1.868606667	-1.206613333	0.01929792	0.050462083
P01876[201-212]	1.023199	-0.225445	-1.248644	0.086043739	0.119865789
Q16270[117-134]	0.325592633	-0.881371333	-1.206963967	0.106948402	0.140925613
Q16270[98-114]	0.696824	-0.2464886	-0.9433126	0.051960285	0.085859508
J3QQX6[129-135]	-0.083334	-1.469086667	-1.385752667	0.007818223	0.035012041
P05362[450-458]	1.751026667	0.335878603	-1.415148063	0.045224452	0.079035312
P98160[363-374]	0.099009333	-1.51318	-1.612189333	0.013606509	0.04502259
P98160[1147-1158]	1.154965333	-0.526117333	-1.681082667	0.000791077	0.014814714
P98160[1524-1531]	0.346503333	-1.750893333	-2.097396667	0.000253153	0.010195037
P98160[1920-1934]	1.4607	-0.864764333	-2.325464333	0.01574904	0.048349267
P98160[1780-1796]	0.833306	-1.556723333	-2.390029333	0.006280807	0.03409054
P98160[2394-2408]	2.189793333	-0.146284	-2.336077333	0.007411904	0.034781602
P98160[2490-2504]	1.81225	-0.408762333	-2.221012333	0.013579926	0.04502259
P98160[2780-2794]	2.333656667	-0.080125	-2.413781667	0.013741452	0.04502259
P98160[2683-2697]	0.213059333	-2.321636667	-2.534696	0.008297228	0.035197143
E9PDE8[382-396]	-0.238304667	-0.562265667	-0.323961	0.097209408	0.131456048
O43301[563-570]	-0.806102	0.1802648	0.9863668	0.000243232	0.010195037
Q6YN16[199-219]	-0.072825333	1.76835	1.841175333	0.015197016	0.047475839
P80365[257-266]	-0.3054116	0.727687667	1.033099267	0.037706977	0.071262727
P04196[85-95]	0.032958	-0.441296	-0.474254	0.066073707	0.101323947
P04196[211-219]	0.815628667	0.0767199	-0.738908767	0.022363059	0.054410907
P02790[403-411]	0.530524333	-0.638570333	-1.169094667	0.028034819	0.060958802
P02790[198-208]	3.063853333	1.82181	-1.242043333	0.037480761	0.071262727
P02790[226-234]	2.014143333	0.797794333	-1.216349	0.032583961	0.066022583
P00738[142-153]	-0.104016333	-0.777749333	-0.673733	0.075879604	0.111122264
P00738[326-345]	0.664623	-0.419329	-1.083952	0.058485396	0.094576809
P00738[298-311]	0.346829667	-1.072769667	-1.419599333	0.050677608	0.084874694
P00738[380-391]	0.378052333	-0.736978667	-1.115031	0.061957361	0.098178588
Q86XE5[291-303]	-0.283832	0.899698667	1.183530667	0.017686056	0.049456935
A0A1X7SBS1[307-318]	0.402655333	-0.532515	-0.935170333	0.086780703	0.119978689
M0QXS5[190-205]	-0.646905	-0.739853	-0.092948	0.790655033	0.80102428
E9PCY7[17-29]	0.492680333	-0.231696667	-0.724377	0.007237841	0.034781602
H0Y8G5[157-164]	-0.034639833	-0.848341667	-0.813701833	0.005646064	0.032897375
P51991[58-68]	0.960014	-0.0241467	-0.9841607	0.01206236	0.042779913
P51991[188-199]	2.099793333	1.145900667	-0.953892667	0.003049727	0.026148555
A0A087WT44[329-339]	1.45641	1.88057	0.42416	0.08604989	0.119865789
P35914[166-179]	-2.223613333	0.541202	2.764815333	0.000114273	0.00958927
P35914[138-149]	-1.019376333	0.151694233	1.171070567	0.006958398	0.034781602
Q30167[102-109]	1.040700333	0.489347	-0.551353333	0.649137444	0.665285141
Q30134[102-109]	1.054423333	-0.139336667	-1.19376	0.583375452	0.599876921
Q6NVY1[332-338]	-1.768153333	0.908401	2.676554333	0.006617475	0.034781602
Q6NVY1[93-101]	-0.769079667	1.825433333	2.594513	0.003166832	0.026148555
Q93099[172-184]	-0.912676	0.302982667	1.215658667	0.070699288	0.107066804
Q5URX0[135-141]	0.491483	1.278776667	0.787293667	0.016191753	0.048349267
P51610[346-354]	-0.2846176	-0.932296667	-0.647679067	0.072052089	0.108341097
P68871[84-96]	0.980040667	0.392492667	-0.587548	0.358397233	0.390432467
H0YFD6[338-350]	-0.934859	-0.138560333	0.796298667	0.159348588	0.196324421
P46952[267-282]	-0.949410667	-0.476475	0.472935667	0.232940111	0.272130413
O95479[385-396]	0.388943667	-1.053594	-1.442537667	0.020822189	0.05190676
P09211[46-55]	0.296703667	-0.219615033	-0.5163187	0.339191238	0.374321759
P78417[31-37]	1.085991667	0.768258667	-0.317733	0.037664279	0.071262727
P21266[37-47]	-0.145923667	1.119073333	1.264997	0.036001077	0.069527079
A0A0A0MT01[313-323]	0.1937944	-0.890654333	-1.084448733	0.022267145	0.054391683
A0A087WUQ6[148-156]	-0.1122007	0.188396833	0.300597533	0.091997394	0.126343088
P21695[161-169]	-0.718834	2.196606667	2.915440667	0.035980818	0.069527079
P00505[288-296]	-1.493093333	0.380137667	1.873231	0.01084581	0.040135991
Q9H8Y8[163-174]	0.224574333	0.008376333	-0.216198	0.425484134	0.450255471
P15586[507-519]	-0.3972801	1.17414	1.5714201	0.019596926	0.050462083
P62873[138-150]	1.738086667	1.398353333	-0.339733333	0.065958829	0.101323947
P62873[198-209]	-0.041539867	-0.471925667	-0.4303858	0.021946882	0.053829016
F6TLX2[406-413]	0.529649333	0.580056667	0.050407333	0.770982281	0.782376108
Q8N2G8[370-381]	1.132005	1.48042	0.348415	0.305161596	0.338581448
E1CEI4[250-258]	0.5920133	0.456873	-0.1351403	0.703752501	0.720064646
D6RF35[371-388]	1.065087667	-0.023042667	-1.088130333	0.063774094	0.099034291
E9PGM4[177-185]	-0.401388933	-1.123010333	-0.7216214	0.196080852	0.235297023
P50440[397-413]	-0.827746	3.726913333	4.554659333	0.013084151	0.04502259
P22102[286-292]	1.109946333	0.817531	-0.292415333	0.250215587	0.288494837
P04406[235-248]	1.576043333	0.317118	-1.258925333	0.009585535	0.037272744
P04406[146-162]	1.236085	-0.455037333	-1.691122333	0.025832165	0.058804111
Q14697[40-48]	1.319356667	0.997083	-0.322273667	0.174936623	0.212398493
A0A1W2PR36[186-198]	-0.701375	-0.0030511	0.6983239	0.041659228	0.075945142
Q06546[380-389]	-0.277171433	-1.176161667	-0.898990233	0.044544301	0.078205619
O95954[85-97]	-1.278953333	0.662486333	1.941439667	0.000280446	0.010195037
O95954[527-539]	-1.197414333	1.3431	2.540514333	0.050208779	0.084547754
F5H3Z4[151-162]	0.997529667	-0.827212	-1.824741667	0.018923755	0.050462083
F5H3Z4[90-100]	0.938224667	-0.812290633	-1.7505153	0.088726514	0.122122462
P15328[84-97]	-0.660240367	0.302767333	0.9630077	0.125502608	0.160249198
Q9Y2H6[818-828]	-0.912331667	-0.726526333	0.185805333	0.644097714	0.66121659
Q9HA64[8-15]	-0.347423267	-0.886467333	-0.539044067	0.101013045	0.13421474
P02751[68-83]	-0.290146	-0.735191333	-0.445045333	0.074718089	0.110263219
Q01740[414-426]	-1.539206667	-0.001925433	1.537281233	0.013662589	0.04502259
Q9NZU0[304-312]	-0.585028	-0.632137667	-0.047109667	0.874691728	0.881826244
O75369[700-712]	-0.330304167	-0.590071333	-0.259767167	0.23433314	0.273241284
O75369[1320-1330]	-0.24789	-0.34586	-0.09797	0.516947432	0.539651204
O75369[440-456]	0.678130667	0.605665333	-0.072465333	0.400059065	0.427744813
P21333[468-484]	0.309760667	-1.159173333	-1.468934	0.191931477	0.230765861
P21333[2474-2484]	1.217995667	0.382674	-0.835321667	0.050413148	0.084661211
P21333[2185-2201]	0.538792667	-0.322258	-0.861050667	0.114466084	0.149197309
P21333[725-738]	0.902588	-0.080179333	-0.982767333	0.082733438	0.117538539
P21333[1453-1464]	0.853861333	-0.269437	-1.123298333	0.075148103	0.110575065
Q14192[184-192]	-1.047724	0.032668333	1.080392333	0.379394253	0.409189613
Q14192[119-131]	0.182443333	1.759323333	1.57688	0.269969556	0.307258169
Q14192[243-252]	-0.542221667	0.7311808	1.273402467	0.253820321	0.291022186
Q5JXI8[200-214]	0.860506	-0.403108667	-1.263614667	0.041881104	0.075965017
Q5JXI8[5-11]	0.137945667	-1.134003333	-1.271949	0.003266944	0.026148555
Q5JXI8[60-67]	2.31993	0.971240333	-1.348689667	0.007061984	0.034781602
C9JEU5[154-166]	1.611956667	1.066807667	-0.545149	0.098807086	0.132457222
C9JEU5[373-390]	-0.158220733	-1.216075333	-1.0578546	0.046459592	0.080651763
P02675[212-224]	1.423234	0.935218667	-0.488015333	0.359475848	0.390432467
P02675[314-328]	-0.075077667	-0.613157333	-0.538079667	0.40099485	0.428004865
P22830[398-412]	-1.785806667	0.3513764	2.137183067	0.00178075	0.022459261
P35555[73-86]	-0.706677667	-1.198243333	-0.491565667	0.445211931	0.467132383
P98095[1071-1085]	0.042707	-2.175416667	-2.218123667	0.016361558	0.048349267
P23142[245-261]	0.424551433	-0.370358667	-0.7949101	0.274925117	0.311749949
P23142[396-405]	-0.635482433	-1.198086667	-0.562604233	0.294542886	0.330358446
Q52LJ0[210-221]	1.838103333	1.31395	-0.524153333	0.051801316	0.085826309
A0A0C4DG79[463-480]	-0.118236667	-1.912213333	-1.793976667	0.005319914	0.032404598
Q6P587[19-25]	0.712651867	1.680433333	0.967781467	0.100186972	0.133555552
P00740[169-180]	-0.9805915	-0.300139333	0.680452167	0.298158095	0.333807433
P00740[153-162]	1.119922333	1.550076667	0.430154333	0.185624262	0.224054285
P00740[141-146]	0.383215	0.660384333	0.277169333	0.534975599	0.555655328
P00734[87-94]	-0.099911	-1.222866667	-1.122955667	0.016606866	0.048349267
P00734[125-133]	2.208	0.94537	-1.26263	0.012983663	0.04502259
B0QYK0[481-499]	0.1289376	-0.82091	-0.9498476	0.033930646	0.067378861
H0YLU7[147-158]	-0.446080667	1.098225333	1.544306	0.080095459	0.115113938
H0YLU7[47-59]	-1.231436667	-0.05435	1.177086667	0.003675206	0.026410204
Q9BS26[314-327]	-0.368329667	-0.597224667	-0.228895	0.148947875	0.185684844
G3V2H0[47-55]	0.955266667	-1.004951333	-1.960218	0.007756958	0.034991243
P07814[329-339]	0.120423367	-0.4276	-0.548023367	0.16203958	0.198691389
P07814[1144-1152]	-0.314626667	-0.860422667	-0.545796	0.003593786	0.026247272
C9JKY3[110-120]	-1.19012	0.183221767	1.373341767	0.006035291	0.033907361
F8W6H5[474-490]	0.6273799	-1.626771	-2.2541509	0.013454408	0.04502259
A0A2R8Y6G6[336-343]	2.220936667	-0.074660733	-2.2955974	0.003472002	0.026148555
Q9NYP7[92-100]	-0.204019667	-0.414866333	-0.210846667	0.382028114	0.411312499
Q15369[7-20]	0.770182333	0.254465333	-0.515717	0.000749154	0.014686215
B7ZBH1[5-18]	-0.4071113	-0.737778667	-0.330667367	0.30093606	0.335701237
D6RBW1[191-201]	-0.355359667	-0.508831667	-0.153472	0.542343956	0.562363364
Q13347[66-77]	0.254315	-0.1055063	-0.3598213	0.006343709	0.03409054
Q13347[78-85]	-0.006017267	-0.433925333	-0.427908067	0.005529293	0.032543836
Q12805[290-299]	-0.365631667	-1.599253333	-1.233621667	0.158161588	0.195879481
P13639[33-42]	0.194349933	-0.2812877	-0.475637633	0.024621873	0.057002285
Q13011[186-196]	-0.342323333	0.961428333	1.303751667	0.06025296	0.096467174
Q5JPH6[134-146]	-0.882364	-0.268387367	0.613976633	0.263554786	0.301066281
Q96FJ2[50-60]	0.537766	-0.054855967	-0.592621967	0.028738253	0.061667502
P27487[442-453]	-1.698947333	-0.137226833	1.5617205	0.07729394	0.112049675
P27487[337-343]	-0.906778333	0.649086667	1.555865	0.024550048	0.057002285
P27487[454-463]	-1.196287333	0.334156	1.530443333	0.043898727	0.078201092
P27487[383-391]	-1.399286667	0.0878307	1.487117367	0.020678801	0.05190676
P16444[229-245]	-3.33641	1.542743333	4.879153333	0.00497222	0.031355425
P50570[78-87]	0.48416844	0.079458067	-0.404710373	0.229218181	0.268289462
B5MCC5[249-260]	-0.917433667	0.304215667	1.221649333	0.06329321	0.099034291
Q08211[237-248]	-0.213135033	-0.880103	-0.666967967	0.0346146	0.067910549
Q9NUI1[19-27]	0.376576333	1.70616	1.329583667	0.092667124	0.126980671
F6WLT2[234-240]	0.778081333	0.322504	-0.455577333	0.169463369	0.206564816
Q92499[99-114]	-0.425916333	-0.188681033	0.2372353	0.206638573	0.24605518
Q92499[133-146]	2.14818	1.84901	-0.29917	0.174795454	0.212398493
A0A087WV24[395-403]	-1.306603667	1.765303333	3.071907	0.044019335	0.078201092
Q14203[1248-1259]	0.275595	-0.288609667	-0.564204667	0.007591337	0.034781602
Q14203[78-90]	-0.244544667	-0.794389667	-0.549845	0.000271934	0.010195037
Q14118[702-714]	1.001365333	0.452730333	-0.548635	0.00955769	0.037272744
P08574[134-146]	-1.028874333	0.419892	1.448766333	0.000426198	0.013169506
O60494[3351-3356]	-0.966573333	0.379507333	1.346080667	0.030610188	0.063693926
O60494[2091-2100]	-1.686006667	-0.107406867	1.5785998	0.063647067	0.099034291
O60494[2971-2986]	-1.167243333	0.255181667	1.422425	0.020125875	0.05143213
O60494[2031-2040]	-1.32421	0.182740333	1.506950333	0.034177544	0.067481541
O60494[3386-3397]	-0.950656667	0.260438667	1.211095333	0.015287527	0.047475839
O60494[1532-1541]	0.344020667	1.672883333	1.328862667	0.085404703	0.119865789
O60494[2331-2339]	0.7523703	2.214943333	1.462573033	0.054326985	0.089055906
O60494[3215-3221]	0.406941	1.64532	1.238379	0.093522005	0.127586312
P09668[264-274]	-1.2166	1.339465	2.556065	0.000719341	0.014686215
P07858[210-220]	-0.3465487	0.825602	1.1721507	0.018510858	0.050462083
P10619[232-245]	-1.021800333	0.679816	1.701616333	0.016251871	0.048349267
F8VW96[16-28]	-0.6453689	-0.930197	-0.2848281	0.514979183	0.538506151
P21291[122-131]	-1.546547667	-0.200665367	1.3458823	0.053150009	0.08735826
P21291[33-41]	-0.593472	0.382351	0.975823	0.391483402	0.420759552
P21291[43-59]	-0.629728667	0.054860667	0.684589333	0.141872008	0.178205083
O75534[33-45]	-0.505552333	0.0505632	0.556115533	0.001746693	0.022459261
A0A2R8Y4K2[226-233]	2.37287	2.0229	-0.34997	0.465050873	0.487121084
P52943[113-128]	-0.020402433	-1.105179667	-1.084777233	0.019585468	0.050462083
P23786[440-450]	-0.333321333	0.991980667	1.325302	0.101203995	0.13421474
Q96IY4[243-257]	-0.081708867	-0.575258333	-0.493549467	0.086505084	0.119865789
E9PFZ2[642-648]	1.40444	-0.176576867	-1.581016867	0.005453201	0.032404598
F8VRE9[32-44]	-0.365791	-1.159653333	-0.793862333	0.001840683	0.022750845
H3BRJ0[187-196]	1.248172	-0.192833667	-1.441005667	0.033257799	0.066948924
P35606[52-61]	0.305050333	0.044661067	-0.260389267	0.109931186	0.144240919
P35606[274-281]	0.494716667	0.0850715	-0.409645167	0.084728348	0.119821783
P53621[1185-1197]	-0.284909333	-0.453735	-0.168825667	0.085499188	0.119865789
P53621[575-583]	0.337102333	-0.047290133	-0.384392467	0.082398313	0.117538539
Q8NBJ5[361-370]	0.121344297	-1.503723333	-1.62506763	0.005288735	0.032404598
A0A087X0S5[126-134]	1.1797	-0.7354067	-1.9151067	0.023402319	0.05520089
P08572[1652-1662]	-0.062191867	-0.566847667	-0.5046558	0.236276689	0.274988689
P39060[1599-1609]	0.498572	0.877851	0.379279	0.280701986	0.317136795
P39060[1701-1710]	1.350109333	1.653183333	0.303074	0.42338226	0.44879972
A0A087X0K0[1320-1329]	0.451040933	-0.799690333	-1.250731267	0.028841979	0.061675928
Q9Y2V7[229-235]	-0.729116667	-0.811915333	-0.082798667	0.711896648	0.727193601
P09543[103-112]	-1.195926667	-0.408662667	0.787264	0.021949696	0.053829016
P62633[153-160]	2.6189	2.084146667	-0.534753333	0.035061428	0.068569501
P62633[66-79]	-0.440642333	-1.148943333	-0.708301	0.201730856	0.240675036
A0A087WVQ6[735-741]	0.910826	0.896764	-0.014062	0.920486025	0.923474616
A0A087WVQ6[1106-1117]	-0.1357252	-0.147678033	-0.011952833	0.924220505	0.924409947
A0A087WVQ6[1527-1533]	0.335617433	-0.073501667	-0.4091191	0.127980031	0.16274004
O00299[21-29]	1.338786667	0.436704333	-0.902082333	0.004905491	0.031355425
H7BXU4[330-339]	-0.2698934	0.534976333	0.804869733	0.043161077	0.077539377
P0C7P0[59-64]	0.1276366	1.198306667	1.070670067	0.041577567	0.075945142
Q8NE62[103-113]	0.24943469	1.87422	1.62478531	0.038700497	0.072639173
Q8NE62[506-517]	-1.472786667	0.148259333	1.621046	0.051456664	0.085484458
E9PK25[171-182]	1.215203333	1.000831333	-0.214372	0.219205293	0.258400096
P05156[137-142]	0.103234433	-0.454821	-0.558055433	0.299969023	0.335227588
B1AKG0[70-82]	-0.945639333	-0.144899833	0.8007395	0.00748371	0.034781602
B1AKG0[233-242]	0.766173333	1.474396667	0.708223333	0.003310984	0.026148555
P08603[920-932]	1.41107	0.784527333	-0.626542667	0.070588721	0.107066804
P08603[425-441]	-0.355271333	-0.91845	-0.563178667	0.133430526	0.168285847
P08603[897-906]	2.094436667	1.183389333	-0.911047333	0.029520795	0.062508353
P08603[1193-1202]	0.656230667	-0.436789083	-1.09301975	0.018949398	0.050462083
A0A087WU43[599-605]	-0.815514667	0.372534	1.188048667	0.076413429	0.111376177
A0A2U3TZL5[67-78]	1.424506667	0.591492	-0.833014667	8.80E-05	0.009062819
A0A2U3TZL5[81-90]	0.430268733	-0.688362667	-1.1186314	0.041141643	0.07589712
A0A2U3TZL5[79-90]	0.051559507	-1.23242	-1.283979507	0.000721372	0.014686215
P28906[196-203]	0.331183	-0.610282333	-0.941465333	0.017635399	0.049456935
F5GZZ9[101-109]	0.471323	-1.263474667	-1.734797667	0.05248097	0.086488638
F5GZZ9[783-797]	1.210481333	-1.097926667	-2.308408	0.029632505	0.062508353
K4DIA7[187-195]	0.623000667	-0.1194739	-0.742474567	0.007344059	0.034781602
Q99832[358-366]	1.343823333	0.883104333	-0.460719	0.12424095	0.158966681
Q99832[307-313]	0.705470667	0.177281767	-0.5281889	0.062338155	0.09827801
E9PCA1[419-428]	-0.261521333	-0.574120667	-0.312599333	0.428064127	0.452211334
P50991[442-452]	1.041856667	0.370027	-0.671829667	0.033194531	0.066948924
J3KNF4[206-213]	-0.135976567	-0.831658333	-0.695681767	0.044459597	0.078205619
O60826[357-370]	0.157673667	0.397483	0.239809333	0.128655612	0.163263179
P16152[221-232]	1.287784667	1.660106667	0.372322	0.143146733	0.179441544
P16152[149-157]	-0.703094667	-0.82388	-0.120785333	0.582651896	0.599876921
P04040[366-380]	-0.293567	1.570653333	1.864220333	0.022622805	0.054496984
A0A2U3TZN6[567-577]	-0.365928333	0.285014367	0.6509427	0.063789593	0.099034291
A0A2U3TZN6[501-511]	-0.684180667	-0.1376893	0.546491367	0.015007151	0.047475839
Q5SWX3[269-275]	-0.330184433	0.217354	0.547538433	0.138680867	0.174551478
Q13557[269-275]	1.225246667	1.281283333	0.056036667	0.523742849	0.54582307
P27797[99-111]	1.19967	0.961471	-0.238199	0.041463203	0.075945142
Q5T6V7[22-31]	-0.224953667	-1.128193333	-0.903239667	0.018806264	0.050462083
P04003[466-481]	0.690996333	-0.220590967	-0.9115873	0.030825855	0.063927444
A0A0G2JPR0[1616-1622]	1.271928667	-0.071525667	-1.343454333	0.014244151	0.046088405
P01024[1513-1522]	0.325080667	-0.894044333	-1.219125	0.086017769	0.119865789
P01024[1479-1491]	1.93661	0.868027333	-1.068582667	0.058608572	0.094576809
P01024[1451-1462]	0.015129667	-1.46195	-1.477079667	0.061269036	0.09754549
Q9H0W9[179-189]	0.388178667	1.915736667	1.527558	0.073578787	0.109835002
Q9H0W9[216-236]	0.218904	1.641386667	1.422482667	0.047902297	0.082461336
O43684[127-139]	0.064380333	-0.663832667	-0.728213	0.026804299	0.059586535
O95861[233-244]	-0.742313333	-0.525629333	0.216684	0.131020513	0.165584207
Q9H2M3[199-209]	0.103296333	1.988833333	1.885537	0.003511861	0.026148555
Q9H2M3[233-249]	-0.512563	-0.300054667	0.212508333	0.261597376	0.299383664
Q93088[94-108]	-0.356974333	1.374423333	1.731397667	0.001091959	0.017253113
Q93088[242-258]	-1.503143333	-0.096921	1.406222333	0.000493506	0.014140562
Q9BUT1[172-188]	-1.367926667	-0.243181833	1.124744833	0.004029767	0.027960935
Q9BUT1[145-151]	-0.6592	0.225395667	0.884595667	0.104946021	0.138582567
P38606[133-139]	-0.670320667	0.547423333	1.217744	0.014912169	0.047475839
O75947[100-109]	-0.78795	0.386518667	1.174468667	0.003273645	0.026148555
P36542[101-112]	-0.494082333	-0.314775167	0.179307167	0.528635433	0.54999444
P05023[699-707]	-2.617266667	0.209246	2.826512667	0.017235138	0.048859245
P05023[205-212]	0.0960992	2.01977	1.9236708	0.000146665	0.010070996
P31939[427-437]	-0.642235667	-0.120618657	0.52161701	0.048408884	0.083101918
P54793[138-147]	-0.868509667	-0.585994667	0.282515	0.179036965	0.216950675
Q96BM9[156-165]	-0.463296667	-0.484489333	-0.021192667	0.924409947	0.924409947
A0A2R8Y4D7[812-819]	-0.260616267	-1.73548	-1.474863733	0.036578458	0.069986028
E9PNR6[85-92]	-0.102485	-0.879408667	-0.776923667	0.063939615	0.099034291
P02749[296-301]	2.369823333	1.815953333	-0.55387	0.164464243	0.200867396
P02749[337-345]	0.229112333	-0.514324333	-0.743436667	0.074268903	0.110263219
P02749[230-250]	-0.160446633	-0.583987	-0.423540367	0.26724163	0.304714626
P27695[64-73]	0.957828	-0.072180667	-1.030008667	0.074757749	0.110263219
Q96CW1[204-213]	0.449869	1.222503333	0.772634333	0.020829897	0.05190676
A0A0G2JS82[876-884]	-0.480023333	-0.238472333	0.241551	0.285461984	0.32133972
P19801[181-190]	-1.198001333	-0.375847667	0.822153667	0.044326691	0.078205619
P20073[322-331]	0.685651	0.399873333	-0.285777667	0.086035588	0.119865789
P09525[193-200]	1.573525333	-1.901516667	-3.475042	0.00252635	0.025822782
Q4KMQ2[345-353]	-0.536956	-0.802548	-0.265592	0.428997694	0.452424189
Q9P2R3[447-464]	-0.833956333	-0.544133667	0.289822667	0.237847102	0.276296069
P03950[107-119]	-0.776693	-0.367017	0.409676	0.070858128	0.107066804
P03950[49-55]	-0.664026333	-0.308178	0.355848333	0.35677827	0.390432467
Q9Y303[12-19]	0.457510667	-0.312777	-0.770287667	0.06908046	0.105672585
P02760[283-293]	-0.677642	0.260430667	0.938072667	0.086433505	0.119865789
P02760[228-246]	0.106853333	0.680787667	0.573934333	0.120542064	0.15487525
V9GZ45[107-118]	0.305145233	2.44822	2.143074767	0.001301915	0.019620826
Q2TAA5[339-346]	-0.008852667	0.194783467	0.203636133	0.437876096	0.461000728
P04075[202-208]	0.3448991	-1.061464667	-1.406363767	0.004501558	0.02991358
P04075[332-342]	0.820963	-1.177749	-1.998712	0.000526267	0.014140562
P49189[39-49]	0.103021333	0.990804333	0.887783	0.093143691	0.12735133
A0A1B0GTG2[517-525]	-0.055495333	1.066049667	1.121545	0.046953884	0.08105447
P51649[529-535]	-0.854594	1.550786667	2.405380667	0.027153184	0.059930955
P30038[421-437]	-3.16758	0.637841	3.805421	0.018455625	0.050462083
P05091[384-394]	-0.527758	1.91537	2.443128	0.010211174	0.03871476
O75891[661-668]	-0.84248	-0.107363167	0.735116833	0.082660326	0.117538539
P30837[384-390]	-1.649216667	1.147917	2.797133667	0.003328094	0.026148555
P30837[160-172]	-1.90604	0.497014367	2.403054367	0.002331966	0.02573491
P02768[287-298]	1.89203	1.440456667	-0.451573333	0.20994211	0.248076911
P02768[509-524]	1.528646667	0.4200449	-1.108601767	0.016777532	0.048451002
P02768[414-426]	0.461228333	-1.058950667	-1.520179	0.029096	0.062004579
P02768[106-117]	2.261053333	0.952501333	-1.308552	0.031097059	0.064274189
P02768[123-130]	0.570682667	-0.642564433	-1.2132471	0.055854531	0.091076781
P02768[98-105]	2.26767	0.775337	-1.492333	0.01923083	0.050462083
P02768[187-198]	0.982982667	-0.27465389	-1.257636557	0.011187214	0.041152964
P02768[265-281]	2.52655	1.013355	-1.513195	0.016381504	0.048349267
P02768[76-88]	2.683443333	1.093167667	-1.590275667	0.020488553	0.051893138
P02768[384-396]	0.505671333	-1.107864333	-1.613535667	0.034016512	0.067378861
P31751[291-298]	0.0836438	-0.680297333	-0.763941133	0.011634931	0.042432271
A0A0A0MSS8[184-199]	0.855270667	0.549204667	-0.306066	0.076877853	0.111789442
P15121[298-308]	1.208415667	-0.758090667	-1.966506333	0.008065814	0.035197143
P02765[219-225]	0.757622	-0.329916333	-1.087538333	0.026076778	0.058804111
P02765[226-231]	0.751287	-0.487469	-1.238756	0.011740968	0.042432271
O43865[285-294]	-0.188087667	-0.165293533	0.022794133	0.888391942	0.894179511
O43865[287-294]	3.206076667	3.134343333	-0.071733333	0.39610782	0.42425413
Q9BYV1[234-242]	-1.977207	1.129220667	3.106427667	0.049291801	0.083893941
O00468[542-552]	-0.143691667	-1.161836	-1.018144333	0.011694157	0.042432271
O00468[1811-1824]	0.600957333	-0.540590667	-1.141548	0.004838113	0.031355425
O00468[1605-1619]	0.020269667	-1.31635	-1.336619667	0.024937692	0.057307669
O00468[262-277]	0.776018667	-0.485518	-1.261536667	0.048954326	0.08357396
O00468[393-400]	1.529096667	-0.0331053	-1.562201967	0.018202697	0.050462083
O00468[339-352]	-0.078716367	-1.443632333	-1.364915967	0.032511876	0.066022583
O00468[2031-2041]	0.7693556	-0.646994333	-1.416349933	0.041549036	0.075945142
O00468[936-951]	2.16066	0.534996333	-1.625663667	0.008193759	0.035197143
O00468[200-225]	0.462641	-1.563849333	-2.026490333	0.045272655	0.079035312
O00468[435-442]	1.788656667	0.25668367	-1.531972997	0.017119156	0.048769877
Q9BSE5[244-253]	0.4041	1.424543333	1.020443333	0.003483855	0.026148555
P00325[90-100]	-2.765063333	0.2167146	2.981777933	0.007504594	0.034781602
O14672[623-636]	-0.417799333	0.082828533	0.500627867	0.027651945	0.060598944
P61160[8-19]	-0.314422667	-0.742959333	-0.428536667	0.015126931	0.047475839
Q68CK6[359-374]	-2.36914	1.079930333	3.449070333	0.002590635	0.025822782
Q08AH3[359-374]	-4.012993333	0.258807333	4.271800667	0.00075147	0.014686215
E7EPM6[582-592]	-1.731566667	-0.174386267	1.5571804	0.020243853	0.051484366
E7EPM6[99-112]	-1.69793	0.0345432	1.7324732	0.000875648	0.015461444
Q96CM8[455-464]	-3.897513333	0.381838333	4.279351667	0.008688398	0.035447336
Q96CM8[73-84]	-2.55198	0.447304667	2.999284667	0.027621548	0.060598944
P11117[154-161]	-1.67716	-0.210999223	1.466160777	0.016515928	0.048349267
Q86TX2[13-20]	-0.748098667	0.182063367	0.930162033	0.025893135	0.058804111
A2A274[404-420]	-0.527809333	0.866772667	1.394582	0.070292513	0.106996978
P21399[365-374]	-0.646307667	1.812503333	2.458811	0.001055595	0.0171673
P53396[18-28]	1.33894	-0.616800667	-1.955740667	0.002076936	0.02429043
P24752[191-202]	-0.941580333	1.283293333	2.224873667	0.008974771	0.035783281
P49748[230-239]	2.177006667	1.128384667	-1.048622	0.012197722	0.042830639
P45954[257-269]	-1.528746667	0.467748667	1.996495333	0.013841036	0.04502259
E9PE82[231-243]	-0.3497585	0.706581667	1.056340167	0.072863865	0.109031159
Q9H845[501-510]	0.562509	1.356233333	0.793724333	0.061399993	0.09754549
H7C131[256-275]	-2.059183333	0.615698667	2.674882	0.000174178	0.010195037
A0A1B0GW23[306-316]	-1.459892	2.333043333	3.792935333	0.002862231	0.026148555
Q9NUJ1[224-242]	-1.243883333	0.075880667	1.319764	0.001038261	0.0171673
P80404[221-231]	-0.573738333	0.387373	0.961111333	0.002231642	0.025075539
F8WAH1[524-535]	-0.576579667	-0.196558333	0.380021333	0.048773891	0.083496578
P01023[587-598]	2.21574	1.021663667	-1.194076333	0.006240655	0.03409054
