# Supplementary material for: Multi-Omics Approach Reveals Redox Homeostasis Reprogramming in Early-Stage Clear Cell Renal Cell Carcinoma
Source: Antioxidants (Basel). 2022 Dec 29;12(1):81. doi: 10.3390/antiox12010081 (PMC9854847; doi:10.3390/antiox12010081)
Supplement: Supplementary file 1 [file antioxidants-12-00081-s001.zip › Table S13.xlsx]

## Sheet: Sheet1
Table S13 GO analysis of differentially expressed proteins
ONTOLOGY	ID	Description	GeneRatio	BgRatio	pvalue	p.adjust	qvalue	geneID	Count
BP	GO:0006091	generation of precursor metabolites and energy	74/284	490/18723	7.9843e-53	2.06793e-49	1.79521e-49	NDUFA4/ALDOB/SLC4A4/NDUFC1/ALDH4A1/SUCLG2/ADH1B/COX7C/COX2/NDUFB8/COX7A2/COX5B/NDUFC2/NDUFS7/SUCLG1/ACAT1/NDUFA8/COX4I1/UQCRB/ADH6/NDUFS1/HMGCL/NDUFB5/ACO1/DMGDH/FBP1/COX6B1/ACOX1/ALDH2/PDHB/NDUFA5/SDHB/OGDHL/UQCRH/ETFA/NDUFS3/NDUFS2/PDHA1/SLC25A4/FH/COX17/NDUFA9/NDUFV3/NDUFA10/NDUFAB1/IDH2/NDUFS5/NDUFB7/IDH1/UQCRC1/CAT/NDUFB6/ACSS3/NDUFS8/COX1/NDUFV1/DLD/NDUFS6/ACO2/UQCRFS1/OXCT1/GLDC/PGAM1/ENO1…	74
BP	GO:0009060	aerobic respiration	44/284	189/18723	1.08336e-39	1.40295e-36	1.21793e-36	NDUFA4/NDUFC1/SUCLG2/COX7C/COX2/NDUFB8/COX7A2/COX5B/NDUFC2/NDUFS7/SUCLG1/NDUFA8/COX4I1/UQCRB/NDUFS1/NDUFB5/ACO1/COX6B1/PDHB/NDUFA5/SDHB/OGDHL/UQCRH/NDUFS3/NDUFS2/PDHA1/FH/NDUFA9/NDUFV3/NDUFA10/NDUFAB1/IDH2/NDUFS5/NDUFB7/IDH1/UQCRC1/CAT/NDUFB6/NDUFS8/COX1/NDUFV1/DLD/NDUFS6/ACO2	44
BP	GO:0045333	cellular respiration	45/284	230/18723	5.57149e-37	4.81005e-34	4.17568e-34	NDUFA4/NDUFC1/SUCLG2/COX7C/COX2/NDUFB8/COX7A2/COX5B/NDUFC2/NDUFS7/SUCLG1/NDUFA8/COX4I1/UQCRB/NDUFS1/NDUFB5/ACO1/COX6B1/PDHB/NDUFA5/SDHB/OGDHL/UQCRH/NDUFS3/NDUFS2/PDHA1/FH/NDUFA9/NDUFV3/NDUFA10/NDUFAB1/IDH2/NDUFS5/NDUFB7/IDH1/UQCRC1/CAT/NDUFB6/NDUFS8/COX1/NDUFV1/DLD/NDUFS6/ACO2/UQCRFS1	45
BP	GO:0046034	ATP metabolic process	48/284	277/18723	7.97314e-37	5.16261e-34	4.48174e-34	NDUFA4/ALDOB/SLC4A4/NDUFC1/COX7C/COX2/NDUFB8/COX7A2/COX5B/NDUFC2/NDUFS7/NDUFA8/COX4I1/UQCRB/NDUFS1/NDUFB5/ATP1B1/FBP1/COX6B1/NDUFA5/OGDHL/UQCRH/NDUFS3/AK2/NDUFS2/NDUFA9/NDUFV3/NDUFA10/NDUFAB1/NDUFS5/NDUFB7/UQCRC1/NDUFB6/NDUFS8/COX1/NDUFV1/DLD/NDUFS6/PGAM1/ENO1/ENPP3/PGK1/ALDOA/TPI1/PKM/ENO2/LDHA/PFKP	48
BP	GO:0022900	electron transport chain	40/284	175/18723	9.09757e-36	4.71254e-33	4.09103e-33	NDUFA4/NDUFC1/ALDH4A1/COX7C/COX2/NDUFB8/COX7A2/COX5B/NDUFC2/NDUFS7/NDUFA8/COX4I1/UQCRB/NDUFS1/NDUFB5/DMGDH/COX6B1/ALDH2/NDUFA5/SDHB/UQCRH/ETFA/NDUFS3/NDUFS2/NDUFA9/NDUFV3/NDUFA10/NDUFAB1/NDUFS5/NDUFB7/UQCRC1/NDUFB6/NDUFS8/COX1/NDUFV1/DLD/NDUFS6/UQCRFS1/GLDC/AKR1B1	40
BP	GO:0019646	aerobic electron transport chain	31/284	87/18723	1.31101e-34	5.65919e-32	4.91283e-32	NDUFA4/NDUFC1/COX7C/COX2/NDUFB8/COX7A2/COX5B/NDUFC2/NDUFS7/NDUFA8/COX4I1/UQCRB/NDUFS1/NDUFB5/NDUFA5/UQCRH/NDUFS3/NDUFS2/NDUFA9/NDUFV3/NDUFA10/NDUFAB1/NDUFS5/NDUFB7/UQCRC1/NDUFB6/NDUFS8/COX1/NDUFV1/DLD/NDUFS6	31
BP	GO:0044282	small molecule catabolic process	51/284	376/18723	1.07066e-33	3.96145e-31	3.439e-31	PRODH2/FABP1/ALDH4A1/HADH/ALDH6A1/SORD/PIPOX/ABAT/HOGA1/MIOX/ACAT1/ACADSB/HMGCL/ALDH1B1/ECI2/ALDH5A1/ECHS1/ACOX1/TST/HIBCH/ALDH2/GOT2/AGXT2/PCK1/ACAA1/GALM/CYP4A11/PCCA/EHHADH/ETFA/NPL/CYP4F2/PHYH/AMT/DECR1/MCCC2/GCDH/GLUD1/AUH/GLB1/ACAD10/SNX17/FTCD/OXCT1/SCP2/GLDC/HAGH/MCCC1/ENO1/TPI1/PFKP	51
BP	GO:0022904	respiratory electron transport chain	33/284	114/18723	2.42385e-33	7.8472e-31	6.81228e-31	NDUFA4/NDUFC1/COX7C/COX2/NDUFB8/COX7A2/COX5B/NDUFC2/NDUFS7/NDUFA8/COX4I1/UQCRB/NDUFS1/NDUFB5/NDUFA5/SDHB/UQCRH/NDUFS3/NDUFS2/NDUFA9/NDUFV3/NDUFA10/NDUFAB1/NDUFS5/NDUFB7/UQCRC1/NDUFB6/NDUFS8/COX1/NDUFV1/DLD/NDUFS6/UQCRFS1	33
BP	GO:0042773	ATP synthesis coupled electron transport	31/284	95/18723	3.23871e-33	8.38826e-31	7.28199e-31	NDUFA4/NDUFC1/COX7C/COX2/NDUFB8/COX7A2/COX5B/NDUFC2/NDUFS7/NDUFA8/COX4I1/UQCRB/NDUFS1/NDUFB5/NDUFA5/UQCRH/NDUFS3/NDUFS2/NDUFA9/NDUFV3/NDUFA10/NDUFAB1/NDUFS5/NDUFB7/UQCRC1/NDUFB6/NDUFS8/COX1/NDUFV1/DLD/NDUFS6	31
BP	GO:0042775	mitochondrial ATP synthesis coupled electron transport	31/284	95/18723	3.23871e-33	8.38826e-31	7.28199e-31	NDUFA4/NDUFC1/COX7C/COX2/NDUFB8/COX7A2/COX5B/NDUFC2/NDUFS7/NDUFA8/COX4I1/UQCRB/NDUFS1/NDUFB5/NDUFA5/UQCRH/NDUFS3/NDUFS2/NDUFA9/NDUFV3/NDUFA10/NDUFAB1/NDUFS5/NDUFB7/UQCRC1/NDUFB6/NDUFS8/COX1/NDUFV1/DLD/NDUFS6	31
BP	GO:0015980	energy derivation by oxidation of organic compounds	47/284	318/18723	8.79566e-33	2.07098e-30	1.79785e-30	NDUFA4/NDUFC1/SUCLG2/COX7C/COX2/NDUFB8/COX7A2/COX5B/NDUFC2/NDUFS7/SUCLG1/NDUFA8/COX4I1/UQCRB/NDUFS1/NDUFB5/ACO1/COX6B1/PDHB/NDUFA5/SDHB/OGDHL/UQCRH/NDUFS3/NDUFS2/PDHA1/FH/NDUFA9/NDUFV3/NDUFA10/NDUFAB1/IDH2/NDUFS5/NDUFB7/IDH1/UQCRC1/CAT/NDUFB6/NDUFS8/COX1/NDUFV1/DLD/NDUFS6/ACO2/UQCRFS1/GYS1/PYGL	47
BP	GO:0016054	organic acid catabolic process	39/284	240/18723	7.20008e-29	1.55402e-26	1.34907e-26	PRODH2/FABP1/ALDH4A1/HADH/ALDH6A1/PIPOX/ABAT/HOGA1/ACAT1/ACADSB/HMGCL/ECI2/ALDH5A1/ECHS1/ACOX1/TST/HIBCH/GOT2/AGXT2/PCK1/ACAA1/CYP4A11/PCCA/EHHADH/ETFA/NPL/CYP4F2/PHYH/AMT/DECR1/MCCC2/GCDH/GLUD1/AUH/ACAD10/FTCD/SCP2/GLDC/MCCC1	39
BP	GO:0006119	oxidative phosphorylation	32/284	141/18723	1.22409e-28	2.43876e-26	2.11712e-26	NDUFA4/NDUFC1/COX7C/COX2/NDUFB8/COX7A2/COX5B/NDUFC2/NDUFS7/NDUFA8/COX4I1/UQCRB/NDUFS1/NDUFB5/COX6B1/NDUFA5/UQCRH/NDUFS3/NDUFS2/NDUFA9/NDUFV3/NDUFA10/NDUFAB1/NDUFS5/NDUFB7/UQCRC1/NDUFB6/NDUFS8/COX1/NDUFV1/DLD/NDUFS6	32
BP	GO:0046395	carboxylic acid catabolic process	38/284	236/18723	5.43635e-28	1.00572e-25	8.73086e-26	PRODH2/FABP1/ALDH4A1/HADH/ALDH6A1/PIPOX/ABAT/HOGA1/ACAT1/ACADSB/HMGCL/ECI2/ALDH5A1/ECHS1/ACOX1/HIBCH/GOT2/AGXT2/PCK1/ACAA1/CYP4A11/PCCA/EHHADH/ETFA/NPL/CYP4F2/PHYH/AMT/DECR1/MCCC2/GCDH/GLUD1/AUH/ACAD10/FTCD/SCP2/GLDC/MCCC1	38
BP	GO:0006120	mitochondrial electron transport, NADH to ubiquinone	22/284	51/18723	4.43559e-27	7.65878e-25	6.64871e-25	NDUFA4/NDUFC1/NDUFB8/NDUFC2/NDUFS7/NDUFA8/NDUFS1/NDUFB5/NDUFA5/NDUFS3/NDUFS2/NDUFA9/NDUFV3/NDUFA10/NDUFAB1/NDUFS5/NDUFB7/NDUFB6/NDUFS8/NDUFV1/DLD/NDUFS6	22
BP	GO:0033108	mitochondrial respiratory chain complex assembly	25/284	93/18723	1.37953e-24	2.23311e-22	1.9386e-22	NDUFC1/NDUFB8/NDUFC2/NDUFS7/COA4/NDUFA8/NDUFS1/NDUFB5/COA3/AIFM1/NDUFA5/NDUFS3/NDUFS2/COX17/NDUFA9/NDUFA10/NDUFB11/NDUFAB1/NDUFS5/CHCHD4/NDUFB7/NDUFB6/NDUFS8/UQCRFS1/NDUFA11	25
BP	GO:0006520	cellular amino acid metabolic process	37/284	284/18723	6.56419e-24	1.00007e-21	8.6818e-22	PRODH2/ASS1/ALDH4A1/AGMAT/ALDH6A1/ACY1/PSAT1/PIPOX/ABAT/HOGA1/ACAT1/ACADSB/GLYAT/HMGCL/ALDH5A1/ECHS1/PEPD/DPEP1/TST/HIBCH/GOT2/AGXT2/BHMT2/MSRA/AMT/MCCC2/GCDH/BPHL/DPYS/GLUD1/AUH/BHMT/FTCD/GLYATL1/GLDC/MCCC1/PLOD3	37
BP	GO:0010257	NADH dehydrogenase complex assembly	19/284	57/18723	5.68779e-21	7.75335e-19	6.73081e-19	NDUFC1/NDUFB8/NDUFC2/NDUFS7/NDUFA8/NDUFS1/NDUFB5/NDUFA5/NDUFS3/NDUFS2/NDUFA9/NDUFA10/NDUFB11/NDUFAB1/NDUFS5/NDUFB7/NDUFB6/NDUFS8/NDUFA11	19
BP	GO:0032981	mitochondrial respiratory chain complex I assembly	19/284	57/18723	5.68779e-21	7.75335e-19	6.73081e-19	NDUFC1/NDUFB8/NDUFC2/NDUFS7/NDUFA8/NDUFS1/NDUFB5/NDUFA5/NDUFS3/NDUFS2/NDUFA9/NDUFA10/NDUFB11/NDUFAB1/NDUFS5/NDUFB7/NDUFB6/NDUFS8/NDUFA11	19
BP	GO:0009063	cellular amino acid catabolic process	21/284	110/18723	1.68863e-17	2.18678e-15	1.89838e-15	PRODH2/ALDH4A1/ALDH6A1/PIPOX/ABAT/HOGA1/ACAT1/ACADSB/HMGCL/ALDH5A1/ECHS1/HIBCH/GOT2/AGXT2/AMT/MCCC2/GLUD1/AUH/FTCD/GLDC/MCCC1	21
BP	GO:0072329	monocarboxylic acid catabolic process	21/284	122/18723	1.56297e-16	1.92767e-14	1.67344e-14	FABP1/HADH/HOGA1/ACAT1/ECI2/ECHS1/ACOX1/AGXT2/PCK1/ACAA1/CYP4A11/PCCA/EHHADH/ETFA/CYP4F2/PHYH/DECR1/GCDH/AUH/ACAD10/SCP2	21
BP	GO:1901605	alpha-amino acid metabolic process	25/284	195/18723	2.67713e-16	3.15171e-14	2.73605e-14	PRODH2/ASS1/ALDH4A1/AGMAT/PSAT1/PIPOX/HOGA1/ACAT1/ACADSB/GLYAT/ALDH5A1/DPEP1/TST/GOT2/AGXT2/BHMT2/MSRA/AMT/GCDH/GLUD1/BHMT/FTCD/GLYATL1/GLDC/PLOD3	25
BP	GO:0043648	dicarboxylic acid metabolic process	19/284	96/18723	2.95428e-16	3.32678e-14	2.88803e-14	PRODH2/ASS1/ALDH4A1/SUCLG2/HOGA1/ALDH5A1/SDHB/OGDHL/GOT2/PCK1/FH/PHYH/IDH2/GRHPR/IDH1/GLUD1/DLD/FTCD/ACLY	19
BP	GO:0019693	ribose phosphate metabolic process	33/284	396/18723	1.7766e-15	1.91725e-13	1.6644e-13	ALDOB/SLC4A4/SUCLG2/ACSM2B/COX2/ACSF2/PIPOX/ACAT1/ACSM2A/GLYAT/HMGCL/FBP1/PDHB/OGDHL/AK2/PDHA1/MCCC2/GCDH/ACSM3/MPC2/DPYS/DLD/PGAM1/ENO1/PGK1/ALDOA/TPI1/PKM/PYGL/ACLY/ENO2/LDHA/PFKP	33
BP	GO:0006090	pyruvate metabolic process	19/284	106/18723	2.05373e-15	2.12767e-13	1.84706e-13	ALDOB/SLC4A4/HOGA1/FBP1/PDHB/OGDHL/PCK1/PDHA1/MPC2/DLD/PGAM1/ENO1/PGK1/ALDOA/TPI1/PKM/ENO2/LDHA/PFKP	19
BP	GO:0009259	ribonucleotide metabolic process	32/284	385/18723	5.26357e-15	5.24333e-13	4.55182e-13	ALDOB/SLC4A4/SUCLG2/ACSM2B/COX2/ACSF2/PIPOX/ACAT1/ACSM2A/GLYAT/HMGCL/FBP1/PDHB/OGDHL/AK2/PDHA1/MCCC2/GCDH/ACSM3/MPC2/DPYS/DLD/PGAM1/ENO1/PGK1/ALDOA/TPI1/PKM/ACLY/ENO2/LDHA/PFKP	32
BP	GO:0009150	purine ribonucleotide metabolic process	31/284	368/18723	9.9907e-15	9.58367e-13	8.31974e-13	ALDOB/SLC4A4/SUCLG2/ACSM2B/COX2/ACSF2/PIPOX/ACAT1/ACSM2A/GLYAT/HMGCL/FBP1/PDHB/OGDHL/AK2/PDHA1/MCCC2/GCDH/ACSM3/MPC2/DLD/PGAM1/ENO1/PGK1/ALDOA/TPI1/PKM/ACLY/ENO2/LDHA/PFKP	31
BP	GO:0016052	carbohydrate catabolic process	21/284	154/18723	2.00909e-14	1.85841e-12	1.61332e-12	ALDOB/SLC4A4/GM2A/SORD/MIOX/FBP1/OGDHL/GALM/GLB1/CTBS/ABHD10/PGAM1/ENO1/PGK1/ALDOA/TPI1/PKM/PYGL/ENO2/LDHA/PFKP	21
BP	GO:0009117	nucleotide metabolic process	35/284	489/18723	2.36086e-14	2.10849e-12	1.83042e-12	ALDOB/SLC4A4/SUCLG2/ACSM2B/COX2/ACSF2/PIPOX/ACAT1/ACSM2A/GLYAT/HMGCL/FBP1/PDHB/OGDHL/AK2/PDHA1/IDH2/MCCC2/GCDH/ACSM3/MPC2/DPYS/DLD/PGAM1/ENO1/ENPP3/PGK1/ALDOA/TPI1/PKM/ACLY/ENO2/TYMP/LDHA/PFKP	35
BP	GO:0006753	nucleoside phosphate metabolic process	35/284	497/18723	3.82397e-14	3.30136e-12	2.86596e-12	ALDOB/SLC4A4/SUCLG2/ACSM2B/COX2/ACSF2/PIPOX/ACAT1/ACSM2A/GLYAT/HMGCL/FBP1/PDHB/OGDHL/AK2/PDHA1/IDH2/MCCC2/GCDH/ACSM3/MPC2/DPYS/DLD/PGAM1/ENO1/ENPP3/PGK1/ALDOA/TPI1/PKM/ACLY/ENO2/TYMP/LDHA/PFKP	35
BP	GO:0072521	purine-containing compound metabolic process	32/284	416/18723	4.59065e-14	3.83542e-12	3.32959e-12	ALDOB/SLC4A4/SUCLG2/ACSM2B/COX2/ACSF2/PIPOX/ACAT1/MACROD1/ACSM2A/GLYAT/HMGCL/FBP1/PDHB/OGDHL/AK2/PDHA1/MCCC2/GCDH/ACSM3/MPC2/DLD/PGAM1/ENO1/PGK1/ALDOA/TPI1/PKM/ACLY/ENO2/LDHA/PFKP	32
BP	GO:0006631	fatty acid metabolic process	31/284	390/18723	4.85623e-14	3.93051e-12	3.41214e-12	FABP1/ACSM2B/HADH/ACSF2/ACAT1/ACSM2A/ACADSB/ECI2/ECHS1/ACOX1/PCK1/ACAA1/CYP4A11/PCCA/EHHADH/ETFA/CYP4F2/HAO2/PHYH/NDUFAB1/DECR1/GCDH/ACSM3/AUH/ACAD10/DLD/SCP2/ECHDC3/MGLL/AKR1B1/ACLY	31
BP	GO:0006163	purine nucleotide metabolic process	31/284	396/18723	7.33277e-14	5.75512e-12	4.99611e-12	ALDOB/SLC4A4/SUCLG2/ACSM2B/COX2/ACSF2/PIPOX/ACAT1/ACSM2A/GLYAT/HMGCL/FBP1/PDHB/OGDHL/AK2/PDHA1/MCCC2/GCDH/ACSM3/MPC2/DLD/PGAM1/ENO1/PGK1/ALDOA/TPI1/PKM/ACLY/ENO2/LDHA/PFKP	31
BP	GO:0009062	fatty acid catabolic process	17/284	100/18723	1.58684e-13	1.2088e-11	1.04938e-11	FABP1/HADH/ACAT1/ECI2/ECHS1/ACOX1/PCK1/ACAA1/PCCA/EHHADH/ETFA/PHYH/DECR1/GCDH/AUH/ACAD10/SCP2	17
BP	GO:0006099	tricarboxylic acid cycle	11/284	30/18723	3.41069e-13	2.45926e-11	2.13493e-11	SUCLG2/SUCLG1/ACO1/PDHB/SDHB/OGDHL/PDHA1/FH/IDH2/IDH1/ACO2	11
BP	GO:0006790	sulfur compound metabolic process	28/284	339/18723	3.41828e-13	2.45926e-11	2.13493e-11	SUCLG2/NAT8/ACSM2B/ACSF2/PIPOX/ACAT1/ACSM2A/GLYAT/HMGCL/DPEP1/TST/PDHB/BHMT2/MSRA/PDHA1/SULT1C2/GCDH/ACSM3/IDH1/MPC2/BHMT/GLB1/ABCC2/DLD/GNS/HAGH/MCCC1/ACLY	28
BP	GO:1902600	proton transmembrane transport	19/284	157/18723	3.2046e-12	2.24322e-10	1.94737e-10	NDUFA4/COX2/COX5B/NDUFS7/SLC25A5/COX4I1/COX6B1/SLC9A3R1/UQCRH/SLC25A4/COX17/SLC25A3/ATP1A1/UQCRC1/COX1/UQCRFS1/SLC36A2/ATP6V1G1/ATP6V0A1	19
BP	GO:0019395	fatty acid oxidation	16/284	103/18723	3.54256e-12	2.41453e-10	2.0961e-10	FABP1/HADH/ACAT1/ECI2/ECHS1/ACOX1/ACAA1/EHHADH/ETFA/HAO2/PHYH/DECR1/GCDH/AUH/ACAD10/SCP2	16
BP	GO:0006635	fatty acid beta-oxidation	14/284	74/18723	5.00761e-12	3.32557e-10	2.88698e-10	FABP1/HADH/ACAT1/ECI2/ECHS1/ACOX1/ACAA1/EHHADH/ETFA/DECR1/GCDH/AUH/ACAD10/SCP2	14
BP	GO:0034440	lipid oxidation	16/284	108/18723	7.50294e-12	4.85815e-10	4.21744e-10	FABP1/HADH/ACAT1/ECI2/ECHS1/ACOX1/ACAA1/EHHADH/ETFA/HAO2/PHYH/DECR1/GCDH/AUH/ACAD10/SCP2	16
BP	GO:0006637	acyl-CoA metabolic process	15/284	96/18723	1.55793e-11	9.60721e-10	8.34017e-10	SUCLG2/ACSM2B/ACSF2/PIPOX/ACAT1/ACSM2A/GLYAT/HMGCL/PDHB/PDHA1/GCDH/ACSM3/MPC2/DLD/ACLY	15
BP	GO:0035383	thioester metabolic process	15/284	96/18723	1.55793e-11	9.60721e-10	8.34017e-10	SUCLG2/ACSM2B/ACSF2/PIPOX/ACAT1/ACSM2A/GLYAT/HMGCL/PDHB/PDHA1/GCDH/ACSM3/MPC2/DLD/ACLY	15
BP	GO:0016042	lipid catabolic process	25/284	320/18723	2.2533e-11	1.35722e-09	1.17822e-09	FABP1/GM2A/HADH/ACAT1/ECI2/ECHS1/ACOX1/PCK1/ACAA1/CYP4A11/PCCA/EHHADH/ETFA/CYP4F2/PHYH/DECR1/GCDH/IDH1/AUH/ACAD10/SNX17/SCP2/HSD17B11/MGLL/YWHAH	25
BP	GO:0006575	cellular modified amino acid metabolic process	19/284	188/18723	7.83425e-11	4.59954e-09	3.99294e-09	GGACT/ASS1/ALDH4A1/NAT8/GATM/GGH/PIPOX/HOGA1/DMGDH/DPEP1/GOT2/BHMT2/CPQ/IDH1/BHMT/FTCD/CKB/HAGH/PLOD3	19
BP	GO:0046031	ADP metabolic process	14/284	90/18723	7.99148e-11	4.59954e-09	3.99294e-09	ALDOB/SLC4A4/FBP1/OGDHL/AK2/PGAM1/ENO1/PGK1/ALDOA/TPI1/PKM/ENO2/LDHA/PFKP	14
BP	GO:0044242	cellular lipid catabolic process	20/284	214/18723	1.01832e-10	5.54373e-09	4.8126e-09	FABP1/GM2A/HADH/ACAT1/ECI2/ECHS1/ACOX1/PCK1/ACAA1/PCCA/EHHADH/ETFA/PHYH/DECR1/GCDH/IDH1/AUH/ACAD10/SCP2/MGLL	20
BP	GO:0033865	nucleoside bisphosphate metabolic process	16/284	128/18723	1.04881e-10	5.54373e-09	4.8126e-09	SUCLG2/ACSM2B/ACSF2/PIPOX/ACAT1/ACSM2A/GLYAT/HMGCL/PDHB/PDHA1/MCCC2/GCDH/ACSM3/MPC2/DLD/ACLY	16
BP	GO:0033875	ribonucleoside bisphosphate metabolic process	16/284	128/18723	1.04881e-10	5.54373e-09	4.8126e-09	SUCLG2/ACSM2B/ACSF2/PIPOX/ACAT1/ACSM2A/GLYAT/HMGCL/PDHB/PDHA1/MCCC2/GCDH/ACSM3/MPC2/DLD/ACLY	16
BP	GO:0034032	purine nucleoside bisphosphate metabolic process	16/284	128/18723	1.04881e-10	5.54373e-09	4.8126e-09	SUCLG2/ACSM2B/ACSF2/PIPOX/ACAT1/ACSM2A/GLYAT/HMGCL/PDHB/PDHA1/MCCC2/GCDH/ACSM3/MPC2/DLD/ACLY	16
BP	GO:0009410	response to xenobiotic stimulus	29/284	462/18723	1.08966e-10	5.64442e-09	4.90001e-09	ASS1/NAT8/ACSM2B/HADH/UCHL1/SORD/GGH/ABAT/GLYAT/ABCB1/FBP1/DPEP1/HSD11B2/ACAA1/CYP4F2/HSPD1/ATP1A1/FMO1/BPHL/CAT/TXN2/ABCC2/OXCT1/UGT1A9/ADIRF/S100A10/LGALS1/LDHA/PLIN2	29
BP	GO:0006096	glycolytic process	13/284	81/18723	2.55796e-10	1.29904e-08	1.12772e-08	ALDOB/SLC4A4/FBP1/OGDHL/PGAM1/ENO1/PGK1/ALDOA/TPI1/PKM/ENO2/LDHA/PFKP	13
BP	GO:0006757	ATP generation from ADP	13/284	82/18723	2.99907e-10	1.49377e-08	1.29676e-08	ALDOB/SLC4A4/FBP1/OGDHL/PGAM1/ENO1/PGK1/ALDOA/TPI1/PKM/ENO2/LDHA/PFKP	13
BP	GO:0009135	purine nucleoside diphosphate metabolic process	14/284	103/18723	5.10176e-10	2.44695e-08	2.12424e-08	ALDOB/SLC4A4/FBP1/OGDHL/AK2/PGAM1/ENO1/PGK1/ALDOA/TPI1/PKM/ENO2/LDHA/PFKP	14
BP	GO:0009179	purine ribonucleoside diphosphate metabolic process	14/284	103/18723	5.10176e-10	2.44695e-08	2.12424e-08	ALDOB/SLC4A4/FBP1/OGDHL/AK2/PGAM1/ENO1/PGK1/ALDOA/TPI1/PKM/ENO2/LDHA/PFKP	14
BP	GO:0072350	tricarboxylic acid metabolic process	7/284	14/18723	5.37857e-10	2.53282e-08	2.19878e-08	ASS1/ACO1/IDH2/IDH1/GLUD1/ACO2/ACLY	7
BP	GO:0009185	ribonucleoside diphosphate metabolic process	14/284	106/18723	7.52547e-10	3.48053e-08	3.0215e-08	ALDOB/SLC4A4/FBP1/OGDHL/AK2/PGAM1/ENO1/PGK1/ALDOA/TPI1/PKM/ENO2/LDHA/PFKP	14
BP	GO:0006165	nucleoside diphosphate phosphorylation	13/284	99/18723	3.30515e-09	1.50182e-07	1.30375e-07	ALDOB/SLC4A4/FBP1/OGDHL/PGAM1/ENO1/PGK1/ALDOA/TPI1/PKM/ENO2/LDHA/PFKP	13
BP	GO:0046939	nucleotide phosphorylation	13/284	101/18723	4.24401e-09	1.89517e-07	1.64523e-07	ALDOB/SLC4A4/FBP1/OGDHL/PGAM1/ENO1/PGK1/ALDOA/TPI1/PKM/ENO2/LDHA/PFKP	13
BP	GO:0009132	nucleoside diphosphate metabolic process	14/284	124/18723	6.06906e-09	2.66422e-07	2.31285e-07	ALDOB/SLC4A4/FBP1/OGDHL/AK2/PGAM1/ENO1/PGK1/ALDOA/TPI1/PKM/ENO2/LDHA/PFKP	14
BP	GO:0009083	branched-chain amino acid catabolic process	6/284	15/18723	5.15569e-08	2.22554e-06	1.93203e-06	ALDH6A1/ACAT1/ACADSB/ECHS1/HIBCH/AUH	6
BP	GO:1901606	alpha-amino acid catabolic process	11/284	87/18723	8.13153e-08	3.45257e-06	2.99723e-06	PRODH2/ALDH4A1/PIPOX/HOGA1/ACAT1/ACADSB/GOT2/AGXT2/AMT/GLUD1/GLDC	11
BP	GO:0030258	lipid modification	16/284	212/18723	1.60084e-07	6.68739e-06	5.80543e-06	FABP1/HADH/ACAT1/ECI2/ECHS1/ACOX1/ACAA1/EHHADH/ETFA/HAO2/PHYH/DECR1/GCDH/AUH/ACAD10/SCP2	16
BP	GO:0006085	acetyl-CoA biosynthetic process	6/284	18/18723	1.84034e-07	7.44763e-06	6.46541e-06	ACAT1/PDHB/PDHA1/MPC2/DLD/ACLY	6
BP	GO:0006103	2-oxoglutarate metabolic process	6/284	18/18723	1.84034e-07	7.44763e-06	6.46541e-06	OGDHL/GOT2/PHYH/IDH2/IDH1/DLD	6
BP	GO:0009081	branched-chain amino acid metabolic process	6/284	19/18723	2.65558e-07	1.05815e-05	9.18594e-06	ALDH6A1/ACAT1/ACADSB/ECHS1/HIBCH/AUH	6
BP	GO:0046394	carboxylic acid biosynthetic process	19/284	314/18723	3.55378e-07	1.39459e-05	1.21067e-05	ASS1/ACSM2B/GATM/PSAT1/ABAT/HOGA1/ACSM2A/GOT2/AGXT2/CYP4A11/BHMT2/NDUFAB1/ACSM3/GLUD1/BHMT/SCP2/MGLL/PLOD3/ACLY	19
BP	GO:0016053	organic acid biosynthetic process	19/284	316/18723	3.91598e-07	1.51379e-05	1.31414e-05	ASS1/ACSM2B/GATM/PSAT1/ABAT/HOGA1/ACSM2A/GOT2/AGXT2/CYP4A11/BHMT2/NDUFAB1/ACSM3/GLUD1/BHMT/SCP2/MGLL/PLOD3/ACLY	19
BP	GO:0042219	cellular modified amino acid catabolic process	7/284	32/18723	4.17427e-07	1.58991e-05	1.38022e-05	GGACT/ALDH4A1/HOGA1/DMGDH/DPEP1/GOT2/BHMT	7
BP	GO:0005996	monosaccharide metabolic process	17/284	257/18723	4.31365e-07	1.61918e-05	1.40564e-05	ALDOB/SLC23A1/DCXR/SORD/RBP4/FBP1/PDHB/PCK1/GALM/PDHA1/GLB1/ENO1/PGK1/ALDOA/AKR1B1/TPI1/PFKP	17
BP	GO:0006123	mitochondrial electron transport, cytochrome c to oxygen	6/284	21/18723	5.1772e-07	1.91556e-05	1.66293e-05	COX7C/COX2/COX7A2/COX5B/COX4I1/COX1	6
BP	GO:0019318	hexose metabolic process	16/284	237/18723	7.22652e-07	2.63615e-05	2.28849e-05	ALDOB/DCXR/SORD/RBP4/FBP1/PDHB/PCK1/GALM/PDHA1/GLB1/ENO1/PGK1/ALDOA/AKR1B1/TPI1/PFKP	16
BP	GO:0006084	acetyl-CoA metabolic process	7/284	35/18723	8.02118e-07	2.8854e-05	2.50486e-05	PIPOX/ACAT1/PDHB/PDHA1/MPC2/DLD/ACLY	7
BP	GO:0006000	fructose metabolic process	5/284	13/18723	9.03179e-07	3.20443e-05	2.78182e-05	ALDOB/SORD/FBP1/ALDOA/AKR1B1	5
BP	GO:0015849	organic acid transport	18/284	303/18723	9.4846e-07	3.31961e-05	2.88181e-05	SLC22A6/FABP1/SLC23A1/SLC13A2/ABAT/ABCB1/SLC6A19/SLC5A12/GOT2/SLC7A8/CYP4A11/SLC9A3R1/CYP4F2/MPC2/SLC43A2/ABCC2/SLC36A2/PLIN2	18
BP	GO:0008652	cellular amino acid biosynthetic process	9/284	76/18723	2.19399e-06	7.57657e-05	6.57735e-05	ASS1/PSAT1/ABAT/GOT2/AGXT2/BHMT2/GLUD1/BHMT/PLOD3	9
BP	GO:0009064	glutamine family amino acid metabolic process	9/284	78/18723	2.73511e-06	9.32095e-05	8.09167e-05	PRODH2/ASS1/ALDH4A1/AGMAT/ALDH5A1/GOT2/GLUD1/FTCD/GLYATL1	9
BP	GO:0035384	thioester biosynthetic process	7/284	45/18723	4.75491e-06	0.000157887	0.000137065	ACAT1/PDHB/PDHA1/GCDH/MPC2/DLD/ACLY	7
BP	GO:0071616	acyl-CoA biosynthetic process	7/284	45/18723	4.75491e-06	0.000157887	0.000137065	ACAT1/PDHB/PDHA1/GCDH/MPC2/DLD/ACLY	7
BP	GO:0006066	alcohol metabolic process	18/284	353/18723	8.09899e-06	0.000265524	0.000230506	NPC2/ADH1B/SORD/RBP4/MIOX/ADH6/ALDH1B1/ALDH2/PCK1/IDH2/IDH1/CAT/SNX17/ACO2/CYB5R3/AKR1B1/TPI1/ACLY	18
BP	GO:1901607	alpha-amino acid biosynthetic process	8/284	68/18723	8.53481e-06	0.000273277	0.000237236	ASS1/PSAT1/GOT2/AGXT2/BHMT2/GLUD1/BHMT/PLOD3	8
BP	GO:0009066	aspartate family amino acid metabolic process	7/284	49/18723	8.54649e-06	0.000273277	0.000237236	ASS1/PIPOX/GOT2/BHMT2/MSRA/BHMT/PLOD3	7
BP	GO:0006536	glutamate metabolic process	6/284	33/18723	9.06766e-06	0.000286405	0.000248633	PRODH2/ALDH4A1/ALDH5A1/GOT2/GLUD1/FTCD	6
BP	GO:0030388	fructose 1,6-bisphosphate metabolic process	4/284	10/18723	1.01294e-05	0.000312323	0.000271133	ALDOB/FBP1/ALDOA/PFKP	4
BP	GO:1902224	ketone body metabolic process	4/284	10/18723	1.01294e-05	0.000312323	0.000271133	ACAT1/HMGCL/ACSS3/OXCT1	4
BP	GO:0006086	acetyl-CoA biosynthetic process from pyruvate	4/284	11/18723	1.57277e-05	0.000479231	0.000416029	PDHB/PDHA1/MPC2/DLD	4
BP	GO:1901568	fatty acid derivative metabolic process	8/284	74/18723	1.60874e-05	0.000484492	0.000420595	ACAT1/ACSM2A/HMGCL/CYP4A11/CYP4F2/GCDH/ACSS3/OXCT1	8
BP	GO:0033540	fatty acid beta-oxidation using acyl-CoA oxidase	4/284	12/18723	2.33101e-05	0.000688115	0.000597364	ACOX1/ACAA1/EHHADH/SCP2	4
BP	GO:1901616	organic hydroxy compound catabolic process	8/284	78/18723	2.37518e-05	0.000688115	0.000597364	SORD/MIOX/ALDH1B1/ALDH2/CYP4A11/CYP4F2/SNX17/TPI1	8
BP	GO:0006814	sodium ion transport	14/284	245/18723	2.39949e-05	0.000688115	0.000597364	SLC4A4/SLC23A1/SLC12A3/SLC13A2/FXYD2/SLC5A10/SLC5A9/SLC6A19/ATP1B1/SLC5A12/SLC9A3R1/NDUFA9/ATP1A1/YWHAH	14
BP	GO:0098656	anion transmembrane transport	14/284	245/18723	2.39949e-05	0.000688115	0.000597364	SLC22A6/SLC4A4/SLC23A1/SLC12A3/SLC13A2/SLC22A8/SLC25A5/ABCB1/SLC5A12/SLC7A8/SLC25A4/SLC25A3/MPC2/SLC43A2	14
BP	GO:0070482	response to oxygen levels	17/284	347/18723	2.4177e-05	0.000688115	0.000597364	FABP1/ABAT/ATP1B1/AIFM1/HSD11B2/PCK1/NDUFS2/HSPD1/CAT/TXN2/ATP6V1G1/PDLIM1/ENO1/LMNA/PGK1/NDRG1/LDHA	17
BP	GO:1990542	mitochondrial transmembrane transport	9/284	102/18723	2.50208e-05	0.000704389	0.000611491	SLC25A5/AIFM1/TST/SLC25A4/HSPD1/SLC25A3/CHCHD4/MPC2/LETM1	9
BP	GO:0009069	serine family amino acid metabolic process	6/284	40/18723	2.87471e-05	0.000792075	0.000687613	PSAT1/GLYAT/TST/AGXT2/AMT/GLDC	6
BP	GO:0044275	cellular carbohydrate catabolic process	6/284	40/18723	2.87471e-05	0.000792075	0.000687613	SORD/MIOX/ABHD10/PGAM1/TPI1/PYGL	6
BP	GO:0015711	organic anion transport	17/284	354/18723	3.1127e-05	0.00084862	0.000736701	SLC22A6/SLC4A4/SLC23A1/SLC13A2/ABAT/SLC25A5/SLC5A12/SLC2A2/SLC7A8/CYP4A11/SLC9A3R1/CYP4F2/SLC25A4/MPC2/SLC43A2/ABCC2/SLC36A2	17
BP	GO:0006081	cellular aldehyde metabolic process	7/284	60/18723	3.33313e-05	0.000872	0.000756998	HOGA1/AGXT2/IDH2/GRHPR/IDH1/HAGH/TPI1	7
BP	GO:0033866	nucleoside bisphosphate biosynthetic process	7/284	60/18723	3.33313e-05	0.000872	0.000756998	ACAT1/PDHB/PDHA1/GCDH/MPC2/DLD/ACLY	7
BP	GO:0034030	ribonucleoside bisphosphate biosynthetic process	7/284	60/18723	3.33313e-05	0.000872	0.000756998	ACAT1/PDHB/PDHA1/GCDH/MPC2/DLD/ACLY	7
BP	GO:0034033	purine nucleoside bisphosphate biosynthetic process	7/284	60/18723	3.33313e-05	0.000872	0.000756998	ACAT1/PDHB/PDHA1/GCDH/MPC2/DLD/ACLY	7
BP	GO:0046390	ribose phosphate biosynthetic process	12/284	190/18723	3.47322e-05	0.000899565	0.000780927	COX2/ACAT1/PDHB/AK2/PDHA1/GCDH/MPC2/DLD/ENO1/ALDOA/PYGL/ACLY	12
BP	GO:0006006	glucose metabolic process	12/284	196/18723	4.70621e-05	0.00120684	0.00104768	DCXR/SORD/RBP4/FBP1/PDHB/PCK1/GALM/PDHA1/ENO1/PGK1/TPI1/PFKP	12
BP	GO:0009636	response to toxic substance	14/284	262/18723	5.00454e-05	0.00127076	0.00110317	ASS1/FABP1/SLC23A1/SLC22A8/GLYAT/ABCB1/AIFM1/SLC7A8/PRDX3/BPHL/CAT/ABCC2/SDC1/S100A9	14
BP	GO:0009152	purine ribonucleotide biosynthetic process	11/284	169/18723	5.59696e-05	0.00140739	0.00122178	COX2/ACAT1/PDHB/AK2/PDHA1/GCDH/MPC2/DLD/ENO1/ALDOA/ACLY	11
BP	GO:0036376	sodium ion export across plasma membrane	4/284	15/18723	6.20088e-05	0.00154426	0.00134059	SLC4A4/FXYD2/ATP1B1/ATP1A1	4
BP	GO:0009308	amine metabolic process	9/284	118/18723	7.91074e-05	0.00195131	0.00169397	AGMAT/ABAT/DMGDH/SAT2/SULT1C2/GCDH/BHMT/ABCC2/AKR1B1	9
BP	GO:0006544	glycine metabolic process	4/284	16/18723	8.16941e-05	0.00199611	0.00173286	GLYAT/AGXT2/AMT/GLDC	4
BP	GO:0071466	cellular response to xenobiotic stimulus	11/284	177/18723	8.49694e-05	0.00205673	0.00178548	ACSM2B/UCHL1/GLYAT/FBP1/DPEP1/ACAA1/CYP4F2/FMO1/BPHL/ABCC2/UGT1A9	11
BP	GO:0044272	sulfur compound biosynthetic process	10/284	148/18723	8.90836e-05	0.00213636	0.00185461	ACAT1/PDHB/BHMT2/PDHA1/GCDH/MPC2/BHMT/DLD/HAGH/ACLY	10
BP	GO:0055064	chloride ion homeostasis	4/284	17/18723	0.00010556	0.00246306	0.00213822	SLC12A3/ABCC2/CA12/CKB	4
BP	GO:0055083	monovalent inorganic anion homeostasis	4/284	17/18723	0.00010556	0.00246306	0.00213822	SLC12A3/ABCC2/CA12/CKB	4
BP	GO:1901569	fatty acid derivative catabolic process	4/284	17/18723	0.00010556	0.00246306	0.00213822	ACAT1/CYP4A11/CYP4F2/OXCT1	4
BP	GO:0009260	ribonucleotide biosynthetic process	11/284	182/18723	0.000108963	0.00251976	0.00218745	COX2/ACAT1/PDHB/AK2/PDHA1/GCDH/MPC2/DLD/ENO1/ALDOA/ACLY	11
BP	GO:0036293	response to decreased oxygen levels	15/284	322/18723	0.00012737	0.00291936	0.00253435	FABP1/ABAT/ATP1B1/AIFM1/HSD11B2/PCK1/HSPD1/CAT/TXN2/PDLIM1/ENO1/LMNA/PGK1/NDRG1/LDHA	15
BP	GO:0000096	sulfur amino acid metabolic process	5/284	34/18723	0.000150423	0.0034175	0.00296679	DPEP1/TST/BHMT2/MSRA/BHMT	5
BP	GO:0014823	response to activity	7/284	76/18723	0.000153505	0.0034572	0.00300125	HADH/GOT2/PCK1/HSPD1/UQCRC1/CAT/OXCT1	7
BP	GO:0006164	purine nucleotide biosynthetic process	11/284	191/18723	0.000166824	0.00372477	0.00323353	COX2/ACAT1/PDHB/AK2/PDHA1/GCDH/MPC2/DLD/ENO1/ALDOA/ACLY	11
BP	GO:0006739	NADP metabolic process	5/284	35/18723	0.000173334	0.00380454	0.00330278	DCXR/IDH2/FMO1/IDH1/PGAM1	5
BP	GO:0044273	sulfur compound catabolic process	5/284	35/18723	0.000173334	0.00380454	0.00330278	ACAT1/DPEP1/TST/GLB1/GNS	5
BP	GO:0046164	alcohol catabolic process	6/284	55/18723	0.000179489	0.00390202	0.00338741	SORD/MIOX/ALDH1B1/ALDH2/SNX17/TPI1	6
BP	GO:0019319	hexose biosynthetic process	7/284	78/18723	0.000180789	0.00390202	0.00338741	SORD/RBP4/FBP1/PCK1/PGK1/AKR1B1/TPI1	7
BP	GO:0046364	monosaccharide biosynthetic process	7/284	82/18723	0.000247112	0.00528458	0.00458763	SORD/RBP4/FBP1/PCK1/PGK1/AKR1B1/TPI1	7
BP	GO:0072522	purine-containing compound biosynthetic process	11/284	200/18723	0.000248926	0.00528458	0.00458763	COX2/ACAT1/PDHB/AK2/PDHA1/GCDH/MPC2/DLD/ENO1/ALDOA/ACLY	11
BP	GO:0006067	ethanol metabolic process	4/284	21/18723	0.000253055	0.00528558	0.0045885	ADH1B/ADH6/ALDH1B1/ALDH2	4
BP	GO:0009067	aspartate family amino acid biosynthetic process	4/284	21/18723	0.000253055	0.00528558	0.0045885	GOT2/BHMT2/BHMT/PLOD3	4
BP	GO:0001666	response to hypoxia	14/284	307/18723	0.0002648	0.00548666	0.00476306	FABP1/ABAT/ATP1B1/HSD11B2/PCK1/HSPD1/CAT/TXN2/PDLIM1/ENO1/LMNA/PGK1/NDRG1/LDHA	14
BP	GO:0046942	carboxylic acid transport	13/284	273/18723	0.00028861	0.00593168	0.00514938	SLC22A6/SLC23A1/SLC13A2/ABAT/SLC5A12/SLC7A8/CYP4A11/SLC9A3R1/CYP4F2/MPC2/SLC43A2/ABCC2/SLC36A2	13
BP	GO:0006805	xenobiotic metabolic process	8/284	111/18723	0.000290858	0.00593168	0.00514938	ACSM2B/GLYAT/ACAA1/CYP4F2/FMO1/BPHL/ABCC2/UGT1A9	8
BP	GO:1901136	carbohydrate derivative catabolic process	10/284	172/18723	0.000304605	0.00613605	0.00532681	GM2A/ACAT1/CST3/NPL/DPYS/GLB1/CTBS/GNS/ABHD10/TYMP	10
BP	GO:0019400	alditol metabolic process	4/284	22/18723	0.000305618	0.00613605	0.00532681	SORD/PCK1/AKR1B1/TPI1	4
BP	GO:0044106	cellular amine metabolic process	8/284	113/18723	0.000328443	0.00652979	0.00566862	AGMAT/ABAT/DMGDH/SAT2/GCDH/BHMT/ABCC2/AKR1B1	8
BP	GO:0055081	anion homeostasis	5/284	40/18723	0.000330271	0.00652979	0.00566862	SLC12A3/SLC9A3R1/ABCC2/CA12/CKB	5
BP	GO:0035725	sodium ion transmembrane transport	10/284	178/18723	0.000400132	0.00785107	0.00681564	SLC4A4/SLC23A1/SLC12A3/FXYD2/SLC5A10/SLC6A19/ATP1B1/SLC9A3R1/ATP1A1/YWHAH	10
BP	GO:0044262	cellular carbohydrate metabolic process	13/284	283/18723	0.00040716	0.00792891	0.00688321	SORD/MIOX/FBP1/PCK1/IDH2/IDH1/GLB1/ABHD10/PGAM1/GYS1/AKR1B1/TPI1/PYGL	13
BP	GO:0031639	plasminogen activation	4/284	24/18723	0.000433481	0.00837847	0.00727349	PLGRKT/CTSZ/ENO1/PGK1	4
BP	GO:1905039	carboxylic acid transmembrane transport	9/284	149/18723	0.000459124	0.00880838	0.0076467	SLC23A1/SLC13A2/ABCB1/SLC6A19/SLC5A12/SLC7A8/MPC2/SLC43A2/SLC36A2	9
BP	GO:1903825	organic acid transmembrane transport	9/284	150/18723	0.00048207	0.0091806	0.00796983	SLC23A1/SLC13A2/ABCB1/SLC6A19/SLC5A12/SLC7A8/MPC2/SLC43A2/SLC36A2	9
BP	GO:0021762	substantia nigra development	5/284	44/18723	0.000518829	0.00977159	0.00848288	COX6B1/NDUFS3/GLUD1/CKB/YWHAH	5
BP	GO:0006122	mitochondrial electron transport, ubiquinol to cytochrome c	3/284	11/18723	0.000520649	0.00977159	0.00848288	UQCRB/UQCRH/UQCRC1	3
BP	GO:0009165	nucleotide biosynthetic process	12/284	254/18723	0.000526739	0.00981479	0.00852038	COX2/ACAT1/PDHB/AK2/PDHA1/IDH2/GCDH/MPC2/DLD/ENO1/ALDOA/ACLY	12
BP	GO:0120254	olefinic compound metabolic process	9/284	153/18723	0.000556626	0.0102976	0.0089395	ADH1B/RBP4/ADH6/ACAA1/CYP4A11/CYP4F2/SCP2/MGLL/AKR1B1	9
BP	GO:1901293	nucleoside phosphate biosynthetic process	12/284	256/18723	0.000564676	0.0103724	0.00900447	COX2/ACAT1/PDHB/AK2/PDHA1/IDH2/GCDH/MPC2/DLD/ENO1/ALDOA/ACLY	12
BP	GO:1990845	adaptive thermogenesis	9/284	157/18723	0.000670486	0.0122293	0.0106164	HADH/GATM/SLC25A5/SLC25A4/FH/ACOT13/DECR1/DOCK7/LAMA4	9
BP	GO:0046185	aldehyde catabolic process	3/284	12/18723	0.000686428	0.0124325	0.0107929	HOGA1/AGXT2/HAGH	3
BP	GO:0009065	glutamine family amino acid catabolic process	4/284	28/18723	0.000796389	0.0143239	0.0124349	PRODH2/ALDH4A1/GOT2/GLUD1	4
BP	GO:0010755	regulation of plasminogen activation	3/284	13/18723	0.000882376	0.0157611	0.0136824	PLGRKT/CTSZ/ENO1	3
BP	GO:0140115	export across plasma membrane	6/284	76/18723	0.00103829	0.0183392	0.0159205	SLC4A4/FXYD2/ABCB1/ATP1B1/ATP1A1/ABCC2	6
BP	GO:0019674	NAD metabolic process	4/284	30/18723	0.00104087	0.0183392	0.0159205	ALDOB/ENO1/LDHA/PFKP	4
BP	GO:0050667	homocysteine metabolic process	3/284	14/18723	0.00111047	0.0194333	0.0168703	DPEP1/TST/BHMT	3
BP	GO:0008202	steroid metabolic process	13/284	319/18723	0.00123202	0.0214157	0.0185913	NPC2/ACAT1/HSD11B2/ACAA1/ATP1A1/CAT/SNX17/SCP2/HSD17B11/CYB5R3/AKR1B1/YWHAH/ACLY	13
BP	GO:0070839	metal ion export	5/284	54/18723	0.00133579	0.0230646	0.0200228	SLC4A4/FXYD2/ATP1B1/ATP1A1/LETM1	5
BP	GO:0006979	response to oxidative stress	16/284	446/18723	0.0013549	0.0232353	0.020171	FABP1/AIFM1/MSRA/NDUFS2/HSPD1/PRDX3/IDH1/CAT/TXN2/PSMB5/NDUFS8/COX1/ABCC2/SDC1/PDLIM1/LDHA	16
BP	GO:0042182	ketone catabolic process	3/284	15/18723	0.00137259	0.0232353	0.020171	CYP4F2/OXCT1/HAGH	3
BP	GO:0046459	short-chain fatty acid metabolic process	3/284	15/18723	0.00137259	0.0232353	0.020171	PCK1/PCCA/PHYH	3
BP	GO:0003014	renal system process	7/284	110/18723	0.0014446	0.0242955	0.0210913	SLC22A6/HSD11B2/CYP4A11/SLC9A3R1/CYP4F2/AKR1B1/MCAM	7
BP	GO:0071453	cellular response to oxygen levels	9/284	177/18723	0.00156008	0.0260685	0.0226305	FABP1/AIFM1/PCK1/NDUFS2/ATP6V1G1/ENO1/LMNA/PGK1/NDRG1	9
BP	GO:0055078	sodium ion homeostasis	5/284	56/18723	0.00157425	0.0261366	0.0226896	SLC12A3/ATP1B1/CYP4A11/CYP4F2/ATP1A1	5
BP	GO:0001977	renal system process involved in regulation of blood volume	3/284	16/18723	0.00167049	0.0271897	0.0236039	HSD11B2/CYP4A11/CYP4F2	3
BP	GO:0006206	pyrimidine nucleobase metabolic process	3/284	16/18723	0.00167049	0.0271897	0.0236039	ALDH6A1/DPYS/TYMP	3
BP	GO:0006555	methionine metabolic process	3/284	16/18723	0.00167049	0.0271897	0.0236039	BHMT2/MSRA/BHMT	3
BP	GO:0019320	hexose catabolic process	4/284	34/18723	0.00167968	0.0271897	0.0236039	GALM/GLB1/ENO1/PFKP	4
BP	GO:0010038	response to metal ion	14/284	373/18723	0.001761	0.0283291	0.0245929	ASS1/SORD/GGH/ABAT/ACO1/FBP1/DPEP1/CAT/COX1/ABCC2/SDC1/TF/NDRG1/CRIP1	14
BP	GO:1902652	secondary alcohol metabolic process	8/284	147/18723	0.00184023	0.029421	0.0255408	NPC2/IDH2/IDH1/CAT/SNX17/ACO2/CYB5R3/ACLY	8
BP	GO:0042445	hormone metabolic process	10/284	218/18723	0.00188159	0.0298976	0.0259546	ADH1B/MME/RBP4/ADH6/CPQ/ATP1A1/CTSZ/UGT1A9/HSD17B11/AKR1B1	10
BP	GO:0006720	isoprenoid metabolic process	7/284	116/18723	0.00196058	0.0307752	0.0267165	NPC2/ADH1B/RBP4/ADH6/PHYH/UGT1A9/AKR1B1	7
BP	GO:0033559	unsaturated fatty acid metabolic process	7/284	116/18723	0.00196058	0.0307752	0.0267165	ACOX1/ACAA1/CYP4A11/CYP4F2/SCP2/MGLL/AKR1B1	7
BP	GO:0010224	response to UV-B	3/284	17/18723	0.00200583	0.0311084	0.0270057	MME/HMGN1/CRIP1	3
BP	GO:0030002	cellular anion homeostasis	3/284	17/18723	0.00200583	0.0311084	0.0270057	SLC9A3R1/ABCC2/CKB	3
BP	GO:0017004	cytochrome complex assembly	4/284	36/18723	0.00208344	0.031634	0.027462	COA4/COA3/COX17/UQCRFS1	4
BP	GO:0044070	regulation of anion transport	6/284	87/18723	0.00208857	0.031634	0.027462	ABAT/ABCB1/CYP4A11/CYP4F2/SLC43A2/ABCC2	6
BP	GO:0150104	transport across blood-brain barrier	6/284	87/18723	0.00208857	0.031634	0.027462	SLC4A4/SLC22A8/ABCB1/SLC7A8/SLC9A3R1/ABCC2	6
BP	GO:1903578	regulation of ATP metabolic process	6/284	87/18723	0.00208857	0.031634	0.027462	SLC4A4/COX2/COX7A2/FBP1/PGAM1/ENO1	6
BP	GO:0031638	zymogen activation	5/284	60/18723	0.002143	0.0322696	0.0280137	PLGRKT/CTSZ/ENO1/PGK1/IFI16	5
BP	GO:0008217	regulation of blood pressure	9/284	186/18723	0.00218993	0.0327856	0.0284617	MME/ABAT/HSD11B2/ANPEP/CYP4A11/CYP4F2/ATP1A1/ACSM3/CTSZ	9
BP	GO:0010232	vascular transport	6/284	88/18723	0.00221344	0.0329472	0.028602	SLC4A4/SLC22A8/ABCB1/SLC7A8/SLC9A3R1/ABCC2	6
BP	GO:0015936	coenzyme A metabolic process	3/284	18/18723	0.00238017	0.0352266	0.0305808	ACAT1/MCCC2/ACLY	3
BP	GO:0048857	neural nucleus development	5/284	64/18723	0.00284859	0.0419196	0.0363911	COX6B1/NDUFS3/GLUD1/CKB/YWHAH	5
BP	GO:0046365	monosaccharide catabolic process	4/284	40/18723	0.00308288	0.045111	0.0391616	GALM/GLB1/ENO1/PFKP	4
BP	GO:0003091	renal water homeostasis	3/284	21/18723	0.0037514	0.05428	0.0471213	CYP4A11/CYP4F2/AKR1B1	3
BP	GO:0033762	response to glucagon	3/284	21/18723	0.0037514	0.05428	0.0471213	ASS1/PCK1/ABCC2	3
CC	GO:0098803	respiratory chain complex	36/291	90/19550	1.54726e-42	4.3478e-40	3.28996e-40	NDUFA4/NDUFC1/COX7C/COX2/NDUFB8/COX7A2/COX5B/NDUFC2/NDUFS7/NDUFA8/COX4I1/UQCRB/NDUFS1/NDUFB5/COX6B1/NDUFA5/SDHB/UQCRH/NDUFS3/NDUFS2/NDUFA9/NDUFV3/NDUFA10/NDUFB11/NDUFAB1/NDUFS5/NDUFB7/UQCRC1/NDUFB6/NDUFS8/COX1/NDUFV1/NDUFS6/UQCRFS1/NDUFA11/NDUFA4L2	36
CC	GO:0005759	mitochondrial matrix	63/291	480/19550	2.69208e-41	3.78237e-39	2.86211e-39	ALDH4A1/SUCLG2/ACSM2B/HADH/ALDH6A1/NDUFB8/ACSF2/ABAT/HOGA1/NDUFS7/SUCLG1/SLC25A5/ACAT1/ACSM2A/ACADSB/NDUFS1/GLYAT/HMGCL/ALDH1B1/ALDH5A1/DMGDH/ECHS1/TST/HIBCH/ALDH2/BDH1/PDHB/OGDHL/GOT2/AGXT2/HSPE1/PCCA/ETFA/NDUFS3/NDUFS2/PDHA1/FH/HSPD1/ACOT13/PRDX3/NDUFA9/AMT/NDUFA10/NDUFAB1/IDH2/DECR1/MCCC2/GCDH/ACSM3/GLUD1/AUH/ACSS3/TXN2/NDUFS8/ACAD10/DLD/DBT/ACO2/OXCT1/ABHD10/GLDC/HAGH/MCCC1	63
CC	GO:0070469	respirasome	36/291	100/19550	1.55535e-40	1.45684e-38	1.10239e-38	NDUFA4/NDUFC1/COX7C/COX2/NDUFB8/COX7A2/COX5B/NDUFC2/NDUFS7/NDUFA8/COX4I1/UQCRB/NDUFS1/NDUFB5/COX6B1/NDUFA5/SDHB/UQCRH/NDUFS3/NDUFS2/NDUFA9/NDUFV3/NDUFA10/NDUFB11/NDUFAB1/NDUFS5/NDUFB7/UQCRC1/NDUFB6/NDUFS8/COX1/NDUFV1/NDUFS6/UQCRFS1/NDUFA11/NDUFA4L2	36
CC	GO:0005746	mitochondrial respirasome	34/291	89/19550	2.24112e-39	1.57439e-37	1.19133e-37	NDUFA4/NDUFC1/COX7C/NDUFB8/COX7A2/COX5B/NDUFC2/NDUFS7/NDUFA8/COX4I1/UQCRB/NDUFS1/NDUFB5/NDUFA5/SDHB/UQCRH/NDUFS3/NDUFS2/NDUFA9/NDUFV3/NDUFA10/NDUFB11/NDUFAB1/NDUFS5/NDUFB7/UQCRC1/NDUFB6/NDUFS8/COX1/NDUFV1/NDUFS6/UQCRFS1/NDUFA11/NDUFA4L2	34
CC	GO:1990204	oxidoreductase complex	36/291	112/19550	1.89846e-38	1.06693e-36	8.07343e-37	NDUFA4/NDUFC1/NDUFB8/NDUFC2/NDUFS7/NDUFA8/UQCRB/NDUFS1/NDUFB5/PDHB/NDUFA5/SDHB/OGDHL/UQCRH/NDUFS3/NDUFS2/PDHA1/NDUFA9/NDUFV3/NDUFA10/NDUFB11/NDUFAB1/NDUFS5/NDUFB7/UQCRC1/NDUFB6/NDUFS8/COX1/NDUFV1/DLD/NDUFS6/DBT/UQCRFS1/NDUFA11/GLDC/CYB5R3	36
CC	GO:0098800	inner mitochondrial membrane protein complex	35/291	147/19550	2.7287e-32	1.27794e-30	9.67012e-31	NDUFA4/NDUFC1/COX7C/NDUFB8/COX7A2/COX5B/NDUFC2/NDUFS7/NDUFA8/COX4I1/UQCRB/NDUFS1/NDUFB5/NDUFA5/SDHB/UQCRH/NDUFS3/NDUFS2/NDUFA9/NDUFV3/NDUFA10/NDUFB11/NDUFAB1/NDUFS5/NDUFB7/UQCRC1/APOO/NDUFB6/NDUFS8/COX1/NDUFV1/NDUFS6/UQCRFS1/NDUFA11/NDUFA4L2	35
CC	GO:0098798	mitochondrial protein-containing complex	42/291	268/19550	1.1139e-30	4.47152e-29	3.38358e-29	NDUFA4/NDUFC1/SUCLG2/COX7C/NDUFB8/COX7A2/COX5B/NDUFC2/NDUFS7/SLC25A5/NDUFA8/COX4I1/UQCRB/NDUFS1/NDUFB5/PDHB/NDUFA5/SDHB/UQCRH/NDUFS3/NDUFS2/SLC25A4/NDUFA9/NDUFV3/NDUFA10/NDUFB11/NDUFAB1/MCCC2/NDUFS5/NDUFB7/UQCRC1/APOO/NDUFB6/NDUFS8/COX1/NDUFV1/NDUFS6/DBT/UQCRFS1/NDUFA11/MCCC1/NDUFA4L2	42
CC	GO:0005747	mitochondrial respiratory chain complex I	23/291	48/19550	8.67061e-30	2.43644e-28	1.84365e-28	NDUFA4/NDUFC1/NDUFB8/NDUFC2/NDUFS7/NDUFA8/NDUFS1/NDUFB5/NDUFA5/NDUFS3/NDUFS2/NDUFA9/NDUFV3/NDUFA10/NDUFB11/NDUFAB1/NDUFS5/NDUFB7/NDUFB6/NDUFS8/NDUFV1/NDUFS6/NDUFA11	23
CC	GO:0030964	NADH dehydrogenase complex	23/291	48/19550	8.67061e-30	2.43644e-28	1.84365e-28	NDUFA4/NDUFC1/NDUFB8/NDUFC2/NDUFS7/NDUFA8/NDUFS1/NDUFB5/NDUFA5/NDUFS3/NDUFS2/NDUFA9/NDUFV3/NDUFA10/NDUFB11/NDUFAB1/NDUFS5/NDUFB7/NDUFB6/NDUFS8/NDUFV1/NDUFS6/NDUFA11	23
CC	GO:0045271	respiratory chain complex I	23/291	48/19550	8.67061e-30	2.43644e-28	1.84365e-28	NDUFA4/NDUFC1/NDUFB8/NDUFC2/NDUFS7/NDUFA8/NDUFS1/NDUFB5/NDUFA5/NDUFS3/NDUFS2/NDUFA9/NDUFV3/NDUFA10/NDUFB11/NDUFAB1/NDUFS5/NDUFB7/NDUFB6/NDUFS8/NDUFV1/NDUFS6/NDUFA11	23
CC	GO:0005743	mitochondrial inner membrane	50/291	495/19550	3.0024e-27	7.66977e-26	5.80369e-26	NDUFA4/PRODH2/NDUFC1/COX7C/COX2/NDUFB8/GATM/COX7A2/COX5B/NDUFC2/NDUFS7/SLC25A5/NDUFA8/COX4I1/UQCRB/NDUFS1/NDUFB5/COA3/AIFM1/COX6B1/BDH1/NDUFA5/SDHB/GOT2/MTCH2/UQCRH/NDUFS3/NDUFS2/SLC25A4/HSPD1/SLC25A3/NDUFA9/NDUFV3/NDUFA10/NDUFB11/NDUFAB1/NDUFS5/NDUFB7/UQCRC1/MPC2/APOO/NDUFB6/NDUFS8/COX1/NDUFV1/LETM1/NDUFS6/UQCRFS1/NDUFA11/NDUFA4L2	50
CC	GO:1902495	transmembrane transporter complex	31/291	366/19550	5.37065e-15	1.25763e-13	9.51642e-14	NDUFA4/NDUFC1/NDUFB8/NDUFC2/FXYD2/NDUFS7/NDUFA8/UQCRB/NDUFS1/NDUFB5/ATP1B1/NDUFA5/UQCRH/NDUFS3/NDUFS2/NDUFA9/NDUFV3/ATP1A1/NDUFA10/NDUFB11/NDUFAB1/NDUFS5/NDUFB7/UQCRC1/NDUFB6/NDUFS8/COX1/NDUFV1/NDUFS6/UQCRFS1/NDUFA11	31
CC	GO:0005782	peroxisomal matrix	14/291	51/19550	1.51352e-14	3.0252e-13	2.28916e-13	FABP1/PIPOX/HMGCL/ECI2/ACOX1/ACAA1/EHHADH/HSPD1/HAO2/PHYH/GRHPR/IDH1/CAT/SCP2	14
CC	GO:0031907	microbody lumen	14/291	51/19550	1.51352e-14	3.0252e-13	2.28916e-13	FABP1/PIPOX/HMGCL/ECI2/ACOX1/ACAA1/EHHADH/HSPD1/HAO2/PHYH/GRHPR/IDH1/CAT/SCP2	14
CC	GO:1990351	transporter complex	31/291	381/19550	1.61487e-14	3.0252e-13	2.28916e-13	NDUFA4/NDUFC1/NDUFB8/NDUFC2/FXYD2/NDUFS7/NDUFA8/UQCRB/NDUFS1/NDUFB5/ATP1B1/NDUFA5/UQCRH/NDUFS3/NDUFS2/NDUFA9/NDUFV3/ATP1A1/NDUFA10/NDUFB11/NDUFAB1/NDUFS5/NDUFB7/UQCRC1/NDUFB6/NDUFS8/COX1/NDUFV1/NDUFS6/UQCRFS1/NDUFA11	31
CC	GO:0070069	cytochrome complex	13/291	42/19550	2.33729e-14	4.10486e-13	3.10613e-13	NDUFA4/COX7C/COX2/COX7A2/COX5B/COX4I1/UQCRB/COX6B1/UQCRH/UQCRC1/COX1/UQCRFS1/NDUFA4L2	13
CC	GO:0045277	respiratory chain complex IV	10/291	28/19550	4.74003e-12	7.83499e-11	5.92871e-11	NDUFA4/COX7C/COX2/COX7A2/COX5B/COX4I1/COX6B1/COX1/UQCRFS1/NDUFA4L2	10
CC	GO:0005777	peroxisome	17/291	142/19550	4.10542e-11	6.0717e-10	4.59443e-10	FABP1/PIPOX/HMGCL/ECI2/ACOX1/ACAA1/EHHADH/HSPD1/HAO2/PHYH/IDH2/GRHPR/IDH1/CAT/HSDL2/SCP2/VIM	17
CC	GO:0042579	microbody	17/291	142/19550	4.10542e-11	6.0717e-10	4.59443e-10	FABP1/PIPOX/HMGCL/ECI2/ACOX1/ACAA1/EHHADH/HSPD1/HAO2/PHYH/IDH2/GRHPR/IDH1/CAT/HSDL2/SCP2/VIM	17
CC	GO:0005751	mitochondrial respiratory chain complex IV	8/291	20/19550	2.36173e-10	3.31823e-09	2.51089e-09	NDUFA4/COX7C/COX7A2/COX5B/COX4I1/COX1/UQCRFS1/NDUFA4L2	8
CC	GO:0034774	secretory granule lumen	23/291	322/19550	6.08917e-10	8.14789e-09	6.16547e-09	NPC2/LYZ/GM2A/GGH/ACAA1/IDH1/CAT/GLB1/GNS/CTSZ/PGAM1/TF/S100A11/SERPINA1/ANXA2/VWF/S100A9/CYB5R3/MVP/ALDOA/PKM/PYGL/ACLY	23
CC	GO:0060205	cytoplasmic vesicle lumen	23/291	325/19550	7.29679e-10	9.31999e-09	7.0524e-09	NPC2/LYZ/GM2A/GGH/ACAA1/IDH1/CAT/GLB1/GNS/CTSZ/PGAM1/TF/S100A11/SERPINA1/ANXA2/VWF/S100A9/CYB5R3/MVP/ALDOA/PKM/PYGL/ACLY	23
CC	GO:0031983	vesicle lumen	23/291	327/19550	8.22253e-10	1.00458e-08	7.60161e-09	NPC2/LYZ/GM2A/GGH/ACAA1/IDH1/CAT/GLB1/GNS/CTSZ/PGAM1/TF/S100A11/SERPINA1/ANXA2/VWF/S100A9/CYB5R3/MVP/ALDOA/PKM/PYGL/ACLY	23
CC	GO:0005758	mitochondrial intermembrane space	12/291	86/19550	5.40919e-09	6.33327e-08	4.79236e-08	GATM/COA4/NDUFA8/NDUFS1/AIFM1/AK2/COX17/NDUFS5/CHCHD4/NDUFB7/CAT/FKBP10	12
CC	GO:0045239	tricarboxylic acid cycle enzyme complex	6/291	13/19550	1.624e-08	1.82538e-07	1.38126e-07	SUCLG2/SUCLG1/OGDHL/FH/DLD/DBT	6
CC	GO:0031970	organelle envelope lumen	12/291	96/19550	1.93604e-08	2.09242e-07	1.58332e-07	GATM/COA4/NDUFA8/NDUFS1/AIFM1/AK2/COX17/NDUFS5/CHCHD4/NDUFB7/CAT/FKBP10	12
CC	GO:0016324	apical plasma membrane	22/291	367/19550	3.55479e-08	3.69961e-07	2.79948e-07	SLC23A1/GM2A/UMOD/SLC12A3/SLC22A8/ABCB1/SLC6A19/ATP1B1/DPEP1/SLC5A12/SLC2A2/SLC7A8/EPCAM/CYP4A11/SLC9A3R1/CYP4F2/ATP1A1/ABCC2/ATP6V1G1/TF/ENPP3/CSPG4	22
CC	GO:0045177	apical part of cell	24/291	435/19550	4.0594e-08	4.0739e-07	3.0827e-07	FABP1/SLC23A1/GM2A/UMOD/SLC12A3/SLC22A8/ABCB1/SLC6A19/ATP1B1/DPEP1/SLC5A12/SLC2A2/SLC7A8/EPCAM/CYP4A11/SLC9A3R1/CYP4F2/ATP1A1/ABCC2/MYO7B/ATP6V1G1/TF/ENPP3/CSPG4	24
CC	GO:1904813	ficolin-1-rich granule lumen	13/291	124/19550	4.23032e-08	4.09903e-07	3.10172e-07	CST3/IDH1/CAT/GLB1/GNS/CTSZ/PGAM1/SERPINA1/MVP/ALDOA/PKM/PYGL/ACLY	13
CC	GO:0101002	ficolin-1-rich granule	15/291	185/19550	1.22571e-07	1.14809e-06	8.68752e-07	CST3/IDH1/CAT/GLB1/GNS/CTSZ/ATP6V0A1/PGAM1/SERPINA1/MVP/ALDOA/PKM/CD93/PYGL/ACLY	15
CC	GO:0005750	mitochondrial respiratory chain complex III	5/291	14/19550	1.26625e-06	1.11193e-05	8.41391e-06	UQCRB/UQCRH/UQCRC1/COX1/UQCRFS1	5
CC	GO:0045275	respiratory chain complex III	5/291	14/19550	1.26625e-06	1.11193e-05	8.41391e-06	UQCRB/UQCRH/UQCRC1/COX1/UQCRFS1	5
CC	GO:0062023	collagen-containing extracellular matrix	20/291	425/19550	6.42296e-06	5.46924e-05	4.13856e-05	CTSZ/F2/SERPINH1/SERPINA1/MMRN2/NID2/ANXA2/VWF/S100A9/PLOD3/CSPG4/LAMA4/ANXA5/S100A10/CDH13/SPARCL1/PKM/CLEC14A/LGALS1/ANXA4	20
CC	GO:0035578	azurophil granule lumen	9/291	91/19550	8.5443e-06	7.06161e-05	5.3435e-05	NPC2/LYZ/GM2A/GGH/GLB1/GNS/ANXA2/CYB5R3/ACLY	9
CC	GO:0005766	primary lysosome	11/291	155/19550	2.1353e-05	0.000166672	0.00012612	NPC2/LYZ/GM2A/NDUFC2/GGH/GLB1/GNS/ANXA2/CYB5R3/LPCAT1/ACLY	11
CC	GO:0042582	azurophil granule	11/291	155/19550	2.1353e-05	0.000166672	0.00012612	NPC2/LYZ/GM2A/NDUFC2/GGH/GLB1/GNS/ANXA2/CYB5R3/LPCAT1/ACLY	11
CC	GO:0005775	vacuolar lumen	11/291	174/19550	6.18522e-05	0.000469742	0.000355452	NPC2/LYZ/GM2A/GGH/GLB1/GNS/SDC1/ANXA2/CYB5R3/CSPG4/ACLY	11
CC	GO:0045121	membrane raft	15/291	335/19550	0.00016091	0.00115938	0.000877296	SLC22A6/MME/SLC25A5/ATP1B1/SLC9A3R1/HSPD1/ATP1A1/AHNAK/SERPINH1/ANXA2/PLVAP/PGK1/EHD2/S100A10/CDH13	15
CC	GO:0098857	membrane microdomain	15/291	335/19550	0.00016091	0.00115938	0.000877296	SLC22A6/MME/SLC25A5/ATP1B1/SLC9A3R1/HSPD1/ATP1A1/AHNAK/SERPINH1/ANXA2/PLVAP/PGK1/EHD2/S100A10/CDH13	15
CC	GO:0005903	brush border	8/291	106/19550	0.00018703	0.00131388	0.000994211	DCXR/MME/SLC6A19/SLC2A2/SLC9A3R1/VIL1/ABCC2/MYO7B	8
CC	GO:0045178	basal part of cell	13/291	276/19550	0.000268914	0.00184305	0.00139462	SLC22A6/SLC4A4/SLC23A1/GM2A/UMOD/SLC22A8/ATP1B1/SLC7A8/EPCAM/ATP1A1/DOCK7/TF/ANXA2	13
CC	GO:0005902	microvillus	7/291	91/19550	0.000419574	0.00280715	0.00212416	DCXR/DPEP1/SLC7A8/SLC9A3R1/VIL1/MYO7B/AKR1B1	7
CC	GO:0009925	basal plasma membrane	12/291	257/19550	0.000496935	0.00324741	0.0024573	SLC22A6/SLC4A4/SLC23A1/GM2A/UMOD/SLC22A8/ATP1B1/SLC7A8/EPCAM/ATP1A1/TF/ANXA2	12
CC	GO:0005890	sodium:potassium-exchanging ATPase complex	3/291	12/19550	0.000650024	0.00415129	0.00314127	FXYD2/ATP1B1/ATP1A1	3
CC	GO:0098862	cluster of actin-based cell projections	9/291	161/19550	0.000704333	0.00439817	0.00332807	CALB1/DCXR/MME/SLC6A19/SLC2A2/SLC9A3R1/VIL1/ABCC2/MYO7B	9
CC	GO:0005788	endoplasmic reticulum lumen	13/291	313/19550	0.000878223	0.0053648	0.00405952	CST3/FMO1/CTSZ/F2/TF/RCN1/SERPINH1/SERPINA1/CP/PLOD3/FKBP10/SPARCL1/LGALS1	13
CC	GO:0030315	T-tubule	5/291	51/19550	0.0009474	0.00566424	0.00428611	ATP1B1/GOT2/ATP1A1/AHNAK/DYSF	5
CC	GO:1904724	tertiary granule lumen	5/291	55/19550	0.00133687	0.00782624	0.00592209	LYZ/GGH/CST3/IDH1/ALDOA	5
CC	GO:0005901	caveola	6/291	84/19550	0.00158911	0.00911304	0.0068958	SLC22A6/ATP1B1/ATP1A1/PLVAP/EHD2/CDH13	6
CC	GO:0090533	cation-transporting ATPase complex	3/291	18/19550	0.00225674	0.0126829	0.00959709	FXYD2/ATP1B1/ATP1A1	3
CC	GO:0016323	basolateral plasma membrane	10/291	231/19550	0.00250968	0.0138278	0.0104635	SLC22A6/SLC4A4/GM2A/UMOD/SLC22A8/ATP1B1/SLC7A8/EPCAM/ATP1A1/ANXA2	10
CC	GO:0005811	lipid droplet	6/291	96/19550	0.00312633	0.0168942	0.0127838	HSD11B2/HSD17B11/ANXA2/CYB5R3/LPCAT1/PLIN2	6
CC	GO:0043202	lysosomal lumen	6/291	97/19550	0.00329175	0.0174525	0.0132062	NPC2/GM2A/GLB1/GNS/SDC1/CSPG4	6
CC	GO:0005925	focal adhesion	14/291	418/19550	0.00416095	0.0216524	0.0163843	MME/CAT/DOCK7/AHNAK/PTPN12/NPM1/PDLIM1/MARCKS/VASP/CSPG4/ANXA5/CDH13/MCAM/VIM	14
CC	GO:0030055	cell-substrate junction	14/291	425/19550	0.00480749	0.0245619	0.0185859	MME/CAT/DOCK7/AHNAK/PTPN12/NPM1/PDLIM1/MARCKS/VASP/CSPG4/ANXA5/CDH13/MCAM/VIM	14
CC	GO:0098533	ATPase dependent transmembrane transport complex	3/291	24/19550	0.005241	0.0262986	0.0199001	FXYD2/ATP1B1/ATP1A1	3
CC	GO:0098858	actin-based cell projection	9/291	221/19550	0.00602149	0.0296849	0.0224624	CALB1/DCXR/DPEP1/SLC7A8/SLC9A3R1/VIL1/MYO7B/VASP/AKR1B1	9
CC	GO:0031528	microvillus membrane	3/291	27/19550	0.00732967	0.035511	0.026871	DPEP1/SLC7A8/SLC9A3R1	3
CC	GO:0044853	plasma membrane raft	6/291	116/19550	0.00783103	0.037297	0.0282225	SLC22A6/ATP1B1/ATP1A1/PLVAP/EHD2/CDH13	6
CC	GO:0031304	intrinsic component of mitochondrial inner membrane	4/291	56/19550	0.00962821	0.0438451	0.0331774	COA3/SLC25A3/MPC2/APOO	4
CC	GO:0031305	integral component of mitochondrial inner membrane	4/291	56/19550	0.00962821	0.0438451	0.0331774	COA3/SLC25A3/MPC2/APOO	4
CC	GO:0032592	integral component of mitochondrial membrane	5/291	87/19550	0.00967401	0.0438451	0.0331774	COA3/SLC25A4/SLC25A3/MPC2/APOO	5
CC	GO:0098573	intrinsic component of mitochondrial membrane	5/291	88/19550	0.0101353	0.0452066	0.0342077	COA3/SLC25A4/SLC25A3/MPC2/APOO	5
CC	GO:0005652	nuclear lamina	2/291	11/19550	0.0111136	0.0480451	0.0363555	LMNB1/LMNA	2
CC	GO:0043220	Schmidt-Lanterman incisure	2/291	11/19550	0.0111136	0.0480451	0.0363555	ANXA2/AKR1B1	2
CC	GO:0070820	tertiary granule	7/291	164/19550	0.0115744	0.049279	0.0372892	LYZ/GGH/CST3/IDH1/ATP6V0A1/ALDOA/CD93	7
CC	GO:0035580	specific granule lumen	4/291	62/19550	0.0136486	0.0572425	0.0433152	LYZ/GGH/ACAA1/CTSZ	4
CC	GO:0005793	endoplasmic reticulum-Golgi intermediate compartment	6/291	132/19550	0.014218	0.058754	0.0444589	NAT8/ANPEP/FTCD/CTSZ/SERPINH1/SERPINA1	6
MF	GO:0009055	electron transfer activity	36/288	126/18368	1.44713e-35	7.51062e-33	5.28584e-33	NDUFA4/NDUFC1/ALDH4A1/COX2/NDUFB8/COX7A2/COX5B/NDUFC2/NDUFS7/NDUFA8/COX4I1/NDUFS1/NDUFB5/DMGDH/COX6B1/ALDH2/NDUFA5/SDHB/UQCRH/ETFA/NDUFS3/NDUFS2/NDUFA9/NDUFV3/NDUFA10/NDUFS5/NDUFB7/UQCRC1/NDUFB6/NDUFS8/COX1/NDUFV1/NDUFS6/UQCRFS1/GLDC/AKR1B1	36
MF	GO:0015453	oxidoreduction-driven active transmembrane transporter activity	28/288	72/18368	3.19014e-32	8.27842e-30	5.82621e-30	NDUFA4/NDUFC1/COX2/NDUFB8/COX5B/NDUFC2/NDUFS7/NDUFA8/COX4I1/NDUFS1/NDUFB5/COX6B1/NDUFA5/UQCRH/NDUFS3/NDUFS2/NDUFA9/NDUFV3/NDUFA10/NDUFS5/NDUFB7/UQCRC1/NDUFB6/NDUFS8/COX1/NDUFV1/NDUFS6/UQCRFS1	28
MF	GO:0022804	active transmembrane transporter activity	49/288	406/18368	2.67143e-29	4.62158e-27	3.25258e-27	NDUFA4/SLC22A6/SLC4A4/NDUFC1/SLC23A1/SLC12A3/COX2/NDUFB8/SLC13A2/COX5B/NDUFC2/SLC22A8/NDUFS7/SLC25A5/NDUFA8/COX4I1/SLC5A10/SLC5A9/NDUFS1/NDUFB5/ABCB1/SLC6A19/ATP1B1/COX6B1/SLC5A12/NDUFA5/SLC7A8/UQCRH/NDUFS3/NDUFS2/SLC25A4/SLC25A3/NDUFA9/NDUFV3/ATP1A1/NDUFA10/NDUFS5/NDUFB7/UQCRC1/NDUFB6/NDUFS8/COX1/NDUFV1/ABCC2/LETM1/NDUFS6/UQCRFS1/SLC36A2/ATP6V1G1	49
MF	GO:0003954	NADH dehydrogenase activity	21/288	45/18368	1.63442e-26	2.12066e-24	1.49248e-24	NDUFA4/NDUFC1/NDUFB8/NDUFC2/NDUFS7/NDUFA8/NDUFS1/NDUFB5/AIFM1/NDUFA5/NDUFS3/NDUFS2/NDUFA9/NDUFV3/NDUFA10/NDUFS5/NDUFB7/NDUFB6/NDUFS8/NDUFV1/NDUFS6	21
MF	GO:0015399	primary active transmembrane transporter activity	33/288	181/18368	9.3024e-26	9.65589e-24	6.79565e-24	NDUFA4/NDUFC1/COX2/NDUFB8/COX5B/NDUFC2/NDUFS7/NDUFA8/COX4I1/NDUFS1/NDUFB5/ABCB1/ATP1B1/COX6B1/NDUFA5/UQCRH/NDUFS3/NDUFS2/NDUFA9/NDUFV3/ATP1A1/NDUFA10/NDUFS5/NDUFB7/UQCRC1/NDUFB6/NDUFS8/COX1/NDUFV1/ABCC2/NDUFS6/UQCRFS1/ATP6V1G1	33
MF	GO:0008137	NADH dehydrogenase (ubiquinone) activity	20/288	42/18368	1.56607e-25	1.35465e-23	9.53382e-24	NDUFA4/NDUFC1/NDUFB8/NDUFC2/NDUFS7/NDUFA8/NDUFS1/NDUFB5/NDUFA5/NDUFS3/NDUFS2/NDUFA9/NDUFV3/NDUFA10/NDUFS5/NDUFB7/NDUFB6/NDUFS8/NDUFV1/NDUFS6	20
MF	GO:0050136	NADH dehydrogenase (quinone) activity	20/288	43/18368	2.88713e-25	2.1406e-23	1.50652e-23	NDUFA4/NDUFC1/NDUFB8/NDUFC2/NDUFS7/NDUFA8/NDUFS1/NDUFB5/NDUFA5/NDUFS3/NDUFS2/NDUFA9/NDUFV3/NDUFA10/NDUFS5/NDUFB7/NDUFB6/NDUFS8/NDUFV1/NDUFS6	20
MF	GO:0003955	NAD(P)H dehydrogenase (quinone) activity	20/288	45/18368	9.26418e-25	6.01014e-23	4.22983e-23	NDUFA4/NDUFC1/NDUFB8/NDUFC2/NDUFS7/NDUFA8/NDUFS1/NDUFB5/NDUFA5/NDUFS3/NDUFS2/NDUFA9/NDUFV3/NDUFA10/NDUFS5/NDUFB7/NDUFB6/NDUFS8/NDUFV1/NDUFS6	20
MF	GO:0016655	oxidoreductase activity, acting on NAD(P)H, quinone or similar compound as acceptor	21/288	57/18368	7.80754e-24	4.50235e-22	3.16867e-22	NDUFA4/NDUFC1/DCXR/NDUFB8/NDUFC2/NDUFS7/NDUFA8/NDUFS1/NDUFB5/NDUFA5/NDUFS3/NDUFS2/NDUFA9/NDUFV3/NDUFA10/NDUFS5/NDUFB7/NDUFB6/NDUFS8/NDUFV1/NDUFS6	21
MF	GO:0016651	oxidoreductase activity, acting on NAD(P)H	24/288	88/18368	1.7848e-23	9.26309e-22	6.5192e-22	NDUFA4/NDUFC1/DCXR/NDUFB8/NDUFC2/NDUFS7/MIOX/NDUFA8/NDUFS1/NDUFB5/AIFM1/NDUFA5/NDUFS3/NDUFS2/NDUFA9/NDUFV3/NDUFA10/NDUFS5/NDUFB7/NDUFB6/NDUFS8/NDUFV1/NDUFS6/CYB5R3	24
MF	GO:0051287	NAD binding	15/288	56/18368	5.3987e-15	2.54721e-13	1.79268e-13	HADH/SORD/ALDH1B1/HSD11B2/ALDH2/EHHADH/NDUFS2/IDH2/GRHPR/IDH1/GLUD1/NDUFV1/DLD/CYB5R3/LDHA	15
MF	GO:0022853	active ion transmembrane transporter activity	26/288	267/18368	1.15657e-13	5.00218e-12	3.52044e-12	SLC22A6/SLC4A4/SLC23A1/SLC12A3/COX2/SLC13A2/COX5B/SLC22A8/SLC25A5/COX4I1/SLC5A10/SLC5A9/ATP1B1/COX6B1/SLC5A12/UQCRH/SLC25A4/SLC25A3/ATP1A1/UQCRC1/COX1/ABCC2/LETM1/UQCRFS1/SLC36A2/ATP6V1G1	26
MF	GO:0016829	lyase activity	21/288	196/18368	4.61261e-12	1.8415e-10	1.29601e-10	GGACT/ALDOB/HOGA1/HMGCL/ACO1/ECHS1/PCK1/CLYBL/EHHADH/NPL/FH/AUH/CA12/FTCD/ACO2/GLDC/ECHDC3/ENO1/ALDOA/TPI1/ENO2	21
MF	GO:0031406	carboxylic acid binding	19/288	176/18368	4.33022e-11	1.56238e-09	1.09958e-09	FABP1/HMGCL/ACOX1/GOT2/PCK1/PCCA/PHYH/NDUFAB1/GRHPR/GLUD1/FTCD/DBT/SCP2/GLDC/UGT1A9/MCCC1/S100A9/PLOD3/PYGL	19
MF	GO:0016614	oxidoreductase activity, acting on CH-OH group of donors	17/288	136/18368	4.51556e-11	1.56238e-09	1.09958e-09	DCXR/ADH1B/HADH/SORD/MIOX/ADH6/HSD11B2/BDH1/EHHADH/CYP4F2/HAO2/IDH2/GRHPR/IDH1/HSD17B11/AKR1B1/LDHA	17
MF	GO:0016616	oxidoreductase activity, acting on the CH-OH group of donors, NAD or NADP as acceptor	15/288	124/18368	1.02026e-09	3.30947e-08	2.32915e-08	DCXR/ADH1B/HADH/SORD/MIOX/ADH6/HSD11B2/BDH1/EHHADH/IDH2/GRHPR/IDH1/HSD17B11/AKR1B1/LDHA	15
MF	GO:0016903	oxidoreductase activity, acting on the aldehyde or oxo group of donors	10/288	44/18368	1.19116e-09	3.63654e-08	2.55934e-08	ALDH4A1/ALDH6A1/ALDH1B1/ALDH5A1/ALDH2/PDHB/OGDHL/PDHA1/DLD/AKR1B1	10
MF	GO:0015078	proton transmembrane transporter activity	15/288	130/18368	1.98779e-09	5.73146e-08	4.0337e-08	COX2/COX5B/SLC25A5/COX4I1/COX6B1/UQCRH/SLC25A4/SLC25A3/UQCRC1/COX1/LETM1/UQCRFS1/SLC36A2/ATP6V1G1/ATP6V0A1	15
MF	GO:0016620	oxidoreductase activity, acting on the aldehyde or oxo group of donors, NAD or NADP as acceptor	9/288	37/18368	4.28132e-09	1.16948e-07	8.23057e-08	ALDH4A1/ALDH6A1/ALDH1B1/ALDH5A1/ALDH2/PDHB/PDHA1/DLD/AKR1B1	9
MF	GO:0016835	carbon-oxygen lyase activity	11/288	79/18368	4.08679e-08	1.06052e-06	7.46377e-07	ACO1/ECHS1/EHHADH/FH/AUH/CA12/ACO2/ECHDC3/ENO1/TPI1/ENO2	11
MF	GO:0016836	hydro-lyase activity	10/288	64/18368	5.5158e-08	1.36319e-06	9.5939e-07	ACO1/ECHS1/EHHADH/FH/AUH/CA12/ACO2/ECHDC3/ENO1/ENO2	10
MF	GO:0019842	vitamin binding	14/288	148/18368	8.90137e-08	2.09991e-06	1.47788e-06	CALB1/PSAT1/ABAT/RBP4/OGDHL/GOT2/AGXT2/PCCA/PHYH/FTCD/GLDC/MCCC1/PLOD3/PYGL	14
MF	GO:0051536	iron-sulfur cluster binding	10/288	68/18368	1.00188e-07	2.16656e-06	1.52479e-06	ABAT/NDUFS7/NDUFS1/ACO1/SDHB/NDUFS2/NDUFS8/NDUFV1/ACO2/UQCRFS1	10
MF	GO:0051540	metal cluster binding	10/288	68/18368	1.00188e-07	2.16656e-06	1.52479e-06	ABAT/NDUFS7/NDUFS1/ACO1/SDHB/NDUFS2/NDUFS8/NDUFV1/ACO2/UQCRFS1	10
MF	GO:0033293	monocarboxylic acid binding	10/288	73/18368	1.99822e-07	4.1483e-06	2.9195e-06	FABP1/ACOX1/PCCA/NDUFAB1/DBT/SCP2/UGT1A9/MCCC1/S100A9/PYGL	10
MF	GO:0043177	organic acid binding	13/288	135/18368	2.09764e-07	4.158e-06	2.92633e-06	ASS1/GOT2/PCCA/PHYH/DPYS/FTCD/DBT/SCP2/GLDC/UGT1A9/MCCC1/S100A9/PLOD3	13
MF	GO:0047760	butyrate-CoA ligase activity	5/288	10/18368	2.16312e-07	4.158e-06	2.92633e-06	ACSM2B/ACSF2/ACSM2A/ACSM3/ACSS3	5
MF	GO:0051539	4 iron, 4 sulfur cluster binding	8/288	42/18368	2.46374e-07	4.56671e-06	3.21397e-06	NDUFS7/NDUFS1/ACO1/SDHB/NDUFS2/NDUFS8/NDUFV1/ACO2	8
MF	GO:0016878	acid-thiol ligase activity	7/288	31/18368	4.12617e-07	7.38442e-06	5.19702e-06	SUCLG2/ACSM2B/ACSF2/SUCLG1/ACSM2A/ACSM3/ACSS3	7
MF	GO:0016408	C-acyltransferase activity	6/288	20/18368	4.54476e-07	7.86244e-06	5.53345e-06	ACSM2B/ACAT1/ACSM2A/ACAA1/ACSM3/SCP2	6
MF	GO:0050660	flavin adenine dinucleotide binding	10/288	85/18368	8.52875e-07	1.42788e-05	1.00492e-05	PRODH2/ACADSB/AIFM1/ACOX1/ETFA/GCDH/FMO1/ACAD10/DLD/CYB5R3	10
MF	GO:0015291	secondary active transmembrane transporter activity	16/288	240/18368	1.31426e-06	2.13157e-05	1.50016e-05	SLC22A6/SLC4A4/SLC23A1/SLC12A3/SLC13A2/SLC22A8/SLC25A5/SLC5A10/SLC5A9/SLC6A19/SLC5A12/SLC7A8/SLC25A4/SLC25A3/LETM1/SLC36A2	16
MF	GO:0016877	ligase activity, forming carbon-sulfur bonds	7/288	41/18368	3.08489e-06	4.85168e-05	3.41453e-05	SUCLG2/ACSM2B/ACSF2/SUCLG1/ACSM2A/ACSM3/ACSS3	7
MF	GO:0016627	oxidoreductase activity, acting on the CH-CH group of donors	8/288	60/18368	4.18324e-06	6.3856e-05	4.49407e-05	ACADSB/ACOX1/SDHB/ACAA1/DECR1/GCDH/ACAD10/AKR1B1	8
MF	GO:0008514	organic anion transmembrane transporter activity	13/288	185/18368	7.40524e-06	0.000109809	7.72818e-05	SLC22A6/SLC4A4/SLC23A1/SLC13A2/SLC25A5/SLC5A12/SLC2A2/SLC7A8/SLC9A3R1/SLC25A4/MPC2/ABCC2/SLC36A2	13
MF	GO:0004129	cytochrome-c oxidase activity	5/288	19/18368	8.88819e-06	0.000128138	9.01813e-05	COX2/COX5B/COX4I1/COX6B1/COX1	5
MF	GO:0004300	enoyl-CoA hydratase activity	4/288	10/18368	1.15398e-05	0.00015654	0.00011017	ECHS1/EHHADH/AUH/ECHDC3	4
MF	GO:0016675	oxidoreductase activity, acting on a heme group of donors	5/288	20/18368	1.16994e-05	0.00015654	0.00011017	COX2/COX5B/COX4I1/COX6B1/COX1	5
MF	GO:0016874	ligase activity	12/288	165/18368	1.17631e-05	0.00015654	0.00011017	ASS1/SUCLG2/ACSM2B/ACSF2/UCHL1/SUCLG1/ACSM2A/PCCA/MCCC2/ACSM3/ACSS3/MCCC1	12
MF	GO:0048029	monosaccharide binding	8/288	71/18368	1.4987e-05	0.000194457	0.000136855	ALDOB/FBP1/PHYH/GYS1/PLOD3/ALDOA/PYGL/PFKP	8
MF	GO:0016830	carbon-carbon lyase activity	7/288	52/18368	1.58437e-05	0.000200558	0.000141149	ALDOB/HOGA1/HMGCL/PCK1/CLYBL/NPL/ALDOA	7
MF	GO:0000062	fatty-acyl-CoA binding	5/288	22/18368	1.93673e-05	0.000239324	0.000168432	ALDH6A1/HMGCL/ECI2/GCDH/SCP2	5
MF	GO:0008483	transaminase activity	5/288	23/18368	2.44311e-05	0.000288175	0.000202813	PSAT1/ABAT/GOT2/AGXT2/AMT	5
MF	GO:1901567	fatty acid derivative binding	5/288	23/18368	2.44311e-05	0.000288175	0.000202813	ALDH6A1/HMGCL/ECI2/GCDH/SCP2	5
MF	GO:0016667	oxidoreductase activity, acting on a sulfur group of donors	7/288	57/18368	2.92862e-05	0.00033602	0.000236485	MSRA/PRDX3/CHCHD4/TXN2/DLD/TMX1/PGK1	7
MF	GO:0005504	fatty acid binding	6/288	39/18368	2.97822e-05	0.00033602	0.000236485	FABP1/ACOX1/NDUFAB1/DBT/SCP2/S100A9	6
MF	GO:0016769	transferase activity, transferring nitrogenous groups	5/288	24/18368	3.04663e-05	0.000336426	0.000236771	PSAT1/ABAT/GOT2/AGXT2/AMT	5
MF	GO:0008238	exopeptidase activity	9/288	103/18368	3.50005e-05	0.000378443	0.000266342	MME/GGH/PEPD/DPEP1/ANPEP/CPQ/CTSZ/XPNPEP2/DNPEP	9
MF	GO:0120227	acyl-CoA binding	5/288	25/18368	3.75969e-05	0.000392338	0.000276121	ALDH6A1/HMGCL/ECI2/GCDH/SCP2	5
MF	GO:0015294	solute:cation symporter activity	9/288	104/18368	3.77975e-05	0.000392338	0.000276121	SLC4A4/SLC23A1/SLC12A3/SLC13A2/SLC5A10/SLC5A9/SLC5A12/SLC25A3/SLC36A2	9
MF	GO:0016746	acyltransferase activity	14/288	250/18368	4.29254e-05	0.000436829	0.000307433	NAT8/ACSM2B/ACAT1/ACSM2A/GLYAT/SAT2/CLYBL/ACAA1/ACSM3/DBT/GLYATL1/SCP2/LPCAT1/ACLY	14
MF	GO:0046943	carboxylic acid transmembrane transporter activity	11/288	163/18368	5.41669e-05	0.000540628	0.000380484	SLC23A1/SLC13A2/ABCB1/SLC6A19/SLC5A12/SLC7A8/SLC9A3R1/MPC2/SLC43A2/ABCC2/SLC36A2	11
MF	GO:0016405	CoA-ligase activity	5/288	27/18368	5.56798e-05	0.000545242	0.000383732	ACSM2B/ACSF2/ACSM2A/ACSM3/ACSS3	5
MF	GO:0005342	organic acid transmembrane transporter activity	11/288	164/18368	5.72661e-05	0.000550391	0.000387356	SLC23A1/SLC13A2/ABCB1/SLC6A19/SLC5A12/SLC7A8/SLC9A3R1/MPC2/SLC43A2/ABCC2/SLC36A2	11
MF	GO:0045296	cadherin binding	16/288	332/18368	7.52256e-05	0.000709856	0.000499584	EPCAM/IDH1/AHNAK/PDLIM1/SERBP1/EIF4H/ENO1/S100A11/ANXA2/VASP/ALDOA/CDH13/PKM/NDRG1/LDHA/PFKP	16
MF	GO:0016208	AMP binding	4/288	16/18368	9.2842e-05	0.000846499	0.000595751	FBP1/CYB5R3/PYGL/PFKP	4
MF	GO:0015293	symporter activity	10/288	144/18368	9.29681e-05	0.000846499	0.000595751	SLC4A4/SLC23A1/SLC12A3/SLC13A2/SLC5A10/SLC5A9/SLC6A19/SLC5A12/SLC25A3/SLC36A2	10
MF	GO:0008509	anion transmembrane transporter activity	15/288	314/18368	0.000138626	0.00124047	0.000873018	SLC22A6/SLC4A4/SLC23A1/SLC12A3/SLC13A2/SLC22A8/SLC25A5/SLC5A12/SLC2A2/SLC7A8/SLC9A3R1/SLC25A4/MPC2/ABCC2/SLC36A2	15
MF	GO:0015370	solute:sodium symporter activity	7/288	73/18368	0.000145799	0.00128254	0.000902629	SLC4A4/SLC23A1/SLC12A3/SLC13A2/SLC5A10/SLC5A9/SLC5A12	7
MF	GO:0098641	cadherin binding involved in cell-cell adhesion	4/288	18/18368	0.000152282	0.00131724	0.000927048	EPCAM/PDLIM1/S100A11/ANXA2	4
MF	GO:0016747	acyltransferase activity, transferring groups other than amino-acyl groups	12/288	222/18368	0.000209238	0.00178024	0.0012529	NAT8/ACSM2B/ACAT1/ACSM2A/GLYAT/SAT2/ACAA1/ACSM3/DBT/GLYATL1/SCP2/LPCAT1	12
MF	GO:0030170	pyridoxal phosphate binding	6/288	55/18368	0.000214524	0.00179578	0.00126384	PSAT1/ABAT/GOT2/AGXT2/GLDC/PYGL	6
MF	GO:0070279	vitamin B6 binding	6/288	56/18368	0.000237143	0.00195361	0.00137491	PSAT1/ABAT/GOT2/AGXT2/GLDC/PYGL	6
MF	GO:0015645	fatty acid ligase activity	4/288	22/18368	0.00034648	0.00280974	0.00197744	ACSM2B/ACSF2/ACSM2A/ACSM3	4
MF	GO:0030246	carbohydrate binding	13/288	271/18368	0.000368507	0.00294239	0.0020708	ALDOB/SORD/FBP1/GALM/PHYH/GYS1/PLOD3/ALDOA/CD93/PYGL/CLEC14A/LGALS1/PFKP	13
MF	GO:0015145	monosaccharide transmembrane transporter activity	4/288	24/18368	0.000491043	0.00386138	0.00271757	SLC23A1/SLC5A10/SLC5A9/SLC2A2	4
MF	GO:0016832	aldehyde-lyase activity	3/288	11/18368	0.000573378	0.00444154	0.00312588	ALDOB/HOGA1/ALDOA	3
MF	GO:0033218	amide binding	16/288	400/18368	0.00061094	0.00466291	0.00328167	MME/ALDH6A1/HMGCL/CST3/ECI2/ANPEP/SLC7A8/PCCA/GCDH/CAT/DLD/FTCD/SCP2/MCCC1/FKBP10/CRIP1	16
MF	GO:0015081	sodium ion transmembrane transporter activity	9/288	152/18368	0.000671854	0.00505351	0.00355657	SLC4A4/SLC23A1/SLC12A3/SLC13A2/SLC5A10/SLC5A9/ATP1B1/SLC5A12/ATP1A1	9
MF	GO:0003995	acyl-CoA dehydrogenase activity	3/288	12/18368	0.00075566	0.00552377	0.00388753	ACADSB/GCDH/ACAD10	3
MF	GO:0030955	potassium ion binding	3/288	12/18368	0.00075566	0.00552377	0.00388753	ACAT1/ATP1A1/PKM	3
MF	GO:0051119	sugar transmembrane transporter activity	4/288	27/18368	0.000781583	0.00563391	0.00396505	SLC23A1/SLC5A10/SLC5A9/SLC2A2	4
MF	GO:0004859	phospholipase inhibitor activity	3/288	13/18368	0.000971001	0.00681013	0.00479285	ANXA2/ANXA5/ANXA4	3
MF	GO:0016668	oxidoreductase activity, acting on a sulfur group of donors, NAD(P) as acceptor	3/288	13/18368	0.000971001	0.00681013	0.00479285	PRDX3/DLD/PGK1	3
MF	GO:1901681	sulfur compound binding	12/288	265/18368	0.00101716	0.00695616	0.00489563	ALDH6A1/HMGCL/ECI2/OGDHL/PCCA/GCDH/DLD/DBT/SCP2/MCCC1/F2/LXN	12
MF	GO:0015301	anion:anion antiporter activity	4/288	29/18368	0.00103203	0.00695616	0.00489563	SLC22A6/SLC22A8/SLC25A5/SLC25A4	4
MF	GO:0016645	oxidoreductase activity, acting on the CH-NH group of donors	4/288	29/18368	0.00103203	0.00695616	0.00489563	PRODH2/ALDH4A1/PIPOX/DMGDH	4
MF	GO:0044548	S100 protein binding	3/288	14/18368	0.00122154	0.00812797	0.00572032	AHNAK/S100A11/ANXA2	3
MF	GO:0050661	NADP binding	5/288	53/18368	0.00141999	0.00932878	0.00656543	DECR1/GRHPR/FMO1/IDH1/CAT	5
MF	GO:0004029	aldehyde dehydrogenase (NAD+) activity	3/288	15/18368	0.00150931	0.0095528	0.0067231	ALDH4A1/ALDH1B1/ALDH2	3
MF	GO:0005452	inorganic anion exchanger activity	3/288	15/18368	0.00150931	0.0095528	0.0067231	SLC22A6/SLC4A4/SLC22A8	3
MF	GO:0016805	dipeptidase activity	3/288	15/18368	0.00150931	0.0095528	0.0067231	PEPD/DPEP1/CPQ	3
MF	GO:0140323	solute:anion antiporter activity	4/288	33/18368	0.0016928	0.0105851	0.00744963	SLC22A6/SLC22A8/SLC25A5/SLC25A4	4
MF	GO:0004030	aldehyde dehydrogenase [NAD(P)+] activity	3/288	16/18368	0.00183618	0.0110811	0.00779872	ALDH4A1/ALDH1B1/ALDH2	3
MF	GO:0005402	carbohydrate:cation symporter activity	3/288	16/18368	0.00183618	0.0110811	0.00779872	SLC23A1/SLC5A10/SLC5A9	3
MF	GO:0070403	NAD+ binding	3/288	16/18368	0.00183618	0.0110811	0.00779872	HADH/EHHADH/GLUD1	3
MF	GO:0031420	alkali metal ion binding	3/288	17/18368	0.00220395	0.0131477	0.00925314	ACAT1/ATP1A1/PKM	3
MF	GO:0043531	ADP binding	4/288	37/18368	0.00260145	0.0149101	0.0104934	ATP1A1/GLUD1/CYB5R3/PGK1	4
MF	GO:0071949	FAD binding	4/288	37/18368	0.00260145	0.0149101	0.0104934	PRODH2/AIFM1/ACOX1/CYB5R3	4
MF	GO:0048038	quinone binding	3/288	18/18368	0.00261429	0.0149101	0.0104934	NDUFS7/SDHB/NDUFS2	3
MF	GO:0055102	lipase inhibitor activity	3/288	18/18368	0.00261429	0.0149101	0.0104934	ANXA2/ANXA5/ANXA4	3
MF	GO:0015175	neutral amino acid transmembrane transporter activity	4/288	38/18368	0.00287213	0.0162026	0.0114031	SLC6A19/SLC7A8/SLC43A2/SLC36A2	4
MF	GO:0016407	acetyltransferase activity	6/288	91/18368	0.00308647	0.0172245	0.0121223	NAT8/ACAT1/SAT2/ACAA1/DBT/LPCAT1	6
MF	GO:0004177	aminopeptidase activity	4/288	40/18368	0.00347003	0.0189573	0.0133418	PEPD/ANPEP/XPNPEP2/DNPEP	4
MF	GO:0015144	carbohydrate transmembrane transporter activity	4/288	40/18368	0.00347003	0.0189573	0.0133418	SLC23A1/SLC5A10/SLC5A9/SLC2A2	4
MF	GO:0015036	disulfide oxidoreductase activity	4/288	42/18368	0.00414733	0.0224215	0.0157799	CHCHD4/TXN2/TMX1/PGK1	4
MF	GO:0016790	thiolester hydrolase activity	4/288	43/18368	0.00451721	0.0241694	0.01701	HIBCH/ACOT13/ABHD10/HAGH	4
MF	GO:0005355	glucose transmembrane transporter activity	3/288	22/18368	0.00471089	0.0244495	0.0172071	SLC5A10/SLC5A9/SLC2A2	3
MF	GO:0015149	hexose transmembrane transporter activity	3/288	22/18368	0.00471089	0.0244495	0.0172071	SLC5A10/SLC5A9/SLC2A2	3
MF	GO:0043027	cysteine-type endopeptidase inhibitor activity involved in apoptotic process	3/288	22/18368	0.00471089	0.0244495	0.0172071	DPEP1/PRDX3/VIL1	3
MF	GO:0008235	metalloexopeptidase activity	5/288	72/18368	0.00544296	0.0279693	0.0196843	PEPD/DPEP1/ANPEP/CPQ/XPNPEP2	5
MF	GO:0051537	2 iron, 2 sulfur cluster binding	3/288	24/18368	0.00605028	0.0307853	0.0216661	NDUFS1/SDHB/UQCRFS1	3
MF	GO:0098632	cell-cell adhesion mediator activity	4/288	49/18368	0.00720858	0.0363229	0.0255634	EPCAM/PDLIM1/S100A11/ANXA2	4
MF	GO:0004866	endopeptidase inhibitor activity	8/288	180/18368	0.00762805	0.0380669	0.0267908	CST3/DPEP1/PRDX3/VIL1/SERPINH1/LXN/SERPINA1/ANXA2	8
MF	GO:0000287	magnesium ion binding	9/288	221/18368	0.00831425	0.0410962	0.0289228	SUCLG2/HMGCL/PCK1/CLYBL/IDH2/IDH1/ENO1/PKM/ENO2	9
MF	GO:0070006	metalloaminopeptidase activity	3/288	27/18368	0.00844687	0.0413578	0.0291069	PEPD/ANPEP/XPNPEP2	3
MF	GO:0016597	amino acid binding	4/288	52/18368	0.00888098	0.0430769	0.0303168	ASS1/GOT2/DPYS/GLDC	4
MF	GO:0030414	peptidase inhibitor activity	8/288	187/18368	0.00949031	0.0456062	0.0320968	CST3/DPEP1/PRDX3/VIL1/SERPINH1/LXN/SERPINA1/ANXA2	8
MF	GO:0005506	iron ion binding	7/288	151/18368	0.00985806	0.0461907	0.0325082	MIOX/CYP4A11/CYP4F2/PHYH/ACO2/TF/PLOD3	7
MF	GO:0005544	calcium-dependent phospholipid binding	4/288	54/18368	0.0101256	0.0461907	0.0325082	ANXA2/DYSF/ANXA5/ANXA4	4
MF	GO:0008172	S-methyltransferase activity	2/288	10/18368	0.0101459	0.0461907	0.0325082	BHMT2/BHMT	2
MF	GO:0016634	oxidoreductase activity, acting on the CH-CH group of donors, oxygen as acceptor	2/288	10/18368	0.0101459	0.0461907	0.0325082	ACOX1/ACAA1	2
MF	GO:0018455	alcohol dehydrogenase [NAD(P)+] activity	2/288	10/18368	0.0101459	0.0461907	0.0325082	ADH1B/ADH6	2
MF	GO:0050786	RAGE receptor binding	2/288	10/18368	0.0101459	0.0461907	0.0325082	HMGB2/S100A9	2
MF	GO:0015171	amino acid transmembrane transporter activity	5/288	84/18368	0.0103267	0.046605	0.0327998	SLC6A19/SLC7A8/SLC9A3R1/SLC43A2/SLC36A2	5
MF	GO:0005343	organic acid:sodium symporter activity	3/288	30/18368	0.0113276	0.0504841	0.0355298	SLC23A1/SLC13A2/SLC5A12	3
MF	GO:0004869	cysteine-type endopeptidase inhibitor activity	4/288	56/18368	0.0114781	0.0504841	0.0355298	CST3/DPEP1/PRDX3/VIL1	4
MF	GO:0050840	extracellular matrix binding	4/288	56/18368	0.0114781	0.0504841	0.0355298	ANXA2/SPARCL1/CLEC14A/LGALS1	4
MF	GO:0061135	endopeptidase regulator activity	8/288	194/18368	0.0116721	0.050906	0.0358267	CST3/DPEP1/PRDX3/VIL1/SERPINH1/LXN/SERPINA1/ANXA2	8
MF	GO:0005347	ATP transmembrane transporter activity	2/288	11/18368	0.0122732	0.0509327	0.0358455	SLC25A5/SLC25A4	2
MF	GO:0005536	glucose binding	2/288	11/18368	0.0122732	0.0509327	0.0358455	GYS1/PYGL	2
MF	GO:0008199	ferric iron binding	2/288	11/18368	0.0122732	0.0509327	0.0358455	MIOX/TF	2
MF	GO:0019107	myristoyltransferase activity	2/288	11/18368	0.0122732	0.0509327	0.0358455	ACAA1/SCP2	2
MF	GO:0032052	bile acid binding	2/288	11/18368	0.0122732	0.0509327	0.0358455	FABP1/PYGL	2
MF	GO:0090482	vitamin transmembrane transporter activity	3/288	31/18368	0.0123983	0.0509327	0.0358455	SLC23A1/RBP4/SLC2A2	3
MF	GO:0016853	isomerase activity	7/288	158/18368	0.012434	0.0509327	0.0358455	ECI2/GALM/EHHADH/HSPD1/PGAM1/FKBP10/TPI1	7
MF	GO:0048306	calcium-dependent protein binding	5/288	88/18368	0.0124633	0.0509327	0.0358455	S100A11/ANXA2/S100A9/S100A10/ANXA4	5
MF	GO:0015297	antiporter activity	5/288	89/18368	0.0130408	0.0528763	0.0372134	SLC22A6/SLC22A8/SLC25A5/SLC25A4/LETM1	5
MF	GO:0098631	cell adhesion mediator activity	4/288	59/18368	0.0137157	0.0551819	0.0388361	EPCAM/PDLIM1/S100A11/ANXA2	4
MF	GO:0022858	alanine transmembrane transporter activity	2/288	12/18368	0.0145767	0.0581946	0.0409563	SLC7A8/SLC36A2	2
MF	GO:0072341	modified amino acid binding	5/288	93/18368	0.0155312	0.0615319	0.0433051	MME/SCIN/DPEP1/FTCD/ANXA2	5
MF	GO:0004553	hydrolase activity, hydrolyzing O-glycosyl compounds	5/288	94/18368	0.0162	0.0636953	0.0448277	LYZ/GM2A/GLB1/CTBS/ABHD10	5
MF	GO:0016840	carbon-nitrogen lyase activity	2/288	13/18368	0.0170504	0.0665351	0.0468263	GGACT/FTCD	2
