# Supplementary material for: Multi-Omics Approach Reveals Redox Homeostasis Reprogramming in Early-Stage Clear Cell Renal Cell Carcinoma
Source: Antioxidants (Basel). 2022 Dec 29;12(1):81. doi: 10.3390/antiox12010081 (PMC9854847; doi:10.3390/antiox12010081)
Supplement: Supplementary file 1 [file antioxidants-12-00081-s001.zip › Table S14.xlsx]

## Sheet: Sheet1
Table S14 Go analysis of differentially expressed SNO-proteins
ONTOLOGY	ID	Description	GeneRatio	BgRatio	pvalue	p.adjust	qvalue	geneID	Count
BP	GO:0006091	generation of precursor metabolites and energy	27/124	490/18723	1.29142e-17	2.7391e-14	2.40747e-14	PLEC/TPI1/SUCLG1/NDUFA8/ACADVL/HMGCL/SDHA/ACAT1/FECH/SDHB/ACO1/AKR1B1/PKM/CYC1/PDHA1/ALDH2/GAPDH/ALDOA/PGK1/ADH1B/NDUFA7/ATP5PD/NDUFS6/NDUFA4/NDUFB10/ETFA/ENO1	27
BP	GO:0044282	small molecule catabolic process	23/124	376/18723	4.59068e-16	4.86841e-13	4.27899e-13	AMACR/PIPOX/BDH2/HOGA1/HIBCH/PCK2/TST/SORD/TPI1/ACADVL/ACADSB/HMGCL/PCK1/ALDH1B1/ACAT1/ALDH2/GOT2/FTCD/ACAA1/ETFA/RENBP/ENO1/MTHFS	23
BP	GO:0016054	organic acid catabolic process	18/124	240/18723	2.83104e-14	2.00154e-11	1.75922e-11	AMACR/PIPOX/BDH2/HOGA1/HIBCH/PCK2/TST/ACADVL/ACADSB/HMGCL/PCK1/ACAT1/GOT2/FTCD/ACAA1/ETFA/RENBP/MTHFS	18
BP	GO:0046395	carboxylic acid catabolic process	17/124	236/18723	2.99921e-13	1.59033e-10	1.39779e-10	AMACR/PIPOX/BDH2/HOGA1/HIBCH/PCK2/ACADVL/ACADSB/HMGCL/PCK1/ACAT1/GOT2/FTCD/ACAA1/ETFA/RENBP/MTHFS	17
BP	GO:0046034	ATP metabolic process	16/124	277/18723	4.44432e-11	1.88528e-08	1.65703e-08	TPI1/NDUFA8/ATP6V1A/SDHA/PKM/CYC1/GAPDH/ALDOA/PGK1/NDUFA7/ATP5PD/NDUFS6/NDUFA4/NDUFB10/ENPP3/ENO1	16
BP	GO:0072521	purine-containing compound metabolic process	18/124	416/18723	2.86929e-10	1.01429e-07	8.91493e-08	PIPOX/MACROD1/ACSF2/ACSM2B/ACSM2A/TPI1/ACLY/ATP6V1A/HMGCL/ACAT1/PKM/PDHA1/GAPDH/ALDOA/PGK1/ATP5PD/ACSL1/ENO1	18
BP	GO:0009150	purine ribonucleotide metabolic process	17/124	368/18723	3.44244e-10	1.04306e-07	9.16777e-08	PIPOX/ACSF2/ACSM2B/ACSM2A/TPI1/ACLY/ATP6V1A/HMGCL/ACAT1/PKM/PDHA1/GAPDH/ALDOA/PGK1/ATP5PD/ACSL1/ENO1	17
BP	GO:0009117	nucleotide metabolic process	19/124	489/18723	5.36778e-10	1.42313e-07	1.25083e-07	PIPOX/ACSF2/ACSM2B/ACSM2A/TPI1/ACLY/NAMPT/ATP6V1A/HMGCL/ACAT1/PKM/PDHA1/GAPDH/ALDOA/PGK1/ATP5PD/ENPP3/ACSL1/ENO1	19
BP	GO:0009259	ribonucleotide metabolic process	17/124	385/18723	6.87278e-10	1.49228e-07	1.31161e-07	PIPOX/ACSF2/ACSM2B/ACSM2A/TPI1/ACLY/ATP6V1A/HMGCL/ACAT1/PKM/PDHA1/GAPDH/ALDOA/PGK1/ATP5PD/ACSL1/ENO1	17
BP	GO:0006753	nucleoside phosphate metabolic process	19/124	497/18723	7.03573e-10	1.49228e-07	1.31161e-07	PIPOX/ACSF2/ACSM2B/ACSM2A/TPI1/ACLY/NAMPT/ATP6V1A/HMGCL/ACAT1/PKM/PDHA1/GAPDH/ALDOA/PGK1/ATP5PD/ENPP3/ACSL1/ENO1	19
BP	GO:0006163	purine nucleotide metabolic process	17/124	396/18723	1.05515e-09	1.86499e-07	1.63919e-07	PIPOX/ACSF2/ACSM2B/ACSM2A/TPI1/ACLY/ATP6V1A/HMGCL/ACAT1/PKM/PDHA1/GAPDH/ALDOA/PGK1/ATP5PD/ACSL1/ENO1	17
BP	GO:0019693	ribose phosphate metabolic process	17/124	396/18723	1.05515e-09	1.86499e-07	1.63919e-07	PIPOX/ACSF2/ACSM2B/ACSM2A/TPI1/ACLY/ATP6V1A/HMGCL/ACAT1/PKM/PDHA1/GAPDH/ALDOA/PGK1/ATP5PD/ACSL1/ENO1	17
BP	GO:0022900	electron transport chain	12/124	175/18723	1.95591e-09	3.17489e-07	2.79051e-07	PLEC/NDUFA8/SDHA/SDHB/AKR1B1/CYC1/ALDH2/NDUFA7/NDUFS6/NDUFA4/NDUFB10/ETFA	12
BP	GO:0006090	pyruvate metabolic process	10/124	106/18723	2.09564e-09	3.17489e-07	2.79051e-07	HOGA1/PCK2/TPI1/PCK1/PKM/PDHA1/GAPDH/ALDOA/PGK1/ENO1	10
BP	GO:0045333	cellular respiration	13/124	230/18723	4.25586e-09	6.01779e-07	5.28922e-07	PLEC/SUCLG1/NDUFA8/SDHA/SDHB/ACO1/CYC1/PDHA1/NDUFA7/ATP5PD/NDUFS6/NDUFA4/NDUFB10	13
BP	GO:0009060	aerobic respiration	12/124	189/18723	4.69176e-09	6.21951e-07	5.46652e-07	SUCLG1/NDUFA8/SDHA/SDHB/ACO1/CYC1/PDHA1/NDUFA7/ATP5PD/NDUFS6/NDUFA4/NDUFB10	12
BP	GO:0006520	cellular amino acid metabolic process	14/124	284/18723	6.06906e-09	7.45391e-07	6.55146e-07	PIPOX/BHMT2/AGMAT/BHMT/HOGA1/HIBCH/TST/ACADSB/HMGCL/ACAT1/DPEP1/GOT2/FTCD/MTHFS	14
BP	GO:0006631	fatty acid metabolic process	16/124	390/18723	6.48013e-09	7.45391e-07	6.55146e-07	AMACR/PECR/BDH2/ACSF2/ACSM2B/PCK2/ACSM2A/ACLY/ACADVL/ACADSB/PCK1/ACAT1/AKR1B1/ACAA1/ETFA/ACSL1	16
BP	GO:1901605	alpha-amino acid metabolic process	12/124	195/18723	6.67724e-09	7.45391e-07	6.55146e-07	PIPOX/BHMT2/AGMAT/BHMT/HOGA1/TST/ACADSB/ACAT1/DPEP1/GOT2/FTCD/MTHFS	12
BP	GO:0006637	acyl-CoA metabolic process	9/124	96/18723	1.46052e-08	1.40807e-06	1.2376e-06	PIPOX/ACSF2/ACSM2B/ACSM2A/ACLY/HMGCL/ACAT1/PDHA1/ACSL1	9
BP	GO:0035383	thioester metabolic process	9/124	96/18723	1.46052e-08	1.40807e-06	1.2376e-06	PIPOX/ACSF2/ACSM2B/ACSM2A/ACLY/HMGCL/ACAT1/PDHA1/ACSL1	9
BP	GO:0043648	dicarboxylic acid metabolic process	9/124	96/18723	1.46052e-08	1.40807e-06	1.2376e-06	HOGA1/PCK2/ACLY/PCK1/SDHA/SDHB/GOT2/FTCD/MTHFS	9
BP	GO:0015980	energy derivation by oxidation of organic compounds	14/124	318/18723	2.5363e-08	2.33891e-06	2.05574e-06	PLEC/SUCLG1/NDUFA8/ACADVL/SDHA/SDHB/ACO1/CYC1/PDHA1/NDUFA7/ATP5PD/NDUFS6/NDUFA4/NDUFB10	14
BP	GO:0022904	respiratory electron transport chain	9/124	114/18723	6.60848e-08	5.84025e-06	5.13317e-06	PLEC/NDUFA8/SDHA/SDHB/CYC1/NDUFA7/NDUFS6/NDUFA4/NDUFB10	9
BP	GO:0006066	alcohol metabolic process	14/124	353/18723	9.2787e-08	7.87205e-06	6.91898e-06	PECR/RBP4/PCK2/SORD/TPI1/ACLY/ACADVL/PCK1/ALDH1B1/AKR1B1/ALDH2/ADH1B/CUBN/NPC2	14
BP	GO:0072329	monocarboxylic acid catabolic process	9/124	122/18723	1.1896e-07	9.70439e-06	8.52948e-06	AMACR/BDH2/HOGA1/PCK2/ACADVL/PCK1/ACAT1/ACAA1/ETFA	9
BP	GO:0033865	nucleoside bisphosphate metabolic process	9/124	128/18723	1.79851e-07	1.31539e-05	1.15614e-05	PIPOX/ACSF2/ACSM2B/ACSM2A/ACLY/HMGCL/ACAT1/PDHA1/ACSL1	9
BP	GO:0033875	ribonucleoside bisphosphate metabolic process	9/124	128/18723	1.79851e-07	1.31539e-05	1.15614e-05	PIPOX/ACSF2/ACSM2B/ACSM2A/ACLY/HMGCL/ACAT1/PDHA1/ACSL1	9
BP	GO:0034032	purine nucleoside bisphosphate metabolic process	9/124	128/18723	1.79851e-07	1.31539e-05	1.15614e-05	PIPOX/ACSF2/ACSM2B/ACSM2A/ACLY/HMGCL/ACAT1/PDHA1/ACSL1	9
BP	GO:0019400	alditol metabolic process	5/124	22/18723	2.82709e-07	1.99875e-05	1.75677e-05	PCK2/SORD/TPI1/PCK1/AKR1B1	5
BP	GO:0009062	fatty acid catabolic process	8/124	100/18723	3.29705e-07	2.25582e-05	1.98271e-05	AMACR/BDH2/PCK2/ACADVL/PCK1/ACAT1/ACAA1/ETFA	8
BP	GO:0006790	sulfur compound metabolic process	13/124	339/18723	4.02879e-07	2.67033e-05	2.34703e-05	PIPOX/BHMT2/ACSF2/BHMT/ACSM2B/TST/ACSM2A/ACLY/HMGCL/ACAT1/DPEP1/PDHA1/ACSL1	13
BP	GO:0019318	hexose metabolic process	11/124	237/18723	5.10428e-07	3.28066e-05	2.88347e-05	RBP4/PCK2/SORD/TPI1/PCK1/AKR1B1/PDHA1/GAPDH/ALDOA/PGK1/ENO1	11
BP	GO:0009063	cellular amino acid catabolic process	8/124	110/18723	6.86979e-07	4.28554e-05	3.76669e-05	PIPOX/HOGA1/HIBCH/ACADSB/HMGCL/ACAT1/GOT2/FTCD	8
BP	GO:0019319	hexose biosynthetic process	7/124	78/18723	8.43298e-07	5.11039e-05	4.49167e-05	RBP4/PCK2/SORD/TPI1/PCK1/AKR1B1/PGK1	7
BP	GO:0005996	monosaccharide metabolic process	11/124	257/18723	1.13437e-06	6.68335e-05	5.8742e-05	RBP4/PCK2/SORD/TPI1/PCK1/AKR1B1/PDHA1/GAPDH/ALDOA/PGK1/ENO1	11
BP	GO:0046364	monosaccharide biosynthetic process	7/124	82/18723	1.18727e-06	6.80596e-05	5.98196e-05	RBP4/PCK2/SORD/TPI1/PCK1/AKR1B1/PGK1	7
BP	GO:0006099	tricarboxylic acid cycle	5/124	30/18723	1.46636e-06	8.18462e-05	7.19371e-05	SUCLG1/SDHA/SDHB/ACO1/PDHA1	5
BP	GO:0019646	aerobic electron transport chain	7/124	87/18723	1.77565e-06	9.65683e-05	8.48768e-05	NDUFA8/SDHA/CYC1/NDUFA7/NDUFS6/NDUFA4/NDUFB10	7
BP	GO:0042219	cellular modified amino acid catabolic process	5/124	32/18723	2.05029e-06	0.000108717	9.55543e-05	BHMT/HOGA1/DPEP1/GOT2/MTHFS	5
BP	GO:0042773	ATP synthesis coupled electron transport	7/124	95/18723	3.21422e-06	0.000162318	0.000142666	NDUFA8/SDHA/CYC1/NDUFA7/NDUFS6/NDUFA4/NDUFB10	7
BP	GO:0042775	mitochondrial ATP synthesis coupled electron transport	7/124	95/18723	3.21422e-06	0.000162318	0.000142666	NDUFA8/SDHA/CYC1/NDUFA7/NDUFS6/NDUFA4/NDUFB10	7
BP	GO:0006119	oxidative phosphorylation	8/124	141/18723	4.4744e-06	0.000217158	0.000190866	NDUFA8/SDHA/CYC1/NDUFA7/ATP5PD/NDUFS6/NDUFA4/NDUFB10	8
BP	GO:0006575	cellular modified amino acid metabolic process	9/124	188/18723	4.50492e-06	0.000217158	0.000190866	PIPOX/BHMT2/BHMT/HOGA1/GATM/DPEP1/GOT2/FTCD/MTHFS	9
BP	GO:0006006	glucose metabolic process	9/124	196/18723	6.32189e-06	0.000297972	0.000261896	RBP4/PCK2/SORD/TPI1/PCK1/PDHA1/GAPDH/PGK1/ENO1	9
BP	GO:0046394	carboxylic acid biosynthetic process	11/124	314/18723	7.78771e-06	0.000359081	0.000315607	AMACR/BHMT2/PECR/BHMT/HOGA1/ACSM2B/ACSM2A/ACLY/GATM/ACADVL/GOT2	11
BP	GO:0016053	organic acid biosynthetic process	11/124	316/18723	8.2681e-06	0.00037312	0.000327946	AMACR/BHMT2/PECR/BHMT/HOGA1/ACSM2B/ACSM2A/ACLY/GATM/ACADVL/GOT2	11
BP	GO:0016052	carbohydrate catabolic process	8/124	154/18723	8.58239e-06	0.000379235	0.000333321	ABHD10/SORD/TPI1/PKM/GAPDH/ALDOA/PGK1/ENO1	8
BP	GO:0006635	fatty acid beta-oxidation	6/124	74/18723	9.58102e-06	0.000414721	0.000364511	AMACR/BDH2/ACADVL/ACAT1/ACAA1/ETFA	6
BP	GO:0006096	glycolytic process	6/124	81/18723	1.61634e-05	0.00068565	0.000602638	TPI1/PKM/GAPDH/ALDOA/PGK1/ENO1	6
BP	GO:0009152	purine ribonucleotide biosynthetic process	8/124	169/18723	1.69017e-05	0.000702911	0.000617809	ACLY/ATP6V1A/ACAT1/PDHA1/ALDOA/ATP5PD/ACSL1/ENO1	8
BP	GO:0006757	ATP generation from ADP	6/124	82/18723	1.73457e-05	0.000707504	0.000621846	TPI1/PKM/GAPDH/ALDOA/PGK1/ENO1	6
BP	GO:0006120	mitochondrial electron transport, NADH to ubiquinone	5/124	51/18723	2.16293e-05	0.000865581	0.000760785	NDUFA8/NDUFA7/NDUFS6/NDUFA4/NDUFB10	5
BP	GO:0009260	ribonucleotide biosynthetic process	8/124	182/18723	2.88172e-05	0.00113188	0.000994839	ACLY/ATP6V1A/ACAT1/PDHA1/ALDOA/ATP5PD/ACSL1/ENO1	8
BP	GO:0046031	ADP metabolic process	6/124	90/18723	2.95409e-05	0.00113921	0.00100128	TPI1/PKM/GAPDH/ALDOA/PGK1/ENO1	6
BP	GO:0072001	renal system development	10/124	302/18723	3.31556e-05	0.00125577	0.00110373	RBP4/LRP2/LAMB2/ACAT1/AKR1B1/NID1/CTSH/MME/NPNT/EPCAM	10
BP	GO:0046390	ribose phosphate biosynthetic process	8/124	190/18723	3.91654e-05	0.00145736	0.00128092	ACLY/ATP6V1A/ACAT1/PDHA1/ALDOA/ATP5PD/ACSL1/ENO1	8
BP	GO:0006164	purine nucleotide biosynthetic process	8/124	191/18723	4.06535e-05	0.00148666	0.00130667	ACLY/ATP6V1A/ACAT1/PDHA1/ALDOA/ATP5PD/ACSL1/ENO1	8
BP	GO:0060249	anatomical structure homeostasis	10/124	314/18723	4.60688e-05	0.00165613	0.00145563	RBP4/LYZ/AKR1B1/LAMC1/CTSH/ALDOA/TF/ALB/PIGR/CUBN	10
BP	GO:0009165	nucleotide biosynthetic process	9/124	254/18723	4.93714e-05	0.00174528	0.00153398	ACLY/NAMPT/ATP6V1A/ACAT1/PDHA1/ALDOA/ATP5PD/ACSL1/ENO1	9
BP	GO:0006165	nucleoside diphosphate phosphorylation	6/124	99/18723	5.06507e-05	0.00176115	0.00154793	TPI1/PKM/GAPDH/ALDOA/PGK1/ENO1	6
BP	GO:1901293	nucleoside phosphate biosynthetic process	9/124	256/18723	5.24595e-05	0.00177081	0.00155642	ACLY/NAMPT/ATP6V1A/ACAT1/PDHA1/ALDOA/ATP5PD/ACSL1/ENO1	9
BP	GO:0008202	steroid metabolic process	10/124	319/18723	5.25983e-05	0.00177081	0.00155642	AMACR/LRP2/ACLY/ACADVL/ACAT1/AKR1B1/ATP1A1/CUBN/ACAA1/NPC2	10
BP	GO:0072522	purine-containing compound biosynthetic process	8/124	200/18723	5.63032e-05	0.0018493	0.00162541	ACLY/ATP6V1A/ACAT1/PDHA1/ALDOA/ATP5PD/ACSL1/ENO1	8
BP	GO:0046939	nucleotide phosphorylation	6/124	101/18723	5.66736e-05	0.0018493	0.00162541	TPI1/PKM/GAPDH/ALDOA/PGK1/ENO1	6
BP	GO:0034308	primary alcohol metabolic process	6/124	102/18723	5.98926e-05	0.00192473	0.0016917	PECR/RBP4/ALDH1B1/AKR1B1/ALDH2/ADH1B	6
BP	GO:0009135	purine nucleoside diphosphate metabolic process	6/124	103/18723	6.32561e-05	0.00194444	0.00170902	TPI1/PKM/GAPDH/ALDOA/PGK1/ENO1	6
BP	GO:0009179	purine ribonucleoside diphosphate metabolic process	6/124	103/18723	6.32561e-05	0.00194444	0.00170902	TPI1/PKM/GAPDH/ALDOA/PGK1/ENO1	6
BP	GO:0019395	fatty acid oxidation	6/124	103/18723	6.32561e-05	0.00194444	0.00170902	AMACR/BDH2/ACADVL/ACAT1/ACAA1/ETFA	6
BP	GO:0000096	sulfur amino acid metabolic process	4/124	34/18723	7.28754e-05	0.00219833	0.00193217	BHMT2/BHMT/TST/DPEP1	4
BP	GO:0009185	ribonucleoside diphosphate metabolic process	6/124	106/18723	7.4261e-05	0.00219833	0.00193217	TPI1/PKM/GAPDH/ALDOA/PGK1/ENO1	6
BP	GO:0001894	tissue homeostasis	9/124	268/18723	7.46249e-05	0.00219833	0.00193217	RBP4/LYZ/AKR1B1/LAMC1/CTSH/TF/ALB/PIGR/CUBN	9
BP	GO:0006000	fructose metabolic process	3/124	13/18723	7.72535e-05	0.00224458	0.00197283	SORD/AKR1B1/ALDOA	3
BP	GO:0006084	acetyl-CoA metabolic process	4/124	35/18723	8.1859e-05	0.00233053	0.00204837	PIPOX/ACLY/ACAT1/PDHA1	4
BP	GO:0034440	lipid oxidation	6/124	108/18723	8.24091e-05	0.00233053	0.00204837	AMACR/BDH2/ACADVL/ACAT1/ACAA1/ETFA	6
BP	GO:1902600	proton transmembrane transport	7/124	157/18723	8.44869e-05	0.00234448	0.00206063	ATP6V1A/CYC1/SLC25A5/ATP1A1/ATP5PD/SLC9A3R1/NDUFA4	7
BP	GO:0001655	urogenital system development	10/124	338/18723	8.5113e-05	0.00234448	0.00206063	RBP4/LRP2/LAMB2/ACAT1/AKR1B1/NID1/CTSH/MME/NPNT/EPCAM	10
BP	GO:0044242	cellular lipid catabolic process	8/124	214/18723	9.0424e-05	0.00242771	0.00213379	AMACR/BDH2/PCK2/ACADVL/PCK1/ACAT1/ACAA1/ETFA	8
BP	GO:0072330	monocarboxylic acid biosynthetic process	8/124	214/18723	9.0424e-05	0.00242771	0.00213379	AMACR/PECR/HOGA1/ACSM2B/ACSM2A/ACLY/GATM/ACADVL	8
BP	GO:0050667	homocysteine metabolic process	3/124	14/18723	9.78473e-05	0.00259418	0.0022801	BHMT/TST/DPEP1	3
BP	GO:0009083	branched-chain amino acid catabolic process	3/124	15/18723	0.000121718	0.00316614	0.00278282	HIBCH/ACADSB/ACAT1	3
BP	GO:0006720	isoprenoid metabolic process	6/124	116/18723	0.000122406	0.00316614	0.00278282	PECR/RBP4/LRP2/AKR1B1/ADH1B/NPC2	6
BP	GO:0006094	gluconeogenesis	5/124	75/18723	0.000140012	0.00357789	0.00314472	RBP4/PCK2/TPI1/PCK1/PGK1	5
BP	GO:0052548	regulation of endopeptidase activity	11/124	432/18723	0.000141871	0.00358223	0.00314853	PML/DPEP1/CTSH/GAPDH/AHSG/A2M/SERPINA1/SLC22A2/RENBP/PSMB8/C4A	11
BP	GO:0001822	kidney development	9/124	293/18723	0.000146761	0.00366212	0.00321874	LRP2/LAMB2/ACAT1/AKR1B1/NID1/CTSH/MME/NPNT/EPCAM	9
BP	GO:0031589	cell-substrate adhesion	10/124	363/18723	0.000152678	0.00376546	0.00330958	RCC2/FBLN2/LAMB2/NID1/LAMC1/LGALS1/LAMB1/VWF/NPNT/ITGB2	10
BP	GO:0009132	nucleoside diphosphate metabolic process	6/124	124/18723	0.000176465	0.00429368	0.00377384	TPI1/PKM/GAPDH/ALDOA/PGK1/ENO1	6
BP	GO:0071453	cellular response to oxygen levels	7/124	177/18723	0.000178144	0.00429368	0.00377384	NAMPT/ATP6V1A/PCK1/LMNA/PGK1/ERO1A/ENO1	7
BP	GO:0006085	acetyl-CoA biosynthetic process	3/124	18/18723	0.000215142	0.00512716	0.00450641	ACLY/ACAT1/PDHA1	3
BP	GO:0035384	thioester biosynthetic process	4/124	45/18723	0.000221334	0.00515878	0.0045342	ACLY/ACAT1/PDHA1/ACSL1	4
BP	GO:0071616	acyl-CoA biosynthetic process	4/124	45/18723	0.000221334	0.00515878	0.0045342	ACLY/ACAT1/PDHA1/ACSL1	4
BP	GO:0052547	regulation of peptidase activity	11/124	461/18723	0.000248803	0.0056173	0.00493721	PML/DPEP1/CTSH/GAPDH/AHSG/A2M/SERPINA1/SLC22A2/RENBP/PSMB8/C4A	11
BP	GO:0055072	iron ion homeostasis	5/124	85/18723	0.000252441	0.0056173	0.00493721	BDH2/ATP6V1A/ACO1/TF/CP	5
BP	GO:0006071	glycerol metabolic process	3/124	19/18723	0.000254248	0.0056173	0.00493721	PCK2/TPI1/PCK1	3
BP	GO:0009081	branched-chain amino acid metabolic process	3/124	19/18723	0.000254248	0.0056173	0.00493721	HIBCH/ACADSB/ACAT1	3
BP	GO:0046653	tetrahydrofolate metabolic process	3/124	19/18723	0.000254248	0.0056173	0.00493721	PIPOX/FTCD/MTHFS	3
BP	GO:0010761	fibroblast migration	4/124	47/18723	0.000262272	0.00573484	0.00504052	RCC2/PLEC/PML/PDLIM1	4
BP	GO:0016101	diterpenoid metabolic process	5/124	87/18723	0.000281389	0.00602854	0.00529867	PECR/RBP4/LRP2/AKR1B1/ADH1B	5
BP	GO:1901606	alpha-amino acid catabolic process	5/124	87/18723	0.000281389	0.00602854	0.00529867	PIPOX/HOGA1/ACADSB/ACAT1/GOT2	5
BP	GO:0009066	aspartate family amino acid metabolic process	4/124	49/18723	0.000308385	0.00654084	0.00574894	PIPOX/BHMT2/BHMT/GOT2	4
BP	GO:0055076	transition metal ion homeostasis	6/124	138/18723	0.000314957	0.00661411	0.00581334	BDH2/MT1X/ATP6V1A/ACO1/TF/CP	6
BP	GO:0006067	ethanol metabolic process	3/124	21/18723	0.000345609	0.00711686	0.00625522	ALDH1B1/ALDH2/ADH1B	3
BP	GO:0009067	aspartate family amino acid biosynthetic process	3/124	21/18723	0.000345609	0.00711686	0.00625522	BHMT2/BHMT/GOT2	3
BP	GO:0016051	carbohydrate biosynthetic process	7/124	202/18723	0.000398046	0.00811784	0.00713501	RBP4/PCK2/SORD/TPI1/PCK1/AKR1B1/PGK1	7
BP	GO:0044272	sulfur compound biosynthetic process	6/124	148/18723	0.000457652	0.00924457	0.00812533	BHMT2/BHMT/ACLY/ACAT1/PDHA1/ACSL1	6
BP	GO:0006721	terpenoid metabolic process	5/124	97/18723	0.00046564	0.0093172	0.00818916	PECR/RBP4/LRP2/AKR1B1/ADH1B	5
BP	GO:0046164	alcohol catabolic process	4/124	55/18723	0.000481449	0.00954349	0.00838806	SORD/TPI1/ALDH1B1/ALDH2	4
BP	GO:0070482	response to oxygen levels	9/124	347/18723	0.000509182	0.00999976	0.00878909	NAMPT/ATP6V1A/PCK1/PML/LMNA/PGK1/PDLIM1/ERO1A/ENO1	9
BP	GO:0006754	ATP biosynthetic process	4/124	57/18723	0.000551962	0.0106603	0.00936963	ATP6V1A/ALDOA/ATP5PD/ENO1	4
BP	GO:0045861	negative regulation of proteolysis	9/124	351/18723	0.000552867	0.0106603	0.00936963	PML/DPEP1/GAPDH/AHSG/A2M/SERPINA1/F2/RENBP/C4A	9
BP	GO:0006760	folic acid-containing compound metabolic process	3/124	26/18723	0.0006595	0.0124852	0.0109737	PIPOX/FTCD/MTHFS	3
BP	GO:0033866	nucleoside bisphosphate biosynthetic process	4/124	60/18723	0.00067106	0.0124852	0.0109737	ACLY/ACAT1/PDHA1/ACSL1	4
BP	GO:0034030	ribonucleoside bisphosphate biosynthetic process	4/124	60/18723	0.00067106	0.0124852	0.0109737	ACLY/ACAT1/PDHA1/ACSL1	4
BP	GO:0034033	purine nucleoside bisphosphate biosynthetic process	4/124	60/18723	0.00067106	0.0124852	0.0109737	ACLY/ACAT1/PDHA1/ACSL1	4
BP	GO:0036294	cellular response to decreased oxygen levels	6/124	161/18723	0.000713379	0.0131572	0.0115642	NAMPT/PCK1/LMNA/PGK1/ERO1A/ENO1	6
BP	GO:0030198	extracellular matrix organization	8/124	301/18723	0.000893646	0.0162408	0.0142745	COLGALT1/FBLN2/LAMB2/NID1/LAMC1/LAMB1/ERO1A/NPNT	8
BP	GO:0009141	nucleoside triphosphate metabolic process	5/124	112/18723	0.000895884	0.0162408	0.0142745	ATP6V1A/ALDOA/ATP5PD/ENPP3/ENO1	5
BP	GO:0043062	extracellular structure organization	8/124	302/18723	0.000912955	0.0162823	0.014311	COLGALT1/FBLN2/LAMB2/NID1/LAMC1/LAMB1/ERO1A/NPNT	8
BP	GO:0071549	cellular response to dexamethasone stimulus	3/124	29/18723	0.000913529	0.0162823	0.014311	PCK2/PCK1/FECH	3
BP	GO:0045229	external encapsulating structure organization	8/124	304/18723	0.000952578	0.0168368	0.0147984	COLGALT1/FBLN2/LAMB2/NID1/LAMC1/LAMB1/ERO1A/NPNT	8
BP	GO:0019751	polyol metabolic process	5/124	114/18723	0.000970129	0.0170053	0.0149465	PCK2/SORD/TPI1/PCK1/AKR1B1	5
BP	GO:0046916	cellular transition metal ion homeostasis	5/124	115/18723	0.00100892	0.0174109	0.0153029	MT1X/ATP6V1A/ACO1/TF/CP	5
BP	GO:0009410	response to xenobiotic stimulus	10/124	462/18723	0.00101118	0.0174109	0.0153029	PLIN2/ACSM2B/FMO1/SORD/FECH/DPEP1/LGALS1/ATP1A1/ACAA1/ACSL1	10
BP	GO:0006879	cellular iron ion homeostasis	4/124	67/18723	0.00101789	0.0174109	0.0153029	ATP6V1A/ACO1/TF/CP	4
BP	GO:0009206	purine ribonucleoside triphosphate biosynthetic process	4/124	68/18723	0.00107603	0.018258	0.0160475	ATP6V1A/ALDOA/ATP5PD/ENO1	4
BP	GO:0071711	basement membrane organization	3/124	31/18723	0.001113	0.0187355	0.0164672	LAMB2/NID1/LAMB1	3
BP	GO:0009145	purine nucleoside triphosphate biosynthetic process	4/124	69/18723	0.00113645	0.0189796	0.0166818	ATP6V1A/ALDOA/ATP5PD/ENO1	4
BP	GO:0098739	import across plasma membrane	6/124	177/18723	0.0011662	0.0193243	0.0169847	LRP2/ATP1A1/SLC22A2/SLC9A3R1/ACSL1/SLC12A1	6
BP	GO:0006959	humoral immune response	8/124	317/18723	0.00124504	0.0204707	0.0179923	LYZ/GAPDH/TF/A2M/F2/CD59/IGHV5-10-1/C4A	8
BP	GO:0016042	lipid catabolic process	8/124	320/18723	0.00132176	0.0214991	0.0188962	AMACR/BDH2/PCK2/ACADVL/PCK1/ACAT1/ACAA1/ETFA	8
BP	GO:0006536	glutamate metabolic process	3/124	33/18723	0.00133799	0.0214991	0.0188962	GOT2/FTCD/MTHFS	3
BP	GO:0042558	pteridine-containing compound metabolic process	3/124	33/18723	0.00133799	0.0214991	0.0188962	PIPOX/FTCD/MTHFS	3
BP	GO:0036293	response to decreased oxygen levels	8/124	322/18723	0.00137496	0.0219271	0.0192724	NAMPT/PCK1/PML/LMNA/PGK1/PDLIM1/ERO1A/ENO1	8
BP	GO:0010951	negative regulation of endopeptidase activity	7/124	252/18723	0.0014577	0.0229981	0.0202137	DPEP1/GAPDH/AHSG/A2M/SERPINA1/RENBP/C4A	7
BP	GO:0009201	ribonucleoside triphosphate biosynthetic process	4/124	74/18723	0.00147465	0.0229981	0.0202137	ATP6V1A/ALDOA/ATP5PD/ENO1	4
BP	GO:1901568	fatty acid derivative metabolic process	4/124	74/18723	0.00147465	0.0229981	0.0202137	ACSM2A/HMGCL/ACAT1/ACSL1	4
BP	GO:0044273	sulfur compound catabolic process	3/124	35/18723	0.00158966	0.0246108	0.0216311	TST/ACAT1/DPEP1	3
BP	GO:0009064	glutamine family amino acid metabolic process	4/124	78/18723	0.00179138	0.0273347	0.0240253	AGMAT/GOT2/FTCD/MTHFS	4
BP	GO:1901616	organic hydroxy compound catabolic process	4/124	78/18723	0.00179138	0.0273347	0.0240253	SORD/TPI1/ALDH1B1/ALDH2	4
BP	GO:0010466	negative regulation of peptidase activity	7/124	262/18723	0.00181919	0.0275607	0.024224	DPEP1/GAPDH/AHSG/A2M/SERPINA1/RENBP/C4A	7
BP	GO:0001895	retina homeostasis	4/124	79/18723	0.00187737	0.0278541	0.0244818	LYZ/TF/ALB/PIGR	4
BP	GO:0035999	tetrahydrofolate interconversion	2/124	10/18723	0.00189109	0.0278541	0.0244818	FTCD/MTHFS	2
BP	GO:0060068	vagina development	2/124	10/18723	0.00189109	0.0278541	0.0244818	RBP4/LRP2	2
BP	GO:1902224	ketone body metabolic process	2/124	10/18723	0.00189109	0.0278541	0.0244818	HMGCL/ACAT1	2
BP	GO:0097242	amyloid-beta clearance	3/124	38/18723	0.00201958	0.0295416	0.025965	LRP2/MME/ITGB2	3
BP	GO:0001523	retinoid metabolic process	4/124	81/18723	0.00205786	0.0298954	0.026276	RBP4/LRP2/AKR1B1/ADH1B	4
BP	GO:0009205	purine ribonucleoside triphosphate metabolic process	4/124	82/18723	0.00215245	0.0310568	0.0272968	ATP6V1A/ALDOA/ATP5PD/ENO1	4
BP	GO:0071548	response to dexamethasone	3/124	39/18723	0.00217738	0.0312042	0.0274263	PCK2/PCK1/FECH	3
BP	GO:0032836	glomerular basement membrane development	2/124	11/18723	0.00230133	0.0325408	0.028601	LAMB2/NID1	2
BP	GO:0033539	fatty acid beta-oxidation using acyl-CoA dehydrogenase	2/124	11/18723	0.00230133	0.0325408	0.028601	ACADVL/ETFA	2
BP	GO:0044275	cellular carbohydrate catabolic process	3/124	40/18723	0.00234263	0.0329054	0.0289216	ABHD10/SORD/TPI1	3
BP	GO:0001656	metanephros development	4/124	85/18723	0.00245417	0.0340216	0.0299026	LAMB2/ACAT1/AKR1B1/CTSH	4
BP	GO:0009142	nucleoside triphosphate biosynthetic process	4/124	85/18723	0.00245417	0.0340216	0.0299026	ATP6V1A/ALDOA/ATP5PD/ENO1	4
BP	GO:0019432	triglyceride biosynthetic process	3/124	42/18723	0.00269596	0.0369114	0.0324426	PCK2/PCK1/ACSL1	3
BP	GO:0006068	ethanol catabolic process	2/124	12/18723	0.00274965	0.0369114	0.0324426	ALDH1B1/ALDH2	2
BP	GO:0009086	methionine biosynthetic process	2/124	12/18723	0.00274965	0.0369114	0.0324426	BHMT2/BHMT	2
BP	GO:0033540	fatty acid beta-oxidation using acyl-CoA oxidase	2/124	12/18723	0.00274965	0.0369114	0.0324426	AMACR/ACAA1	2
BP	GO:0045916	negative regulation of complement activation	2/124	12/18723	0.00274965	0.0369114	0.0324426	A2M/CD59	2
BP	GO:0009144	purine nucleoside triphosphate metabolic process	4/124	88/18723	0.00278379	0.0371347	0.0326388	ATP6V1A/ALDOA/ATP5PD/ENO1	4
BP	GO:0030258	lipid modification	6/124	212/18723	0.00289754	0.0382053	0.0335797	AMACR/BDH2/ACADVL/ACAT1/ACAA1/ETFA	6
BP	GO:0009199	ribonucleoside triphosphate metabolic process	4/124	89/18723	0.00290007	0.0382053	0.0335797	ATP6V1A/ALDOA/ATP5PD/ENO1	4
BP	GO:0046427	positive regulation of receptor signaling pathway via JAK-STAT	3/124	44/18723	0.00308048	0.0403315	0.0354485	OCIAD2/AKR1B1/F2	3
BP	GO:0045933	positive regulation of muscle contraction	3/124	45/18723	0.00328471	0.0427415	0.0375668	ATP1A1/NPNT/ENO1	3
BP	GO:0071456	cellular response to hypoxia	5/124	151/18723	0.00333185	0.0430905	0.0378735	PCK1/LMNA/PGK1/ERO1A/ENO1	5
BP	GO:0072350	tricarboxylic acid metabolic process	2/124	14/18723	0.00375849	0.0477601	0.0419778	ACLY/ACO1	2
BP	GO:0050878	regulation of body fluid levels	8/124	379/18723	0.00376046	0.0477601	0.0419778	PLEC/AKR1B1/VWF/SERPINA1/F2/GOT2/SLC22A2/CD59	8
BP	GO:0051346	negative regulation of hydrolase activity	8/124	379/18723	0.00376046	0.0477601	0.0419778	RCC2/DPEP1/GAPDH/AHSG/A2M/SERPINA1/RENBP/C4A	8
BP	GO:1901655	cellular response to ketone	4/124	96/18723	0.00380842	0.0480813	0.0422601	PCK2/PCK1/FECH/AKR1B1	4
BP	GO:0098657	import into cell	6/124	227/18723	0.00405095	0.0508406	0.0446854	LRP2/ATP1A1/SLC22A2/ACSL1/SLC12A1/MAPK15	6
BP	GO:0006953	acute-phase response	3/124	49/18723	0.00418373	0.0518929	0.0456102	AHSG/SERPINA1/F2	3
BP	GO:1904894	positive regulation of receptor signaling pathway via STAT	3/124	49/18723	0.00418373	0.0518929	0.0456102	OCIAD2/AKR1B1/F2	3
BP	GO:0031667	response to nutrient levels	9/124	474/18723	0.00431394	0.0520367	0.0457366	PCK2/PLEC/SORD/NAMPT/HMGCL/PCK1/ACAT1/ALB/ACSL1	9
BP	GO:0034310	primary alcohol catabolic process	2/124	15/18723	0.00431799	0.0520367	0.0457366	ALDH1B1/ALDH2	2
BP	GO:0046459	short-chain fatty acid metabolic process	2/124	15/18723	0.00431799	0.0520367	0.0457366	PCK2/PCK1	2
BP	GO:0070831	basement membrane assembly	2/124	15/18723	0.00431799	0.0520367	0.0457366	LAMB2/LAMB1	2
BP	GO:1905146	lysosomal protein catabolic process	2/124	15/18723	0.00431799	0.0520367	0.0457366	TMEM106B/LRP2	2
BP	GO:0001666	response to hypoxia	7/124	307/18723	0.00437901	0.0521941	0.045875	PCK1/PML/LMNA/PGK1/PDLIM1/ERO1A/ENO1	7
BP	GO:0042572	retinol metabolic process	3/124	50/18723	0.00442948	0.0521941	0.045875	RBP4/AKR1B1/ADH1B	3
BP	GO:0046460	neutral lipid biosynthetic process	3/124	50/18723	0.00442948	0.0521941	0.045875	PCK2/PCK1/ACSL1	3
BP	GO:0046463	acylglycerol biosynthetic process	3/124	50/18723	0.00442948	0.0521941	0.045875	PCK2/PCK1/ACSL1	3
BP	GO:0006633	fatty acid biosynthetic process	5/124	163/18723	0.00461026	0.0540241	0.0474834	PECR/ACSM2B/ACSM2A/ACLY/ACADVL	5
BP	GO:0002921	negative regulation of humoral immune response	2/124	16/18723	0.00491355	0.0560303	0.0492467	A2M/CD59	2
BP	GO:0006555	methionine metabolic process	2/124	16/18723	0.00491355	0.0560303	0.0492467	BHMT2/BHMT	2
BP	GO:0009415	response to water	2/124	16/18723	0.00491355	0.0560303	0.0492467	PLEC/AKR1B1	2
BP	GO:0030540	female genitalia development	2/124	16/18723	0.00491355	0.0560303	0.0492467	RBP4/LRP2	2
BP	GO:0070365	hepatocyte differentiation	2/124	16/18723	0.00491355	0.0560303	0.0492467	PCK2/PCK1	2
CC	GO:0005759	mitochondrial matrix	22/125	480/19550	3.87424e-13	9.60811e-11	6.93284e-11	ABHD10/ACSF2/HOGA1/HIBCH/ACSM2B/PCK2/TST/ACSM2A/SUCLG1/ACADVL/ACADSB/HMGCL/ALDH1B1/ACAT1/FECH/PDHA1/SLC25A5/ALDH2/GOT2/NDUFA7/ETFA/MTHFS	22
CC	GO:0062023	collagen-containing extracellular matrix	18/125	425/19550	2.339e-10	2.90037e-08	2.09279e-08	HSPG2/FBLN2/LAMB2/PKM/NID1/LAMC1/CTSH/ANXA4/LGALS1/LAMB1/VWF/AHSG/A2M/SERPINA1/F2/AGRN/NPNT/TPSB2	18
CC	GO:0034774	secretory granule lumen	15/125	322/19550	2.28046e-09	1.39486e-07	1.00648e-07	MVP/LYZ/ACLY/PKM/CTSA/CTSH/VWF/ALDOA/TF/ALB/AHSG/A2M/SERPINA1/ACAA1/NPC2	15
CC	GO:0060205	cytoplasmic vesicle lumen	15/125	325/19550	2.58722e-09	1.39486e-07	1.00648e-07	MVP/LYZ/ACLY/PKM/CTSA/CTSH/VWF/ALDOA/TF/ALB/AHSG/A2M/SERPINA1/ACAA1/NPC2	15
CC	GO:0031983	vesicle lumen	15/125	327/19550	2.81222e-09	1.39486e-07	1.00648e-07	MVP/LYZ/ACLY/PKM/CTSA/CTSH/VWF/ALDOA/TF/ALB/AHSG/A2M/SERPINA1/ACAA1/NPC2	15
CC	GO:0005788	endoplasmic reticulum lumen	14/125	313/19550	1.35153e-08	5.58631e-07	4.03087e-07	COLGALT1/FMO1/LAMB2/LAMC1/LGALS1/LAMB1/TF/ALB/AHSG/SERPINA1/F2/ERO1A/CP/C4A	14
CC	GO:1990204	oxidoreductase complex	9/125	112/19550	4.21774e-08	1.49428e-06	1.07822e-06	NDUFA8/SDHA/SDHB/CYC1/PDHA1/NDUFA7/NDUFS6/NDUFA4/NDUFB10	9
CC	GO:0005746	mitochondrial respirasome	8/125	89/19550	1.02061e-07	3.07032e-06	2.21543e-06	NDUFA8/SDHA/SDHB/CYC1/NDUFA7/NDUFS6/NDUFA4/NDUFB10	8
CC	GO:0098803	respiratory chain complex	8/125	90/19550	1.11423e-07	3.07032e-06	2.21543e-06	NDUFA8/SDHA/SDHB/CYC1/NDUFA7/NDUFS6/NDUFA4/NDUFB10	8
CC	GO:0070469	respirasome	8/125	100/19550	2.53617e-07	6.2897e-06	4.53841e-06	NDUFA8/SDHA/SDHB/CYC1/NDUFA7/NDUFS6/NDUFA4/NDUFB10	8
CC	GO:0098800	inner mitochondrial membrane protein complex	9/125	147/19550	4.37977e-07	9.8744e-06	7.12499e-06	NDUFA8/SDHA/SDHB/CYC1/NDUFA7/ATP5PD/NDUFS6/NDUFA4/NDUFB10	9
CC	GO:0005604	basement membrane	7/125	96/19550	2.74424e-06	5.67144e-05	4.09229e-05	HSPG2/LAMB2/NID1/LAMC1/LAMB1/AGRN/NPNT	7
CC	GO:0005743	mitochondrial inner membrane	14/125	495/19550	3.47999e-06	6.04456e-05	4.36152e-05	NDUFA8/GATM/ACADVL/SDHA/FECH/SDHB/CYC1/SLC25A5/GOT2/NDUFA7/ATP5PD/NDUFS6/NDUFA4/NDUFB10	14
CC	GO:0005777	peroxisome	8/125	142/19550	3.65598e-06	6.04456e-05	4.36152e-05	AMACR/PIPOX/PECR/HSDL2/HMGCL/VIM/ACAA1/ACSL1	8
CC	GO:0042579	microbody	8/125	142/19550	3.65598e-06	6.04456e-05	4.36152e-05	AMACR/PIPOX/PECR/HSDL2/HMGCL/VIM/ACAA1/ACSL1	8
CC	GO:0016324	apical plasma membrane	12/125	367/19550	4.20311e-06	6.40895e-05	4.62446e-05	LRP2/ATP6V1A/DPEP1/UMOD/ATP1A1/TF/CUBN/SLC22A2/SLC9A3R1/ENPP3/EPCAM/SLC12A1	12
CC	GO:0031093	platelet alpha granule lumen	6/125	67/19550	4.39323e-06	6.40895e-05	4.62446e-05	VWF/ALDOA/ALB/AHSG/A2M/SERPINA1	6
CC	GO:0098798	mitochondrial protein-containing complex	10/125	268/19550	8.81009e-06	0.000121384	8.75857e-05	NDUFA8/SDHA/SDHB/CYC1/SLC25A5/NDUFA7/ATP5PD/NDUFS6/NDUFA4/NDUFB10	10
CC	GO:0005747	mitochondrial respiratory chain complex I	5/125	48/19550	1.35479e-05	0.000159994	0.000115446	NDUFA8/NDUFA7/NDUFS6/NDUFA4/NDUFB10	5
CC	GO:0030964	NADH dehydrogenase complex	5/125	48/19550	1.35479e-05	0.000159994	0.000115446	NDUFA8/NDUFA7/NDUFS6/NDUFA4/NDUFB10	5
CC	GO:0045271	respiratory chain complex I	5/125	48/19550	1.35479e-05	0.000159994	0.000115446	NDUFA8/NDUFA7/NDUFS6/NDUFA4/NDUFB10	5
CC	GO:0005775	vacuolar lumen	8/125	174/19550	1.62741e-05	0.000183454	0.000132373	HSPG2/LYZ/ACLY/ACP2/CTSA/CUBN/AGRN/NPC2	8
CC	GO:0045177	apical part of cell	12/125	435/19550	2.30783e-05	0.000248844	0.000179557	LRP2/ATP6V1A/DPEP1/UMOD/ATP1A1/TF/CUBN/SLC22A2/SLC9A3R1/ENPP3/EPCAM/SLC12A1	12
CC	GO:0031091	platelet alpha granule	6/125	91/19550	2.5897e-05	0.000267602	0.000193091	VWF/ALDOA/ALB/AHSG/A2M/SERPINA1	6
CC	GO:0043202	lysosomal lumen	6/125	97/19550	3.72125e-05	0.000369148	0.000266363	HSPG2/ACP2/CTSA/CUBN/AGRN/NPC2	6
CC	GO:0072562	blood microparticle	7/125	146/19550	4.28898e-05	0.000409103	0.000295193	TF/ALB/AHSG/A2M/F2/CP/C4A	7
CC	GO:0043256	laminin complex	3/125	12/19550	5.38228e-05	0.000494373	0.000356721	LAMB2/LAMC1/LAMB1	3
CC	GO:1904813	ficolin-1-rich granule lumen	6/125	124/19550	0.000146158	0.00129454	0.000934093	MVP/ACLY/PKM/CTSH/ALDOA/SERPINA1	6
CC	GO:0101002	ficolin-1-rich granule	7/125	185/19550	0.000189042	0.00161663	0.0011665	MVP/ACLY/PKM/CTSH/ALDOA/SERPINA1/ITGB2	7
CC	GO:0005902	microvillus	5/125	91/19550	0.000295573	0.0024434	0.00176307	ATP6V1A/DPEP1/AKR1B1/SLC9A3R1/ICAM2	5
CC	GO:0005782	peroxisomal matrix	4/125	51/19550	0.000315475	0.00244493	0.00176417	AMACR/PIPOX/HMGCL/ACAA1	4
CC	GO:0031907	microbody lumen	4/125	51/19550	0.000315475	0.00244493	0.00176417	AMACR/PIPOX/HMGCL/ACAA1	4
CC	GO:0005903	brush border	5/125	106/19550	0.00059688	0.00448564	0.00323667	PLEC/LRP2/MME/CUBN/SLC9A3R1	5
CC	GO:0005925	focal adhesion	9/125	418/19550	0.00147698	0.0106533	0.00768704	TES/FHL1/PLEC/HSPG2/VIM/MME/PDLIM1/ITGB2/CD59	9
CC	GO:0033116	endoplasmic reticulum-Golgi intermediate compartment membrane	4/125	77/19550	0.00150349	0.0106533	0.00768704	TAP2/SERPINA1/CD59/TAPBP	4
CC	GO:0005793	endoplasmic reticulum-Golgi intermediate compartment	5/125	132/19550	0.00159712	0.0110024	0.00793891	TAP2/SERPINA1/FTCD/CD59/TAPBP	5
CC	GO:0030055	cell-substrate junction	9/125	425/19550	0.00165488	0.0110922	0.00800369	TES/FHL1/PLEC/HSPG2/VIM/MME/PDLIM1/ITGB2/CD59	9
CC	GO:0035578	azurophil granule lumen	4/125	91/19550	0.00277266	0.0180953	0.0130569	LYZ/ACLY/CTSA/NPC2	4
CC	GO:0005766	primary lysosome	5/125	155/19550	0.00321144	0.0199109	0.014367	LYZ/ACLY/CTSA/PIGR/NPC2	5
CC	GO:0042582	azurophil granule	5/125	155/19550	0.00321144	0.0199109	0.014367	LYZ/ACLY/CTSA/PIGR/NPC2	5
CC	GO:0098862	cluster of actin-based cell projections	5/125	161/19550	0.00377667	0.0225534	0.0162737	PLEC/LRP2/MME/CUBN/SLC9A3R1	5
CC	GO:0005765	lysosomal membrane	8/125	395/19550	0.00391047	0.0225534	0.0162737	TMEM106B/LRP2/ATP6V1A/ACP2/CTSA/PIGR/CUBN/CP	8
CC	GO:0098852	lytic vacuole membrane	8/125	395/19550	0.00391047	0.0225534	0.0162737	TMEM106B/LRP2/ATP6V1A/ACP2/CTSA/PIGR/CUBN/CP	8
CC	GO:0070820	tertiary granule	5/125	164/19550	0.00408454	0.0230219	0.0166118	LYZ/CTSH/ALDOA/ITGB2/CD59	5
CC	GO:0043292	contractile fiber	6/125	239/19550	0.00439271	0.0241357	0.0174154	PDLIM2/PLEC/ALDOA/PDLIM1/NPNT/ENO1	6
CC	GO:0005796	Golgi lumen	4/125	104/19550	0.00447678	0.0241357	0.0174154	HSPG2/UMOD/F2/AGRN	4
CC	GO:1904724	tertiary granule lumen	3/125	55/19550	0.00525459	0.0277264	0.0200063	LYZ/CTSH/ALDOA	3
CC	GO:0009897	external side of plasma membrane	8/125	421/19550	0.00570528	0.0294773	0.0212697	LRP2/TF/F2/CUBN/ENPP3/ITGB2/CD59/IGHV5-10-1	8
CC	GO:0031526	brush border membrane	3/125	58/19550	0.00609504	0.0308483	0.022259	LRP2/CUBN/SLC9A3R1	3
CC	GO:0005774	vacuolar membrane	8/125	444/19550	0.00776542	0.0385165	0.027792	TMEM106B/LRP2/ATP6V1A/ACP2/CTSA/PIGR/CUBN/CP	8
CC	GO:1902495	transmembrane transporter complex	7/125	366/19550	0.00922808	0.0448738	0.0323792	NDUFA8/CYC1/ATP1A1/NDUFA7/NDUFS6/NDUFA4/NDUFB10	7
CC	GO:0005905	clathrin-coated pit	3/125	70/19550	0.0102308	0.0487931	0.0352073	LRP2/TF/CUBN	3
CC	GO:0031430	M band	2/125	25/19550	0.0110515	0.0517126	0.0373138	ALDOA/ENO1	2
CC	GO:1990351	transporter complex	7/125	381/19550	0.0113356	0.0520024	0.037523	NDUFA8/CYC1/ATP1A1/NDUFA7/NDUFS6/NDUFA4/NDUFB10	7
CC	GO:0030017	sarcomere	5/125	211/19550	0.0115328	0.0520024	0.037523	PDLIM2/PLEC/ALDOA/PDLIM1/ENO1	5
CC	GO:0031528	microvillus membrane	2/125	27/19550	0.0128232	0.0558367	0.0402896	DPEP1/SLC9A3R1	2
CC	GO:0031674	I band	4/125	141/19550	0.0128334	0.0558367	0.0402896	PDLIM2/PLEC/ALDOA/PDLIM1	4
CC	GO:0098858	actin-based cell projection	5/125	221/19550	0.013859	0.0592591	0.0427591	ATP6V1A/DPEP1/AKR1B1/SLC9A3R1/ICAM2	5
CC	GO:0030016	myofibril	5/125	231/19550	0.0164827	0.0690617	0.0498323	PDLIM2/PLEC/ALDOA/PDLIM1/ENO1	5
CC	GO:0031941	filamentous actin	2/125	31/19550	0.0167085	0.0690617	0.0498323	PDLIM2/PDLIM1	2
MF	GO:0009055	electron transfer activity	11/124	126/18368	8.93375e-10	3.4663e-07	2.65191e-07	NDUFA8/SDHA/SDHB/AKR1B1/CYC1/ALDH2/NDUFA7/NDUFS6/NDUFA4/NDUFB10/ETFA	11
MF	GO:0016627	oxidoreductase activity, acting on the CH-CH group of donors	8/124	60/18368	6.55132e-09	1.27096e-06	9.72354e-07	PECR/BDH2/ACADVL/ACADSB/SDHA/SDHB/AKR1B1/ACAA1	8
MF	GO:0016829	lyase activity	11/124	196/18368	9.13087e-08	1.18093e-05	9.03476e-06	HOGA1/PCK2/TPI1/HMGCL/PCK1/FECH/ACO1/ALDOA/FTCD/RNASE1/ENO1	11
MF	GO:0005201	extracellular matrix structural constituent	10/124	172/18368	2.59603e-07	2.51815e-05	1.92653e-05	HSPG2/FBLN2/LAMB2/NID1/LAMC1/LAMB1/UMOD/VWF/AGRN/NPNT	10
MF	GO:0015399	primary active transmembrane transporter activity	10/124	181/18368	4.16437e-07	3.23155e-05	2.47232e-05	TAP2/NDUFA8/ATP6V1A/CYC1/ATP1A1/NDUFA7/NDUFS6/NDUFA4/NDUFB10/TAPBP	10
MF	GO:0016878	acid-thiol ligase activity	5/124	31/18368	1.90872e-06	0.000123431	9.44314e-05	ACSF2/ACSM2B/ACSM2A/SUCLG1/ACSL1	5
MF	GO:0022804	active transmembrane transporter activity	13/124	406/18368	3.70057e-06	0.000205117	0.000156926	TAP2/NDUFA8/ATP6V1A/CYC1/SLC25A5/ATP1A1/NDUFA7/NDUFS6/SLC22A2/NDUFA4/NDUFB10/SLC12A1/TAPBP	13
MF	GO:0016620	oxidoreductase activity, acting on the aldehyde or oxo group of donors, NAD or NADP as acceptor	5/124	37/18368	4.74066e-06	0.000229922	0.000175904	ALDH1B1/AKR1B1/PDHA1/ALDH2/GAPDH	5
MF	GO:0016877	ligase activity, forming carbon-sulfur bonds	5/124	41/18368	7.97621e-06	0.000294216	0.000225092	ACSF2/ACSM2B/ACSM2A/SUCLG1/ACSL1	5
MF	GO:0016408	C-acyltransferase activity	4/124	20/18368	8.81633e-06	0.000294216	0.000225092	ACSM2B/ACSM2A/ACAT1/ACAA1	4
MF	GO:0008137	NADH dehydrogenase (ubiquinone) activity	5/124	42/18368	9.00537e-06	0.000294216	0.000225092	NDUFA8/NDUFA7/NDUFS6/NDUFA4/NDUFB10	5
MF	GO:0015453	oxidoreduction-driven active transmembrane transporter activity	6/124	72/18368	9.09947e-06	0.000294216	0.000225092	NDUFA8/CYC1/NDUFA7/NDUFS6/NDUFA4/NDUFB10	6
MF	GO:0050136	NADH dehydrogenase (quinone) activity	5/124	43/18368	1.01355e-05	0.000300643	0.000230009	NDUFA8/NDUFA7/NDUFS6/NDUFA4/NDUFB10	5
MF	GO:0016903	oxidoreductase activity, acting on the aldehyde or oxo group of donors	5/124	44/18368	1.13734e-05	0.000300643	0.000230009	ALDH1B1/AKR1B1/PDHA1/ALDH2/GAPDH	5
MF	GO:0003954	NADH dehydrogenase activity	5/124	45/18368	1.27263e-05	0.000300643	0.000230009	NDUFA8/NDUFA7/NDUFS6/NDUFA4/NDUFB10	5
MF	GO:0003955	NAD(P)H dehydrogenase (quinone) activity	5/124	45/18368	1.27263e-05	0.000300643	0.000230009	NDUFA8/NDUFA7/NDUFS6/NDUFA4/NDUFB10	5
MF	GO:0015645	fatty acid ligase activity	4/124	22/18368	1.31725e-05	0.000300643	0.000230009	ACSF2/ACSM2B/ACSM2A/ACSL1	4
MF	GO:0016874	ligase activity	8/124	165/18368	1.62822e-05	0.000350972	0.000268514	ACSF2/ACSM2B/ACSM2A/SUCLG1/ATP6V1A/ATP5PD/ACSL1/MTHFS	8
MF	GO:0050660	flavin adenine dinucleotide binding	6/124	85/18368	2.37159e-05	0.000484303	0.00037052	FMO1/ACADVL/ACADSB/SDHA/ETFA/ERO1A	6
MF	GO:0016830	carbon-carbon lyase activity	5/124	52/18368	2.60696e-05	0.00050575	0.000386928	HOGA1/PCK2/HMGCL/PCK1/ALDOA	5
MF	GO:0016405	CoA-ligase activity	4/124	27/18368	3.07886e-05	0.000568857	0.000435208	ACSF2/ACSM2B/ACSM2A/ACSL1	4
MF	GO:0047760	butyrate-CoA ligase activity	3/124	10/18368	3.48102e-05	0.000613926	0.000469688	ACSF2/ACSM2B/ACSM2A	3
MF	GO:0051287	NAD binding	5/124	56/18368	3.74992e-05	0.000632596	0.000483972	BDH2/SORD/ALDH1B1/ALDH2/GAPDH	5
MF	GO:0016655	oxidoreductase activity, acting on NAD(P)H, quinone or similar compound as acceptor	5/124	57/18368	4.08842e-05	0.000660962	0.000505673	NDUFA8/NDUFA7/NDUFS6/NDUFA4/NDUFB10	5
MF	GO:0030955	potassium ion binding	3/124	12/18368	6.31909e-05	0.000980723	0.000750309	ACAT1/PKM/ATP1A1	3
MF	GO:0061134	peptidase regulator activity	8/124	230/18368	0.000169418	0.00252823	0.00193424	DPEP1/CTSH/GAPDH/AHSG/A2M/SERPINA1/RENBP/C4A	8
MF	GO:0031420	alkali metal ion binding	3/124	17/18368	0.000190554	0.00267761	0.00204853	ACAT1/PKM/ATP1A1	3
MF	GO:0031406	carboxylic acid binding	7/124	176/18368	0.00019323	0.00267761	0.00204853	HMGCL/PCK1/ALB/GOT2/FTCD/AGRN/MTHFS	7
MF	GO:0004866	endopeptidase inhibitor activity	7/124	180/18368	0.000221791	0.00296741	0.00227024	DPEP1/GAPDH/AHSG/A2M/SERPINA1/RENBP/C4A	7
MF	GO:0030414	peptidase inhibitor activity	7/124	187/18368	0.000279913	0.00362021	0.00276967	DPEP1/GAPDH/AHSG/A2M/SERPINA1/RENBP/C4A	7
MF	GO:0016651	oxidoreductase activity, acting on NAD(P)H	5/124	88/18368	0.000323834	0.00405315	0.00310089	NDUFA8/NDUFA7/NDUFS6/NDUFA4/NDUFB10	5
MF	GO:0061135	endopeptidase regulator activity	7/124	194/18368	0.000349708	0.00424021	0.003244	DPEP1/GAPDH/AHSG/A2M/SERPINA1/RENBP/C4A	7
MF	GO:0001848	complement binding	3/124	21/18368	0.000365422	0.00429648	0.00328705	ITGB2/CD59/C4A	3
MF	GO:0005178	integrin binding	6/124	144/18368	0.000437378	0.00499126	0.0038186	LAMB2/LAMB1/VWF/ICAM2/NPNT/ITGB2	6
MF	GO:0019842	vitamin binding	6/124	148/18368	0.000505844	0.00560764	0.00429017	RBP4/ALB/GOT2/FTCD/CUBN/MTHFS	6
MF	GO:0050840	extracellular matrix binding	4/124	56/18368	0.00055405	0.00597143	0.00456849	FBLN2/NID1/LGALS1/AGRN	4
MF	GO:0051087	chaperone binding	5/124	107/18368	0.000793738	0.00832353	0.00636797	LRP2/ATP1A1/VWF/ALB/CP	5
MF	GO:0043236	laminin binding	3/124	28/18368	0.000869601	0.00887908	0.006793	NID1/LGALS1/AGRN	3
MF	GO:0016628	oxidoreductase activity, acting on the CH-CH group of donors, NAD or NADP as acceptor	3/124	29/18368	0.000965181	0.00960232	0.00734632	PECR/BDH2/AKR1B1	3
MF	GO:0033218	amide binding	9/124	400/18368	0.00157942	0.0153204	0.0117209	TAP2/HSPG2/ACADVL/HMGCL/MME/FTCD/ITGB2/MTHFS/TAPBP	9
MF	GO:0008172	S-methyltransferase activity	2/124	10/18368	0.00196357	0.0185821	0.0142164	BHMT2/BHMT	2
MF	GO:0002162	dystroglycan binding	2/124	11/18368	0.00238934	0.0206014	0.0157612	PLEC/AGRN	2
MF	GO:0016670	oxidoreductase activity, acting on a sulfur group of donors, oxygen as acceptor	2/124	11/18368	0.00238934	0.0206014	0.0157612	SELENBP1/ERO1A	2
MF	GO:0016832	aldehyde-lyase activity	2/124	11/18368	0.00238934	0.0206014	0.0157612	HOGA1/ALDOA	2
MF	GO:0097493	structural molecule activity conferring elasticity	2/124	11/18368	0.00238934	0.0206014	0.0157612	FBLN2/LAMC1	2
MF	GO:0003995	acyl-CoA dehydrogenase activity	2/124	12/18368	0.00285457	0.0240777	0.0184208	ACADVL/ACADSB	2
MF	GO:0005542	folic acid binding	2/124	13/18368	0.00335872	0.0277273	0.0212129	FTCD/MTHFS	2
MF	GO:0072341	modified amino acid binding	4/124	93/18368	0.00363706	0.0293995	0.0224923	DPEP1/MME/FTCD/MTHFS	4
MF	GO:0001846	opsonin binding	2/124	15/18368	0.00448163	0.0328089	0.0251007	ITGB2/C4A	2
MF	GO:0004029	aldehyde dehydrogenase (NAD+) activity	2/124	15/18368	0.00448163	0.0328089	0.0251007	ALDH1B1/ALDH2	2
MF	GO:0004467	long-chain fatty acid-CoA ligase activity	2/124	15/18368	0.00448163	0.0328089	0.0251007	ACSF2/ACSL1	2
MF	GO:0051371	muscle alpha-actinin binding	2/124	15/18368	0.00448163	0.0328089	0.0251007	PDLIM2/PDLIM1	2
MF	GO:1904680	peptide transmembrane transporter activity	2/124	15/18368	0.00448163	0.0328089	0.0251007	TAP2/TAPBP	2
MF	GO:0004030	aldehyde dehydrogenase [NAD(P)+] activity	2/124	16/18368	0.00509933	0.0366397	0.0280314	ALDH1B1/ALDH2	2
MF	GO:0008238	exopeptidase activity	4/124	103/18368	0.00523108	0.0369029	0.0282328	DPEP1/CTSA/CTSH/MME	4
MF	GO:0016854	racemase and epimerase activity	2/124	17/18368	0.00575384	0.0391665	0.0299646	AMACR/RENBP	2
MF	GO:0046933	proton-transporting ATP synthase activity, rotational mechanism	2/124	17/18368	0.00575384	0.0391665	0.0299646	ATP6V1A/ATP5PD	2
MF	GO:0042626	ATPase-coupled transmembrane transporter activity	4/124	109/18368	0.0063823	0.0423816	0.0324243	TAP2/ATP6V1A/ATP1A1/TAPBP	4
MF	GO:0098641	cadherin binding involved in cell-cell adhesion	2/124	18/18368	0.00644463	0.0423816	0.0324243	PDLIM1/EPCAM	2
MF	GO:0016667	oxidoreductase activity, acting on a sulfur group of donors	3/124	57/18368	0.00673881	0.0435776	0.0333394	SELENBP1/PGK1/ERO1A	3
MF	GO:0045296	cadherin binding	7/124	332/18368	0.00735608	0.0467895	0.0357966	TES/PLEC/PKM/ALDOA/PDLIM1/EPCAM/ENO1	7
MF	GO:0030506	ankyrin binding	2/124	20/18368	0.00793301	0.0488573	0.0373786	PLEC/ATP1A1	2
MF	GO:0042288	MHC class I protein binding	2/124	20/18368	0.00793301	0.0488573	0.0373786	TAP2/TAPBP	2
MF	GO:0000062	fatty-acyl-CoA binding	2/124	22/18368	0.00956045	0.0577559	0.0441865	ACADVL/HMGCL	2
MF	GO:0030145	manganese ion binding	3/124	65/18368	0.0096756	0.0577559	0.0441865	PCK2/HMGCL/PCK1	3
MF	GO:0016616	oxidoreductase activity, acting on the CH-OH group of donors, NAD or NADP as acceptor	4/124	124/18368	0.00996542	0.0585846	0.0448206	BDH2/SORD/AKR1B1/ADH1B	4
MF	GO:0019865	immunoglobulin binding	2/124	23/18368	0.0104251	0.0594843	0.0455089	UMOD/VWF	2
MF	GO:1901567	fatty acid derivative binding	2/124	23/18368	0.0104251	0.0594843	0.0455089	ACADVL/HMGCL	2
MF	GO:0051536	iron-sulfur cluster binding	3/124	68/18368	0.0109406	0.0601826	0.0460431	FECH/SDHB/ACO1	3
MF	GO:0051540	metal cluster binding	3/124	68/18368	0.0109406	0.0601826	0.0460431	FECH/SDHB/ACO1	3
MF	GO:0015252	proton channel activity	2/124	24/18368	0.011323	0.0601826	0.0460431	ATP6V1A/ATP5PD	2
MF	GO:0016769	transferase activity, transferring nitrogenous groups	2/124	24/18368	0.011323	0.0601826	0.0460431	GAPDH/GOT2	2
MF	GO:0051537	2 iron, 2 sulfur cluster binding	2/124	24/18368	0.011323	0.0601826	0.0460431	FECH/SDHB	2
MF	GO:0015078	proton transmembrane transporter activity	4/124	130/18368	0.0117013	0.0613529	0.0469385	ATP6V1A/CYC1/SLC25A5/ATP5PD	4
MF	GO:0120227	acyl-CoA binding	2/124	25/18368	0.0122537	0.0633927	0.048499	ACADVL/HMGCL	2
