# Supplementary material for: Multi-Omics Approach Reveals Redox Homeostasis Reprogramming in Early-Stage Clear Cell Renal Cell Carcinoma
Source: Antioxidants (Basel). 2022 Dec 29;12(1):81. doi: 10.3390/antiox12010081 (PMC9854847; doi:10.3390/antiox12010081)
Supplement: Supplementary file 1 [file antioxidants-12-00081-s001.zip › Table S15.xlsx]

## Sheet: GSVA-sample
Table S15 GSVA analysis
id	Control-01	Control-02	Control-03	ccRCC-01	ccRCC-02	ccRCC-03
KEGG_LYSOSOME	0.561335	0.519431	0.293148	-0.524179	-0.560899	-0.405165
KEGG_CARDIAC_MUSCLE_CONTRACTION	0.371844	0.461149	0.382116	-0.460963	-0.398891	-0.195503
KEGG_RENIN_ANGIOTENSIN_SYSTEM	0.182228	0.295718	0.0430486	-0.1868	-0.0625191	-0.132377
KEGG_PROXIMAL_TUBULE_BICARBONATE_RECLAMATION	0.552904	0.618308	0.442942	-0.628245	-0.361116	-0.610733
KEGG_PATHOGENIC_ESCHERICHIA_COLI_INFECTION	-0.0958511	-0.272156	-0.369763	-0.134896	-0.0946025	0.587343
KEGG_SYSTEMIC_LUPUS_ERYTHEMATOSUS	-0.528005	-0.250354	-0.270546	0.379704	0.194478	0.112402
KEGG_HYPERTROPHIC_CARDIOMYOPATHY_HCM	-0.358645	-0.454485	-0.272213	0.11629	0.223185	0.613739
KEGG_ARRHYTHMOGENIC_RIGHT_VENTRICULAR_CARDIOMYOPATHY_ARVC	-0.344136	-0.254639	-0.143616	-0.166152	0.00187155	0.60333
KEGG_DILATED_CARDIOMYOPATHY	-0.261581	-0.383166	-0.280217	-0.105083	0.0339738	0.657503
KEGG_GLYCOLYSIS_GLUCONEOGENESIS	0.102938	0.394329	0.198692	0.191162	-0.2388	-0.480997
KEGG_CITRATE_CYCLE_TCA_CYCLE	0.621622	0.587851	0.556172	-0.48057	-0.589709	-0.626119
KEGG_PENTOSE_PHOSPHATE_PATHWAY	0.129565	-0.186384	-0.221269	0.424647	-0.20758	0.149768
KEGG_PENTOSE_AND_GLUCURONATE_INTERCONVERSIONS	0.525287	0.443505	0.108484	0.263101	-0.634645	-0.254763
KEGG_FRUCTOSE_AND_MANNOSE_METABOLISM	-0.306761	-0.202884	0.152663	0.461715	0.0630225	-0.214933
KEGG_GALACTOSE_METABOLISM	0.00161663	0.413991	-0.174993	-0.0638464	-0.152683	0.081109
KEGG_FATTY_ACID_METABOLISM	0.574783	0.636896	0.536959	-0.401516	-0.541859	-0.73143
KEGG_OXIDATIVE_PHOSPHORYLATION	0.658298	0.616936	0.629483	-0.637088	-0.587596	-0.565599
KEGG_PURINE_METABOLISM	0.168659	-0.119039	-0.234431	0.302927	-0.0982486	-0.247942
KEGG_PYRIMIDINE_METABOLISM	0.332796	-0.0566747	0.220745	-0.0410796	-0.228136	-0.259424
KEGG_ALANINE_ASPARTATE_AND_GLUTAMATE_METABOLISM	0.517559	0.534296	0.43316	-0.232849	-0.537954	-0.663081
KEGG_GLYCINE_SERINE_AND_THREONINE_METABOLISM	0.578056	0.492824	0.658385	-0.395335	-0.659365	-0.620861
KEGG_CYSTEINE_AND_METHIONINE_METABOLISM	0.0954045	-0.0928127	0.356596	0.411588	-0.186541	-0.521673
KEGG_VALINE_LEUCINE_AND_ISOLEUCINE_DEGRADATION	0.593564	0.672045	0.598174	-0.471849	-0.560775	-0.718176
KEGG_LYSINE_DEGRADATION	0.484347	0.592735	0.529425	-0.42351	-0.511127	-0.650647
KEGG_ARGININE_AND_PROLINE_METABOLISM	0.506208	0.470593	0.533195	-0.244626	-0.490771	-0.667731
KEGG_HISTIDINE_METABOLISM	0.357148	0.526659	0.60075	-0.329136	-0.33784	-0.712552
KEGG_TYROSINE_METABOLISM	0.192498	0.433826	0.513785	-0.188254	-0.382063	-0.642237
KEGG_TRYPTOPHAN_METABOLISM	0.624717	0.62421	0.625348	-0.533074	-0.579921	-0.702721
KEGG_BETA_ALANINE_METABOLISM	0.565407	0.621641	0.533453	-0.262651	-0.603089	-0.724636
KEGG_SELENOAMINO_ACID_METABOLISM	-0.0728137	-0.170072	-0.0160057	0.167942	0.0360327	-0.166669
KEGG_GLUTATHIONE_METABOLISM	0.485466	0.242441	0.470237	-0.281816	-0.44912	-0.418307
KEGG_STARCH_AND_SUCROSE_METABOLISM	0.190457	0.0985658	-0.0148469	0.38565	-0.456938	0.0791665
KEGG_AMINO_SUGAR_AND_NUCLEOTIDE_SUGAR_METABOLISM	-0.0282788	0.125413	-0.142254	0.0915033	-0.284363	0.249184
KEGG_PYRUVATE_METABOLISM	0.438968	0.539458	0.459359	-0.238849	-0.390997	-0.62794
KEGG_PROPANOATE_METABOLISM	0.576773	0.649025	0.508813	-0.400987	-0.576968	-0.668462
KEGG_BUTANOATE_METABOLISM	0.582799	0.691586	0.622948	-0.481133	-0.545891	-0.732413
KEGG_PORPHYRIN_AND_CHLOROPHYLL_METABOLISM	0.218376	0.328086	0.358852	-0.0790856	-0.450475	-0.0345989
KEGG_METABOLISM_OF_XENOBIOTICS_BY_CYTOCHROME_P450	0.529909	0.130635	0.245415	-0.071555	-0.0136194	-0.57272
KEGG_DRUG_METABOLISM_CYTOCHROME_P450	0.551277	0.451083	0.458915	-0.164647	-0.337492	-0.617926
KEGG_DRUG_METABOLISM_OTHER_ENZYMES	0.177672	0.233855	0.213149	-0.0905869	-0.323189	-0.295511
KEGG_RIBOSOME	-0.380076	-0.551034	-0.616306	0.48478	0.405588	0.507528
KEGG_RNA_DEGRADATION	-0.138704	-0.0102473	0.125326	0.207129	-0.162851	-0.100018
KEGG_SPLICEOSOME	-0.3547	-0.552474	-0.487977	0.237805	0.391299	0.598711
KEGG_PROTEASOME	-0.363196	-0.365244	-0.318409	0.636192	0.0384168	-0.0444826
KEGG_PPAR_SIGNALING_PATHWAY	0.211235	0.455028	0.576886	-0.276163	-0.131705	-0.563439
KEGG_MAPK_SIGNALING_PATHWAY	-0.214988	-0.119998	-0.313796	0.10908	-0.10293	0.491803
KEGG_ERBB_SIGNALING_PATHWAY	-0.153282	-0.132162	-0.438189	0.25917	-0.0118473	0.433264
KEGG_CALCIUM_SIGNALING_PATHWAY	0.311415	0.359372	-0.19203	-0.259161	-0.147097	0.0387403
KEGG_CHEMOKINE_SIGNALING_PATHWAY	-0.359252	-0.340395	-0.258425	-0.161407	-0.343555	0.695223
KEGG_CELL_CYCLE	-0.514006	-0.580409	-0.593528	0.561802	0.170961	0.572828
KEGG_OOCYTE_MEIOSIS	-0.321204	-0.274924	-0.301387	0.289615	-0.0594191	0.40448
KEGG_UBIQUITIN_MEDIATED_PROTEOLYSIS	-0.391433	-0.431518	-0.513748	0.532487	0.261297	0.508312
KEGG_ENDOCYTOSIS	-0.146989	-0.0822689	-0.196259	-0.065748	-0.021249	0.223231
KEGG_PEROXISOME	0.57034	0.592408	0.600438	-0.426048	-0.492404	-0.627454
KEGG_VASCULAR_SMOOTH_MUSCLE_CONTRACTION	-0.0862222	-0.160582	-0.33144	-0.226816	-0.264016	0.652877
KEGG_WNT_SIGNALING_PATHWAY	-0.495641	-0.400725	-0.134572	-0.0823367	0.0324049	0.543424
KEGG_AXON_GUIDANCE	-0.237873	-0.341398	-0.549037	0.252927	-0.0678913	0.687156
KEGG_FOCAL_ADHESION	-0.473795	-0.315836	-0.220724	0.328214	-0.106566	0.60604
KEGG_ECM_RECEPTOR_INTERACTION	-0.655829	-0.164793	0.125162	0.22998	0.0456745	0.510301
KEGG_CELL_ADHESION_MOLECULES_CAMS	-0.200247	-0.464609	-0.521655	0.0956254	0.446351	0.592885
KEGG_ADHERENS_JUNCTION	-0.428776	-0.258262	-0.217726	0.238752	-0.328248	0.645632
KEGG_TIGHT_JUNCTION	-0.269492	-0.327083	-0.093858	0.0987074	-0.249056	0.506001
KEGG_GAP_JUNCTION	-0.284688	-0.129158	-0.190947	-0.00972059	-0.172175	0.604518
KEGG_COMPLEMENT_AND_COAGULATION_CASCADES	-0.524231	-0.190151	0.181917	0.508146	0.615347	-0.365922
KEGG_ANTIGEN_PROCESSING_AND_PRESENTATION	0.168984	-0.292481	-0.309685	0.0572313	-0.329065	0.417281
KEGG_TOLL_LIKE_RECEPTOR_SIGNALING_PATHWAY	-0.470657	-0.56657	-0.534222	0.381562	0.663428	0.388648
KEGG_HEMATOPOIETIC_CELL_LINEAGE	-0.177916	-0.0313567	-0.432953	0.285066	-0.0924204	0.170339
KEGG_NATURAL_KILLER_CELL_MEDIATED_CYTOTOXICITY	0.264984	-0.0729533	-0.20924	0.0417537	-0.418399	0.634405
KEGG_T_CELL_RECEPTOR_SIGNALING_PATHWAY	-0.168829	-0.262996	-0.0762338	0.146331	-0.2576	0.576335
KEGG_FC_EPSILON_RI_SIGNALING_PATHWAY	-0.261069	-0.0418588	-0.0316777	-0.196619	0.130805	0.368126
KEGG_FC_GAMMA_R_MEDIATED_PHAGOCYTOSIS	-0.0072517	-0.110409	-0.397417	-0.316857	-0.0479167	0.633731
KEGG_LEUKOCYTE_TRANSENDOTHELIAL_MIGRATION	-0.189462	-0.329557	-0.284687	-0.0298933	-0.410515	0.676313
KEGG_LONG_TERM_POTENTIATION	0.234958	0.107478	-0.0906484	-0.146382	-0.430986	0.400033
KEGG_NEUROTROPHIN_SIGNALING_PATHWAY	-0.205474	-0.0695928	-0.413052	0.151414	-0.245593	0.462054
KEGG_LONG_TERM_DEPRESSION	0.0809626	-0.175242	-0.416241	0.0636009	-0.142945	0.602646
KEGG_REGULATION_OF_ACTIN_CYTOSKELETON	-0.108588	-0.341187	-0.272588	0.144729	-0.265164	0.608021
KEGG_INSULIN_SIGNALING_PATHWAY	-0.113141	-0.255811	-0.20632	0.17208	0.17158	0.248795
KEGG_GNRH_SIGNALING_PATHWAY	-0.202033	-0.102555	-0.27031	0.00739967	0.121824	0.490787
KEGG_PROGESTERONE_MEDIATED_OOCYTE_MATURATION	0.147303	-0.0863141	-0.183178	0.0573184	-0.427032	0.508189
KEGG_MELANOGENESIS	-0.0183752	-0.234297	-0.0554957	-0.0597212	-0.356258	0.611437
KEGG_ADIPOCYTOKINE_SIGNALING_PATHWAY	0.19287	-0.0635632	0.237586	-0.0694263	-0.17547	-0.0360551
KEGG_ALDOSTERONE_REGULATED_SODIUM_REABSORPTION	-0.229535	0.429123	0.108597	-0.314998	0.123948	-0.136454
KEGG_VASOPRESSIN_REGULATED_WATER_REABSORPTION	-0.0788619	-0.194464	-0.329398	-0.465312	0.379399	0.351791
KEGG_ALZHEIMERS_DISEASE	0.506734	0.548985	0.425273	-0.450522	-0.467915	-0.393381
KEGG_PARKINSONS_DISEASE	0.598978	0.683118	0.468098	-0.56142	-0.548738	-0.592214
KEGG_HUNTINGTONS_DISEASE	0.525799	0.54703	0.352256	-0.49824	-0.506287	-0.346395
KEGG_PRION_DISEASES	-0.541509	-0.161957	0.208647	0.174908	0.215549	-0.220936
KEGG_VIBRIO_CHOLERAE_INFECTION	0.493614	0.469635	0.358486	-0.649061	-0.445271	-0.241457
KEGG_EPITHELIAL_CELL_SIGNALING_IN_HELICOBACTER_PYLORI_INFECTION	0.477838	0.285937	0.380878	-0.497327	-0.323182	-0.150875
KEGG_PATHWAYS_IN_CANCER	-0.428179	-0.245352	-0.308311	0.184762	-0.0110382	0.561095
KEGG_RENAL_CELL_CARCINOMA	0.0435014	0.119319	-0.354452	0.297262	-0.405562	0.427376
KEGG_GLIOMA	-0.0179171	0.233358	-0.253702	0.113604	-0.352412	0.262274
KEGG_PROSTATE_CANCER	-0.166956	-0.0128473	-0.492318	0.262935	0.0261639	0.569297
KEGG_SMALL_CELL_LUNG_CANCER	-0.776802	-0.15236	0.252158	0.365626	0.0162871	0.561277
KEGG_VIRAL_MYOCARDITIS	-0.431725	-0.450086	-0.367148	0.300291	-0.151373	0.689569

## Sheet: GSVA-all
id	logFC	AveExpr	t	P.Value	adj.P.Val	B
KEGG_OXIDATIVE_PHOSPHORYLATION	1.23167	0.0190723	10.7885	3.90054e-06	0.000166018	4.9387
KEGG_TRYPTOPHAN_METABOLISM	1.23	0.00976001	10.3997	5.17685e-06	0.000166018	4.64211
KEGG_CITRATE_CYCLE_TCA_CYCLE	1.15401	0.0115411	9.80672	8.1187e-06	0.000166018	4.16863
KEGG_VALINE_LEUCINE_AND_ISOLEUCINE_DEGRADATION	1.20486	0.0188305	9.65215	9.16431e-06	0.000166018	4.04076
KEGG_BUTANOATE_METABOLISM	1.21892	0.0229828	9.63781	9.26863e-06	0.000166018	4.0288
KEGG_PARKINSONS_DISEASE	1.15086	0.00797015	9.48278	1.04853e-05	0.000166018	3.89844
KEGG_PEROXISOME	1.10303	0.0362133	9.16285	1.35993e-05	0.000184562	3.62311
KEGG_PROPANOATE_METABOLISM	1.12701	0.0146992	8.76344	1.90216e-05	0.00019138	3.26692
KEGG_GLYCINE_SERINE_AND_THREONINE_METABOLISM	1.13494	0.00895063	8.66508	2.07004e-05	0.00019138	3.17699
KEGG_FATTY_ACID_METABOLISM	1.14115	0.0123058	8.60089	2.18845e-05	0.00019138	3.11781
KEGG_LYSINE_DEGRADATION	1.06393	0.00353728	8.58652	2.21598e-05	0.00019138	3.10451
KEGG_PROXIMAL_TUBULE_BICARBONATE_RECLAMATION	1.07142	0.00234332	8.06701	3.52343e-05	0.000278938	2.61028
KEGG_ALZHEIMERS_DISEASE	0.930937	0.0281957	7.97355	3.83972e-05	0.000280595	2.51851
KEGG_RIBOSOME	-0.98177	-0.02492	-7.85492	4.28735e-05	0.000290927	2.40073
KEGG_TOLL_LIKE_RECEPTOR_SIGNALING_PATHWAY	-1.0017	-0.0229684	-7.61125	5.39981e-05	0.000341988	2.15412
KEGG_BETA_ALANINE_METABOLISM	1.10363	0.0216875	7.37875	6.7659e-05	0.00039336	1.91278
KEGG_HUNTINGTONS_DISEASE	0.925336	0.0123606	7.33566	7.05896e-05	0.00039336	1.86738
KEGG_LYSOSOME	0.954719	-0.0193882	7.28072	7.45313e-05	0.00039336	1.8092
KEGG_ARGININE_AND_PROLINE_METABOLISM	0.971041	0.0178115	6.82742	0.000118121	0.00057783	1.31569
KEGG_CELL_CYCLE	-0.997845	-0.0637252	-6.79919	0.000121648	0.00057783	1.28414
KEGG_UBIQUITIN_MEDIATED_PROTEOLYSIS	-0.879598	-0.00576714	-6.74065	0.000129338	0.000585098	1.2184
KEGG_ALANINE_ASPARTATE_AND_GLUTAMATE_METABOLISM	0.972967	0.00852188	6.68786	0.000136732	0.000590434	1.15877
KEGG_PYRUVATE_METABOLISM	0.898523	0.0299998	6.44467	0.000177387	0.000732684	0.879504
KEGG_HISTIDINE_METABOLISM	0.954695	0.0175049	6.28873	0.000210384	0.000832772	0.696434
KEGG_SPLICEOSOME	-0.874322	-0.0278893	-6.22682	0.000225309	0.000835442	0.622884
KEGG_VIBRIO_CHOLERAE_INFECTION	0.885841	-0.00234246	6.21359	0.000228647	0.000835442	0.607102
KEGG_GLUTATHIONE_METABOLISM	0.782462	0.00815027	5.99493	0.000292492	0.00102914	0.342838
KEGG_CARDIAC_MUSCLE_CONTRACTION	0.756822	0.0266257	5.93543	0.00031309	0.00106227	0.269816
KEGG_DRUG_METABOLISM_CYTOCHROME_P450	0.860447	0.0568683	5.83618	0.000351082	0.0011501	0.146929
KEGG_EPITHELIAL_CELL_SIGNALING_IN_HELICOBACTER_PYLORI_INFECTION	0.705346	0.0288781	5.10304	0.000852235	0.00269874	-0.803611
KEGG_TYROSINE_METABOLISM	0.784221	-0.0120741	4.89179	0.00111578	0.00341932	-1.0918
KEGG_CELL_ADHESION_MOLECULES_CAMS	-0.77379	-0.00860826	-4.61553	0.00160268	0.00475795	-1.47843
KEGG_PPAR_SIGNALING_PATHWAY	0.738152	0.0453069	4.56011	0.00172574	0.00496804	-1.5573
KEGG_HYPERTROPHIC_CARDIOMYOPATHY_HCM	-0.679519	-0.0220215	-4.27921	0.00252848	0.00706487	-1.96377
KEGG_SYSTEMIC_LUPUS_ERYTHEMATOSUS	-0.578497	-0.0603867	-4.12449	0.00313606	0.00851216	-2.1923
KEGG_DRUG_METABOLISM_OTHER_ENZYMES	0.444654	-0.0141017	3.57234	0.00695484	0.018353	-3.03238
KEGG_PATHWAYS_IN_CANCER	-0.572221	-0.0411707	-3.42829	0.00861976	0.0217789	-3.25702
KEGG_OOCYTE_MEIOSIS	-0.51073	-0.0438064	-3.42009	0.00872641	0.0217789	-3.26986
KEGG_VIRAL_MYOCARDITIS	-0.695815	-0.0684122	-3.40392	0.00894079	0.0217789	-3.29521
KEGG_AXON_GUIDANCE	-0.666833	-0.0426863	-3.32948	0.010002	0.0237547	-3.41216
KEGG_INSULIN_SIGNALING_PATHWAY	-0.389242	0.00286392	-3.29975	0.0104622	0.0238038	-3.459
KEGG_PORPHYRIN_AND_CHLOROPHYLL_METABOLISM	0.489824	0.0568589	3.29587	0.0105238	0.0238038	-3.46511
KEGG_FOCAL_ADHESION	-0.612681	-0.0304444	-3.21473	0.0119051	0.0263019	-3.59326
KEGG_PROTEASOME	-0.558992	-0.0694539	-2.97808	0.0171268	0.0369782	-3.96904
KEGG_ERBB_SIGNALING_PATHWAY	-0.468073	-0.00717447	-2.9229	0.0186567	0.0393864	-4.05693
KEGG_METABOLISM_OF_XENOBIOTICS_BY_CYTOCHROME_P450	0.521285	0.0413442	2.78908	0.0229835	0.0474659	-4.27025
KEGG_PROSTATE_CANCER	-0.510173	0.0310457	-2.74693	0.0245503	0.0496229	-4.33741

## Sheet: GSVA-diff
id	logFC	AveExpr	t	P.Value	adj.P.Val	B
KEGG_OXIDATIVE_PHOSPHORYLATION	1.23167	0.0190723	10.7885	3.90054e-06	0.000166018	4.9387
KEGG_TRYPTOPHAN_METABOLISM	1.23	0.00976001	10.3997	5.17685e-06	0.000166018	4.64211
KEGG_BUTANOATE_METABOLISM	1.21892	0.0229828	9.63781	9.26863e-06	0.000166018	4.0288
KEGG_VALINE_LEUCINE_AND_ISOLEUCINE_DEGRADATION	1.20486	0.0188305	9.65215	9.16431e-06	0.000166018	4.04076
KEGG_CITRATE_CYCLE_TCA_CYCLE	1.15401	0.0115411	9.80672	8.1187e-06	0.000166018	4.16863
KEGG_PARKINSONS_DISEASE	1.15086	0.00797015	9.48278	1.04853e-05	0.000166018	3.89844
KEGG_FATTY_ACID_METABOLISM	1.14115	0.0123058	8.60089	2.18845e-05	0.00019138	3.11781
KEGG_GLYCINE_SERINE_AND_THREONINE_METABOLISM	1.13494	0.00895063	8.66508	2.07004e-05	0.00019138	3.17699
KEGG_PROPANOATE_METABOLISM	1.12701	0.0146992	8.76344	1.90216e-05	0.00019138	3.26692
KEGG_BETA_ALANINE_METABOLISM	1.10363	0.0216875	7.37875	6.7659e-05	0.00039336	1.91278
KEGG_PEROXISOME	1.10303	0.0362133	9.16285	1.35993e-05	0.000184562	3.62311
KEGG_PROXIMAL_TUBULE_BICARBONATE_RECLAMATION	1.07142	0.00234332	8.06701	3.52343e-05	0.000278938	2.61028
KEGG_LYSINE_DEGRADATION	1.06393	0.00353728	8.58652	2.21598e-05	0.00019138	3.10451
KEGG_ALANINE_ASPARTATE_AND_GLUTAMATE_METABOLISM	0.972967	0.00852188	6.68786	0.000136732	0.000590434	1.15877
KEGG_ARGININE_AND_PROLINE_METABOLISM	0.971041	0.0178115	6.82742	0.000118121	0.00057783	1.31569
KEGG_LYSOSOME	0.954719	-0.0193882	7.28072	7.45313e-05	0.00039336	1.8092
KEGG_HISTIDINE_METABOLISM	0.954695	0.0175049	6.28873	0.000210384	0.000832772	0.696434
KEGG_ALZHEIMERS_DISEASE	0.930937	0.0281957	7.97355	3.83972e-05	0.000280595	2.51851
KEGG_HUNTINGTONS_DISEASE	0.925336	0.0123606	7.33566	7.05896e-05	0.00039336	1.86738
KEGG_PYRUVATE_METABOLISM	0.898523	0.0299998	6.44467	0.000177387	0.000732684	0.879504
KEGG_VIBRIO_CHOLERAE_INFECTION	0.885841	-0.00234246	6.21359	0.000228647	0.000835442	0.607102
KEGG_DRUG_METABOLISM_CYTOCHROME_P450	0.860447	0.0568683	5.83618	0.000351082	0.0011501	0.146929
KEGG_TYROSINE_METABOLISM	0.784221	-0.0120741	4.89179	0.00111578	0.00341932	-1.0918
KEGG_GLUTATHIONE_METABOLISM	0.782462	0.00815027	5.99493	0.000292492	0.00102914	0.342838
KEGG_CARDIAC_MUSCLE_CONTRACTION	0.756822	0.0266257	5.93543	0.00031309	0.00106227	0.269816
KEGG_PPAR_SIGNALING_PATHWAY	0.738152	0.0453069	4.56011	0.00172574	0.00496804	-1.5573
KEGG_EPITHELIAL_CELL_SIGNALING_IN_HELICOBACTER_PYLORI_INFECTION	0.705346	0.0288781	5.10304	0.000852235	0.00269874	-0.803611
KEGG_METABOLISM_OF_XENOBIOTICS_BY_CYTOCHROME_P450	0.521285	0.0413442	2.78908	0.0229835	0.0474659	-4.27025
KEGG_PORPHYRIN_AND_CHLOROPHYLL_METABOLISM	0.489824	0.0568589	3.29587	0.0105238	0.0238038	-3.46511
KEGG_DRUG_METABOLISM_OTHER_ENZYMES	0.444654	-0.0141017	3.57234	0.00695484	0.018353	-3.03238
KEGG_INSULIN_SIGNALING_PATHWAY	-0.389242	0.00286392	-3.29975	0.0104622	0.0238038	-3.459
KEGG_ERBB_SIGNALING_PATHWAY	-0.468073	-0.00717447	-2.9229	0.0186567	0.0393864	-4.05693
KEGG_PROSTATE_CANCER	-0.510173	0.0310457	-2.74693	0.0245503	0.0496229	-4.33741
KEGG_OOCYTE_MEIOSIS	-0.51073	-0.0438064	-3.42009	0.00872641	0.0217789	-3.26986
KEGG_PROTEASOME	-0.558992	-0.0694539	-2.97808	0.0171268	0.0369782	-3.96904
KEGG_PATHWAYS_IN_CANCER	-0.572221	-0.0411707	-3.42829	0.00861976	0.0217789	-3.25702
KEGG_SYSTEMIC_LUPUS_ERYTHEMATOSUS	-0.578497	-0.0603867	-4.12449	0.00313606	0.00851216	-2.1923
KEGG_FOCAL_ADHESION	-0.612681	-0.0304444	-3.21473	0.0119051	0.0263019	-3.59326
KEGG_AXON_GUIDANCE	-0.666833	-0.0426863	-3.32948	0.010002	0.0237547	-3.41216
KEGG_HYPERTROPHIC_CARDIOMYOPATHY_HCM	-0.679519	-0.0220215	-4.27921	0.00252848	0.00706487	-1.96377
KEGG_VIRAL_MYOCARDITIS	-0.695815	-0.0684122	-3.40392	0.00894079	0.0217789	-3.29521
KEGG_CELL_ADHESION_MOLECULES_CAMS	-0.77379	-0.00860826	-4.61553	0.00160268	0.00475795	-1.47843
KEGG_SPLICEOSOME	-0.874322	-0.0278893	-6.22682	0.000225309	0.000835442	0.622884
KEGG_UBIQUITIN_MEDIATED_PROTEOLYSIS	-0.879598	-0.00576714	-6.74065	0.000129338	0.000585098	1.2184
KEGG_RIBOSOME	-0.98177	-0.02492	-7.85492	4.28735e-05	0.000290927	2.40073
KEGG_CELL_CYCLE	-0.997845	-0.0637252	-6.79919	0.000121648	0.00057783	1.28414
KEGG_TOLL_LIKE_RECEPTOR_SIGNALING_PATHWAY	-1.0017	-0.0229684	-7.61125	5.39981e-05	0.000341988	2.15412
