# Supplementary material for: Multi-Omics Approach Reveals Redox Homeostasis Reprogramming in Early-Stage Clear Cell Renal Cell Carcinoma
Source: Antioxidants (Basel). 2022 Dec 29;12(1):81. doi: 10.3390/antiox12010081 (PMC9854847; doi:10.3390/antiox12010081)
Supplement: Supplementary file 1 [file antioxidants-12-00081-s001.zip › Table S16.xlsx]

## Sheet: GSEA up
Table S16 GSEA analysis
NAME	GS<br> follow link to MSigDB	GS DETAILS	SIZE	ES	NES	NOM p-val	FDR q-val	FWER p-val	RANK AT MAX	LEADING EDGE
KEGG_FOCAL_ADHESION	KEGG_FOCAL_ADHESION	Details ...	49	0.562253	2.1449	0	0.00124138	0.001	471	tags=43%, list=23%, signal=54%
KEGG_RIBOSOME	KEGG_RIBOSOME	Details ...	44	0.558638	2.03991	0	0.00315193	0.005	762	tags=75%, list=37%, signal=116%
KEGG_SPLICEOSOME	KEGG_SPLICEOSOME	Details ...	39	0.540201	1.92788	0	0.0092289	0.02	695	tags=69%, list=33%, signal=102%
KEGG_CHEMOKINE_SIGNALING_PATHWAY	KEGG_CHEMOKINE_SIGNALING_PATHWAY	Details ...	22	0.608492	1.84682	0.00235294	0.0186023	0.051	390	tags=45%, list=19%, signal=55%
KEGG_WNT_SIGNALING_PATHWAY	KEGG_WNT_SIGNALING_PATHWAY	Details ...	15	0.658574	1.80289	0.00470588	0.0218027	0.075	265	tags=27%, list=13%, signal=30%
KEGG_UBIQUITIN_MEDIATED_PROTEOLYSIS	KEGG_UBIQUITIN_MEDIATED_PROTEOLYSIS	Details ...	20	0.567997	1.71758	0.00930233	0.0390154	0.162	742	tags=65%, list=36%, signal=100%
KEGG_NEUROTROPHIN_SIGNALING_PATHWAY	KEGG_NEUROTROPHIN_SIGNALING_PATHWAY	Details ...	25	0.504549	1.63683	0.0122249	0.0704353	0.311	416	tags=48%, list=20%, signal=59%
KEGG_SYSTEMIC_LUPUS_ERYTHEMATOSUS	KEGG_SYSTEMIC_LUPUS_ERYTHEMATOSUS	Details ...	15	0.58968	1.63347	0.017094	0.0636741	0.318	219	tags=27%, list=11%, signal=30%
KEGG_PATHWAYS_IN_CANCER	KEGG_PATHWAYS_IN_CANCER	Details ...	45	0.443066	1.62067	0.00250627	0.061176	0.342	390	tags=36%, list=19%, signal=43%
KEGG_INSULIN_SIGNALING_PATHWAY	KEGG_INSULIN_SIGNALING_PATHWAY	Details ...	30	0.487975	1.61705	0.0116279	0.0577244	0.357	461	tags=50%, list=22%, signal=63%
KEGG_ADHERENS_JUNCTION	KEGG_ADHERENS_JUNCTION	Details ...	19	0.522829	1.57445	0.028103	0.0737114	0.448	344	tags=32%, list=17%, signal=37%
KEGG_PATHOGENIC_ESCHERICHIA_COLI_INFECTION	KEGG_PATHOGENIC_ESCHERICHIA_COLI_INFECTION	Details ...	24	0.472801	1.53804	0.034642	0.0893695	0.545	497	tags=33%, list=24%, signal=43%
KEGG_HYPERTROPHIC_CARDIOMYOPATHY_HCM	KEGG_HYPERTROPHIC_CARDIOMYOPATHY_HCM	Details ...	19	0.491537	1.48263	0.0442478	0.122501	0.694	907	tags=79%, list=44%, signal=139%
KEGG_COMPLEMENT_AND_COAGULATION_CASCADES	KEGG_COMPLEMENT_AND_COAGULATION_CASCADES	Details ...	27	0.447109	1.45862	0.0515464	0.136559	0.768	837	tags=63%, list=40%, signal=104%
KEGG_DILATED_CARDIOMYOPATHY	KEGG_DILATED_CARDIOMYOPATHY	Details ...	18	0.466293	1.38048	0.115813	0.201017	0.9	907	tags=72%, list=44%, signal=127%
KEGG_LEUKOCYTE_TRANSENDOTHELIAL_MIGRATION	KEGG_LEUKOCYTE_TRANSENDOTHELIAL_MIGRATION	Details ...	23	0.409217	1.30081	0.131514	0.285427	0.973	269	tags=22%, list=13%, signal=25%
KEGG_ECM_RECEPTOR_INTERACTION	KEGG_ECM_RECEPTOR_INTERACTION	Details ...	24	0.406725	1.28392	0.12037	0.292751	0.979	471	tags=38%, list=23%, signal=48%
KEGG_GNRH_SIGNALING_PATHWAY	KEGG_GNRH_SIGNALING_PATHWAY	Details ...	16	0.446334	1.26763	0.175166	0.30092	0.984	458	tags=38%, list=22%, signal=48%
KEGG_REGULATION_OF_ACTIN_CYTOSKELETON	KEGG_REGULATION_OF_ACTIN_CYTOSKELETON	Details ...	54	0.329439	1.26343	0.116667	0.291058	0.987	534	tags=39%, list=26%, signal=51%
KEGG_OOCYTE_MEIOSIS	KEGG_OOCYTE_MEIOSIS	Details ...	20	0.413925	1.25764	0.196217	0.284412	0.991	416	tags=30%, list=20%, signal=37%
KEGG_PROTEASOME	KEGG_PROTEASOME		31	0.358934	1.20623	0.169014	0.341371	0.998	783	tags=58%, list=38%, signal=92%
KEGG_ARRHYTHMOGENIC_RIGHT_VENTRICULAR_CARDIOMYOPATHY_ARVC	KEGG_ARRHYTHMOGENIC_RIGHT_VENTRICULAR_CARDIOMYOPATHY_ARVC		19	0.387224	1.15844	0.270925	0.400889	1	907	tags=63%, list=44%, signal=111%
KEGG_FRUCTOSE_AND_MANNOSE_METABOLISM	KEGG_FRUCTOSE_AND_MANNOSE_METABOLISM		16	0.409403	1.1434	0.299539	0.406908	1	425	tags=44%, list=20%, signal=55%
KEGG_GAP_JUNCTION	KEGG_GAP_JUNCTION		19	0.388695	1.14116	0.306167	0.394439	1	458	tags=32%, list=22%, signal=40%
KEGG_FC_GAMMA_R_MEDIATED_PHAGOCYTOSIS	KEGG_FC_GAMMA_R_MEDIATED_PHAGOCYTOSIS		24	0.357434	1.13156	0.261845	0.393195	1	497	tags=46%, list=24%, signal=60%
KEGG_TIGHT_JUNCTION	KEGG_TIGHT_JUNCTION		33	0.309528	1.04782	0.347518	0.52441	1	721	tags=45%, list=35%, signal=69%
KEGG_MAPK_SIGNALING_PATHWAY	KEGG_MAPK_SIGNALING_PATHWAY		25	0.331317	1.04281	0.394366	0.51556	1	580	tags=40%, list=28%, signal=55%
KEGG_STARCH_AND_SUCROSE_METABOLISM	KEGG_STARCH_AND_SUCROSE_METABOLISM		21	0.322778	1.00176	0.455947	0.573684	1	124	tags=14%, list=6%, signal=15%
KEGG_VASOPRESSIN_REGULATED_WATER_REABSORPTION	KEGG_VASOPRESSIN_REGULATED_WATER_REABSORPTION		15	0.345801	0.968793	0.492274	0.62056	1	755	tags=47%, list=36%, signal=73%
KEGG_ANTIGEN_PROCESSING_AND_PRESENTATION	KEGG_ANTIGEN_PROCESSING_AND_PRESENTATION		19	0.289552	0.855086	0.69403	0.829974	1	613	tags=42%, list=29%, signal=59%
KEGG_VASCULAR_SMOOTH_MUSCLE_CONTRACTION	KEGG_VASCULAR_SMOOTH_MUSCLE_CONTRACTION		20	0.279283	0.854431	0.670282	0.804437	1	523	tags=30%, list=25%, signal=40%
KEGG_AMINO_SUGAR_AND_NUCLEOTIDE_SUGAR_METABOLISM	KEGG_AMINO_SUGAR_AND_NUCLEOTIDE_SUGAR_METABOLISM		23	0.263273	0.821717	0.733496	0.840985	1	328	tags=22%, list=16%, signal=26%
KEGG_ENDOCYTOSIS	KEGG_ENDOCYTOSIS		38	0.20846	0.750213	0.877506	0.927323	1	445	tags=18%, list=21%, signal=23%
KEGG_PURINE_METABOLISM	KEGG_PURINE_METABOLISM		23	0.180361	0.569165	0.971739	1	1	667	tags=35%, list=32%, signal=51%
KEGG_PENTOSE_PHOSPHATE_PATHWAY	KEGG_PENTOSE_PHOSPHATE_PATHWAY		16	0.187992	0.540215	0.977064	1	1	583	tags=31%, list=28%, signal=43%
KEGG_GALACTOSE_METABOLISM	KEGG_GALACTOSE_METABOLISM		15	0.18617	0.512295	0.991304	0.992818	1	239	tags=13%, list=12%, signal=15%

## Sheet: GSEA down
NAME	GS<br> follow link to MSigDB	GS DETAILS	SIZE	ES	NES	NOM p-val	FDR q-val	FWER p-val	RANK AT MAX	LEADING EDGE
KEGG_OXIDATIVE_PHOSPHORYLATION	KEGG_OXIDATIVE_PHOSPHORYLATION	Details ...	53	-0.776308	-2.74946	0	0	0	357	tags=83%, list=17%, signal=98%
KEGG_PARKINSONS_DISEASE	KEGG_PARKINSONS_DISEASE	Details ...	48	-0.787846	-2.74386	0	0	0	267	tags=73%, list=13%, signal=82%
KEGG_ALZHEIMERS_DISEASE	KEGG_ALZHEIMERS_DISEASE	Details ...	52	-0.753173	-2.68172	0	0	0	295	tags=67%, list=14%, signal=76%
KEGG_HUNTINGTONS_DISEASE	KEGG_HUNTINGTONS_DISEASE	Details ...	59	-0.745796	-2.66821	0	0	0	267	tags=59%, list=13%, signal=66%
KEGG_VALINE_LEUCINE_AND_ISOLEUCINE_DEGRADATION	KEGG_VALINE_LEUCINE_AND_ISOLEUCINE_DEGRADATION	Details ...	34	-0.7693	-2.48407	0	0	0	377	tags=79%, list=18%, signal=95%
KEGG_PEROXISOME	KEGG_PEROXISOME	Details ...	31	-0.724771	-2.25605	0	0	0	529	tags=87%, list=25%, signal=115%
KEGG_BUTANOATE_METABOLISM	KEGG_BUTANOATE_METABOLISM	Details ...	23	-0.745653	-2.25503	0	0	0	463	tags=83%, list=22%, signal=105%
KEGG_FATTY_ACID_METABOLISM	KEGG_FATTY_ACID_METABOLISM	Details ...	29	-0.703073	-2.19756	0	0.000112903	0.001	430	tags=69%, list=21%, signal=86%
KEGG_LYSOSOME	KEGG_LYSOSOME	Details ...	37	-0.644668	-2.15277	0	0.000100358	0.001	400	tags=49%, list=19%, signal=59%
KEGG_CITRATE_CYCLE_TCA_CYCLE	KEGG_CITRATE_CYCLE_TCA_CYCLE	Details ...	25	-0.707869	-2.13933	0	9.03226e-05	0.001	503	tags=88%, list=24%, signal=115%
KEGG_TRYPTOPHAN_METABOLISM	KEGG_TRYPTOPHAN_METABOLISM	Details ...	21	-0.714761	-2.0758	0	0.000209464	0.003	430	tags=76%, list=21%, signal=95%
KEGG_DRUG_METABOLISM_CYTOCHROME_P450	KEGG_DRUG_METABOLISM_CYTOCHROME_P450	Details ...	18	-0.733818	-2.0733	0	0.000192008	0.003	402	tags=61%, list=19%, signal=75%
KEGG_PROPANOATE_METABOLISM	KEGG_PROPANOATE_METABOLISM	Details ...	21	-0.693034	-2.02904	0	0.000231085	0.004	430	tags=81%, list=21%, signal=101%
KEGG_GLYCINE_SERINE_AND_THREONINE_METABOLISM	KEGG_GLYCINE_SERINE_AND_THREONINE_METABOLISM	Details ...	17	-0.725177	-2.0144	0	0.000265861	0.005	413	tags=71%, list=20%, signal=87%
KEGG_CARDIAC_MUSCLE_CONTRACTION	KEGG_CARDIAC_MUSCLE_CONTRACTION	Details ...	23	-0.679934	-2.00811	0.00180832	0.000404702	0.008	186	tags=52%, list=9%, signal=57%
KEGG_METABOLISM_OF_XENOBIOTICS_BY_CYTOCHROME_P450	KEGG_METABOLISM_OF_XENOBIOTICS_BY_CYTOCHROME_P450	Details ...	17	-0.688044	-1.87368	0.00178571	0.0022459	0.046	402	tags=47%, list=19%, signal=58%
KEGG_ARGININE_AND_PROLINE_METABOLISM	KEGG_ARGININE_AND_PROLINE_METABOLISM	Details ...	27	-0.603347	-1.84724	0.0017301	0.00241875	0.052	453	tags=63%, list=22%, signal=79%
KEGG_VIBRIO_CHOLERAE_INFECTION	KEGG_VIBRIO_CHOLERAE_INFECTION	Details ...	21	-0.637049	-1.82727	0.00178571	0.00299455	0.066	497	tags=62%, list=24%, signal=81%
KEGG_PPAR_SIGNALING_PATHWAY	KEGG_PPAR_SIGNALING_PATHWAY	Details ...	24	-0.601247	-1.76866	0	0.00593394	0.139	498	tags=67%, list=24%, signal=87%
KEGG_GLUTATHIONE_METABOLISM	KEGG_GLUTATHIONE_METABOLISM	Details ...	22	-0.594604	-1.72872	0.00929368	0.00852201	0.198	435	tags=59%, list=21%, signal=74%
KEGG_LYSINE_DEGRADATION	KEGG_LYSINE_DEGRADATION		18	-0.599409	-1.68385	0.0128205	0.0124404	0.295	478	tags=72%, list=23%, signal=93%
KEGG_ALANINE_ASPARTATE_AND_GLUTAMATE_METABOLISM	KEGG_ALANINE_ASPARTATE_AND_GLUTAMATE_METABOLISM		17	-0.602448	-1.62702	0.0164534	0.0193875	0.429	653	tags=88%, list=31%, signal=128%
KEGG_TYROSINE_METABOLISM	KEGG_TYROSINE_METABOLISM		15	-0.608742	-1.61734	0.0275735	0.0198826	0.45	372	tags=53%, list=18%, signal=64%
KEGG_EPITHELIAL_CELL_SIGNALING_IN_HELICOBACTER_PYLORI_INFECTION	KEGG_EPITHELIAL_CELL_SIGNALING_IN_HELICOBACTER_PYLORI_INFECTION		21	-0.535511	-1.58219	0.0286738	0.0246856	0.538	497	tags=57%, list=24%, signal=74%
KEGG_PYRUVATE_METABOLISM	KEGG_PYRUVATE_METABOLISM		25	-0.509049	-1.5487	0.0273973	0.0311383	0.65	518	tags=68%, list=25%, signal=89%
KEGG_PYRIMIDINE_METABOLISM	KEGG_PYRIMIDINE_METABOLISM		15	-0.494792	-1.30738	0.154696	0.137852	0.995	495	tags=40%, list=24%, signal=52%
KEGG_GLYCOLYSIS_GLUCONEOGENESIS	KEGG_GLYCOLYSIS_GLUCONEOGENESIS		34	-0.38172	-1.21382	0.196639	0.210271	0.999	346	tags=35%, list=17%, signal=42%
KEGG_CALCIUM_SIGNALING_PATHWAY	KEGG_CALCIUM_SIGNALING_PATHWAY		22	-0.266231	-0.783311	0.79823	0.791241	1	588	tags=45%, list=28%, signal=63%
