# Supplementary material for: Multi-Omics Approach Reveals Redox Homeostasis Reprogramming in Early-Stage Clear Cell Renal Cell Carcinoma
Source: Antioxidants (Basel). 2022 Dec 29;12(1):81. doi: 10.3390/antiox12010081 (PMC9854847; doi:10.3390/antiox12010081)
Supplement: Supplementary file 1 [file antioxidants-12-00081-s001.zip › Table S17.xlsx]

## Sheet: Sheet1
Table S17 Venn diagram of proteome and SNO-proteome
Proteome up	SNO-proteome up	Proteome down	SNO-proteome down
AHNAK	ANXA4	GGACT	AGMAT
HCLS1	VWF	NAPSA	RENBP
CBX3	PKM	NDUFA4	PIPOX
PTPN12	HSPG2	CALB1	TMEM106B
NPM1	TAPBP	C19orf77	BDH2
DNPEP	ENO1	SLC22A6	HMGCL
PGAM1	PGK1	ALDOB	ATP5PD
SEP8	ENPP3	PRODH2	ETFA
PDLIM1	LAMB2	PDZK1IP1	HOGA1
TMX1	FBLN2	ASS1	CUBN
RECQL	TAP2	SLC4A4	ATP6V1A
SERBP1	TPSB2	NDUFC1	LRP2
EIF4H	NID1	NPC2	ABHD10
HSD17B11	PLIN2	FABP1	EPCAM
F2	LAMC1	ALDH4A1	OCIAD2
DARS	ALDOA	SLC23A1	BHMT
HIST2H2BF	AKR1B1	SUCLG2	SELENBP1
MGLL	ERO1A	NAT8	CYC1
BANF1	ACLY	G6PC	ACP2
SEP9	VIM	LYZ	FMO1
GIMAP8	ITGB2	GM2A	PECR
TF	PSMB8	DCXR	NDUFB10
ERO1L	LGALS1	ACSM2B	SDHB
MANBAL	FAM120A	ADH1B	CTSA
ENO1	LMNA	HADH	MTHFS
ADIRF	AGRN	UMOD	ACSL1
HMGB2	COLGALT1	SLC12A3	PDLIM2
RCN1	CP	COX7C	SDHA
SERPINH1	LAMB1	AGMAT	HSDL2
LXN	ALB	COX2	SLC9A3R1
S100A11	PDLIM1	MME	GOT2
GYS1	TPI1	ALDH6A1	BHMT2
SERPINA1	TF	NDUFB8	ATP1A1
MMRN2	PLEC	GATM	FTCD
ENPP3	ICAM2	ACY1	NDUFS6
LMNB1	MAPK15	ACSF2	ACADSB
CP	SERPINA1	COX7A2	RBP4
LMNA	RCC2	UCHL1	SUCLG1
NID2	MVP	SLC13A2	MACROD1
RASIP1	PML	PSAT1	FECH
ANXA2	NAMPT	COX5B	AMACR
CRIP2	FHL1	NDUFC2	NPC2
MARCKS	C4A	CRYAA	ACAT1
VWF	CD59	SORD	PCK1
S100A9	F2	SLC22A8	NPNT
VASP	GAPDH	GGH	PDHA1
PLOD3	AHSG	PIPOX	ALDH1B1
DYSF	IGHV5-10-1	ABAT	SLC25A5
CYB5R3	A2M	FXYD2	ALDH2
CSPG4	TES	HOGA1	ACO1
MVP	ACADVL	RBP4	CTSH
PLVAP	SRSF7	NDUFS7	LYZ
PGK1		COA4	NDUFA7
HIST1H1E		MIOX	HIBCH
HMGN2		MAR2	SLC22A2
LAMA4		SUCLG1	ACAA1
ANXA5		SLC25A5	SORD
ALDOA		ACAT1	ADH1B
FKBP10		NDUFA8	PCK2
PTRF		SCIN	UMOD
AKR1B1		MACROD1	RNASE1
TPI1		COX4I1	TST
HIST1H4A		SLC5A10	PIGR
H2AFV		SLC5A9	SLC12A1
HMGN1		UQCRB	NDUFA8
EHD2		ADH6	ACSM2B
IFI16		ACSM2A	ABHD14A-ACY1
H2AFX		ACADSB	ACSM2A
S100A10		NDUFS1	ACSF2
HMGN4		GLYAT	MME
CDH13		HMGCL	NDUFA4
YWHAH		NDUFB5	GATM
SPARCL1		COA3	DPEP1
MCAM		ALDH1B1	MT1X
LPCAT1		CST3
PKM		ABCB1
CD93		SLC6A19
HIST2H3PS2		ECI2
HIST1H1C		ATP1B1
NDRG1		ACO1
PYGL		AIFM1
ACLY		ALDH5A1
CLEC14A		DMGDH
LGALS1		FBP1
VIM		COX6B1
H3F3A		ECHS1
ENO2		PEPD
CRIP1		ACOX1
TYMP		DPEP1
LDHA		TST
ANXA4		SLC5A12
PLIN2		SAT2
PFKP		HIBCH
NDUFA4L2		HSD11B2
		ALDH2
		BDH1
		NIPSNAP1
		PDHB
		NDUFA5
		SDHB
		OGDHL
		ANPEP
		GOT2
		ATPIF1
		AGXT2
		ATP5D
		PCK1
		CLYBL
		ACAA1
		SLC2A2
		SLC7A8
		GALM
		FAM151A
		EPCAM
		MTCH2
		HSPE1
		CYP4A11
		BHMT2
		SLC9A3R1
		UQCRH
		SIAE
		PCCA
		EHHADH
		ETFA
		NDUFS3
		NPL
		AK2
		MSRA
		CYP4F2
		NDUFS2
		PDHA1
		SLC25A4
		FH
		CPQ
		HSPD1
		COX17
		HAO2
		ACOT13
		SLC25A3
		PRDX3
		SULT1C2
		VIL1
		NDUFA9
		NDUFV3
		ATP1A1
		PHYH
		AMT
		NDUFA10
		NDUFB11
		NDUFAB1
		IDH2
		DECR1
		GRHPR
		MCCC2
		PLGRKT
		GCDH
		NDUFS5
		CHCHD4
		C21orf33
		ACSM3
		FMO1
		NDUFB7
		BPHL
		IDH1
		UQCRC1
		MPC2
		CAT
		DPYS
		SLC43A2
		APOO
		GLUD1
		ATP5E
		NDUFB6
		AUH
		ACSS3
		BHMT
		GLB1
		TXN2
		PSMB5
		ATP5J
		HSDL2
		NDUFS8
		ACAD10
		ATP5F1
		ATP5L
		COX1
		DAK
		SNX17
		DOCK7
		NDUFV1
		ABCC2
		LETM1
		CA12
		DLD
		ATP5I
		MYO7B
		NDUFS6
		FTCD
		CTBS
		GNS
		CALML3
		CKB
		DBT
		GLYATL1
		ACO2
		UQCRFS1
		CTSZ
		XPNPEP2
		OXCT1
		SLC36A2
		SCP2
		ATP5A1
		NDUFA11
		TMEM27
		ATP6V1G1
		ABHD10
		HDHD3
		ATP6V0A1
		GLDC
		ECHDC3
		SDC1
		UGT1A9
		HAGH
		MCCC1
