# Supplementary material for: Multi-Omics Approach Reveals Redox Homeostasis Reprogramming in Early-Stage Clear Cell Renal Cell Carcinoma
Source: Antioxidants (Basel). 2022 Dec 29;12(1):81. doi: 10.3390/antiox12010081 (PMC9854847; doi:10.3390/antiox12010081)
Supplement: Supplementary file 1 [file antioxidants-12-00081-s001.zip › Table S18.xls]

## Sheet: ClueGO Results
Table S18 ClueGO results of differentially expressed SNO-proteins
ID	Term	Ontology Source	Term PValue	Term PValue Corrected with Bonferroni step down	Group PValue	Group PValue Corrected with Bonferroni step down	GOLevels	GOGroups	% Associated Genes	Nr. Genes	Associated Genes Found
R-HSA:1430728	Metabolism	REACTOME_Pathways_25.05.2022	0.000108392	0.00997206	0.000108392	0.000325176	[-1]	Group0	1.03921	22	[ACADVL, ACSL1, AGRN, ALB, AMACR, ATP5PD, BDH2, CTSA, CUBN, CYC1, FECH, GAPDH, HSPG2, LRP2, MTHFS, NAMPT, NDUFA7, NDUFB10, PCK2, PECR, PSMB8, SDHA]
R-HSA:1474244	Extracellular matrix organization	REACTOME_Pathways_25.05.2022	8.88719e-09	8.88719e-07	8.88719e-09	4.44359e-08	[-1]	Group1	3.98671	12	[A2M, AGRN, COLGALT1, FBLN2, HSPG2, ICAM2, ITGB2, LAMB1, LAMB2, LAMC1, NID1, PLEC]
R-HSA:196854	Metabolism of vitamins and cofactors	REACTOME_Pathways_25.05.2022	0.000227125	0.0206683	0.000227125	0.000454249	[-1]	Group2	3.15789	6	[AGRN, CUBN, HSPG2, LRP2, MTHFS, NAMPT]
KEGG:00190	Oxidative phosphorylation	KEGG_25.05.2022	3.29187e-05	0.00306143	0.000267909	0.000267909	[-1]	Group3	4.47761	6	[ATP5PD, ATP6V1A, CYC1, NDUFA7, NDUFB10, SDHA]
KEGG:05415	Diabetic cardiomyopathy	KEGG_25.05.2022	0.000324386	0.0288703	0.000267909	0.000267909	[-1]	Group3	2.95567	6	[ATP5PD, CYC1, GAPDH, NDUFA7, NDUFB10, SDHA]
R-HSA:163200	Respiratory electron transport, ATP synthesis by chemiosmotic coupling, and heat production by uncoupling proteins.	REACTOME_Pathways_25.05.2022	0.000285303	0.0256773	0.000267909	0.000267909	[-1]	Group3	3.93701	5	[ATP5PD, CYC1, NDUFA7, NDUFB10, SDHA]
KEGG:04512	ECM-receptor interaction	KEGG_25.05.2022	2.92318e-06	0.000286471	4.44472e-07	1.77789e-06	[-1]	Group4	6.81818	6	[AGRN, HSPG2, LAMB1, LAMB2, LAMC1, NPNT]
R-HSA:1474228	Degradation of the extracellular matrix	REACTOME_Pathways_25.05.2022	0.000447208	0.0389071	4.44472e-07	1.77789e-06	[-1]	Group4	3.57143	5	[A2M, HSPG2, LAMB1, LAMC1, NID1]
R-HSA:3000157	Laminin interactions	REACTOME_Pathways_25.05.2022	2.24376e-07	2.22132e-05	4.44472e-07	1.77789e-06	[-1]	Group4	16.6667	5	[HSPG2, LAMB1, LAMB2, LAMC1, NID1]
R-HSA:3000171	Non-integrin membrane-ECM interactions	REACTOME_Pathways_25.05.2022	7.1227e-06	0.000690902	4.44472e-07	1.77789e-06	[-1]	Group4	8.47458	5	[AGRN, HSPG2, LAMB1, LAMB2, LAMC1]
R-HSA:3000178	ECM proteoglycans	REACTOME_Pathways_25.05.2022	2.47694e-05	0.00232832	4.44472e-07	1.77789e-06	[-1]	Group4	6.57895	5	[AGRN, HSPG2, LAMB1, LAMB2, LAMC1]
R-HSA:381426	Regulation of Insulin-like Growth Factor (IGF) transport and uptake by Insulin-like Growth Factor Binding Proteins (IGFBPs)	REACTOME_Pathways_25.05.2022	2.22053e-05	0.0021095	4.44472e-07	1.77789e-06	[-1]	Group4	4.8	6	[AHSG, ALB, C4A, LAMB1, LAMB2, LAMC1]
R-HSA:8874081	MET activates PTK2 signaling	REACTOME_Pathways_25.05.2022	0.000343093	0.0301921	4.44472e-07	1.77789e-06	[-1]	Group4	10	3	[LAMB1, LAMB2, LAMC1]
R-HSA:8957275	Post-translational protein phosphorylation	REACTOME_Pathways_25.05.2022	9.61853e-06	0.000923378	4.44472e-07	1.77789e-06	[-1]	Group4	5.55556	6	[AHSG, ALB, C4A, LAMB1, LAMB2, LAMC1]
