# Supplementary material for: Multi-Omics Approach Reveals Redox Homeostasis Reprogramming in Early-Stage Clear Cell Renal Cell Carcinoma
Source: Antioxidants (Basel). 2022 Dec 29;12(1):81. doi: 10.3390/antiox12010081 (PMC9854847; doi:10.3390/antiox12010081)
Supplement: Supplementary file 1 [file antioxidants-12-00081-s001.zip › Table S19.csv]

Table S19 Expression matrix of 22 redox metabolites log transformed(base 10)
	Label	VC	UA	NADPH	NADP+	NADH	NAD+	Hcy	GSSG	GSNO	GSH	Cys	Cit	BH4	Arg	MDA	Hexanal	Cro	Ben	4.HNE	4.HHE	2,4.Non	2,4.Dec
ccRCC-01	ccRCC	-1.627399236	3.115130459	-2.025562966	-0.617807251	-2.200705015	-0.716035739	-1.111089327	-1.483587409	-0.287482048	-2.937783532	-0.808603279	-0.537077253	-1.868047884	0.602543265	-1.269564273	-1.118474583	-1.743036007	-0.401341439	-2.290271128	-2.665980525	-2.270790967	-1.59321161
ccRCC-02	ccRCC	-1.831830187	3.050371363	-0.935065514	-0.464506817	-2.328420641	-0.402981009	-2.399908986	-2.149700233	-0.927992165	-2.620208932	-1.083316826	-0.684256245	-1.785187639	0.072490339	-0.529842803	-3.363677769	-1.747009981	-1.425943891	-1.893539902	-3.347826374	-0.900336672	-1.222760842
ccRCC-03	ccRCC	-2.688559541	2.159721511	-1.534429654	-1.360380185	-2.936150704	-1.332782013	-2.943281354	-2.686753847	-2.033186216	-3.743493774	-1.561063121	-1.227273539	-2.748098312	-0.691529961	-0.628061205	-2.930973713	-1.820839767	-1.336259406	-1.811691129	-3.605078382	-0.981891419	-1.130106052
ccRCC-04	ccRCC	-1.53586893	3.231939597	-0.637923939	-0.184863389	-1.693299792	-0.55959652	-2.056762524	-1.511030419	-0.914733924	-2.493609291	0.217215325	-0.392248413	-1.629669141	0.348516084	-0.846557252	-0.711975794	-1.020955594	-0.059059716	-2.022166142	-2.49346113	-0.83024138	-1.662873366
ccRCC-05	ccRCC	-1.335180818	3.281298444	-0.389346498	-0.298054592	-1.928110079	-0.517840794	-1.208504133	-1.578713372	-0.652158878	-2.998595866	0.108478744	-0.409175691	-1.930489593	0.666184265	-1.969588849	-0.592458276	-1.333011841	-0.222585493	-1.718564289	-2.327273971	-1.567935287	-1.332590899
Control-01	Control	-2.363548204	2.052139954	-3.008392808	-1.452125566	-3.150132686	-2.240785413	-2.797051141	-2.563340484	-1.820763933	-3.611198308	-1.908082348	-1.627297742	-2.710476778	-0.395212991	-1.907667446	-1.004733375	-1.602358732	-0.646678725	-2.223296633	-2.773614274	-2.118775277	-1.436558893
Control-02	Control	-2.79366285	1.376112872	-4.912558482	-2.073855344	-4.415559224	-3.262886363	-4.089885007	-3.512067027	-1.752334308	-4.00566626	-2.38696421	-1.415091683	-3.203476596	-0.80405127	-2.583826295	-1.215386943	-2.416577095	-1.578608962	-2.280754083	-2.996292934	-2.466641327	-2.023492289
Control-03	Control	-2.138528734	2.160020257	-3.404144649	-1.334414441	-2.86800421	-2.140311281	-2.785870882	-2.33014936	-1.434719956	-3.898284042	-1.620460642	-0.558411846	-2.754518126	-0.168381037	-2.514732958	-1.692364625	-2.416572562	-1.092066472	-2.762302925	-3.587701709	-2.439391761	-2.040244183
Control-04	Control	-2.975361514	1.991957971	-4.168735156	-1.806061194	-3.379529873	-2.648430527	-3.833369999	-3.062622334	-1.810544666	-3.95360886	-2.129959775	-1.619043298	-3.324275916	-0.783324459	-1.780947692	-1.108100623	-1.908666363	-0.472845606	-2.33738314	-3.057620635	-2.59457216	-1.850168932
Control-05	Control	-2.312015217	2.594845803	-2.962066852	-1.494368059	-2.425860798	-1.366745462	-1.619737134	-1.972643785	-0.902870196	-3.804030175	-1.436679408	-1.440160678	-2.645460331	-0.075319589	-1.756267065	-1.117797341	-1.814607139	-0.598912323	-2.536833513	-3.027963227	-1.878091317	-1.752907846
