# Supplementary material for: Multi-Omics Approach Reveals Redox Homeostasis Reprogramming in Early-Stage Clear Cell Renal Cell Carcinoma
Source: Antioxidants (Basel). 2022 Dec 29;12(1):81. doi: 10.3390/antiox12010081 (PMC9854847; doi:10.3390/antiox12010081)
Supplement: Supplementary file 1 [file antioxidants-12-00081-s001.zip › Table S20.csv]

Table S20 VIP values of redox metabolites
	V1	V2
NADPH	1.31517843	0.309352145
NAD+	1.270367839	0.540950329
NADP+	1.207563557	0.775606404
2,4.Non	1.198207074	0.473987615
BH4	1.19240212	0.765142381
GSH	1.183811712	0.585285114
UA	1.13110011	0.982550886
MDA	1.107628974	0.571999941
2,4.Dec	1.07518822	0.629672194
NADH	1.075042602	0.991386951
Cys	1.070675616	1.037433997
4.HNE	1.018608131	0.528795356
VC	0.975782833	1.167651359
Cro	0.965252144	0.724089587
GSSG	0.941819895	1.272405322
Cit	0.889832114	0.808877875
Arg	0.880611053	1.350310017
Hcy	0.841597427	1.226828134
GSNO	0.708934168	1.33449025
Hexanal	0.489234737	1.520127482
4.HHE	0.276757043	1.371681815
Ben	0.269182631	1.53850655
