# Supplementary material for: Multi-Omics Approach Reveals Redox Homeostasis Reprogramming in Early-Stage Clear Cell Renal Cell Carcinoma
Source: Antioxidants (Basel). 2022 Dec 29;12(1):81. doi: 10.3390/antiox12010081 (PMC9854847; doi:10.3390/antiox12010081)
Supplement: Supplementary file 1 [file antioxidants-12-00081-s001.zip › Table S21.xlsx]

## Sheet: Sheet1
Table S21 Sample correlation assessment of the redox metabolites （R value）
（Pearson R-value）	ccRCC-02	ccRCC-03	ccRCC-04	ccRCC-05	ccRCC-01	Control-03	Control-05	Control-02	Control-01	Control-04
ccRCC-02	1	0.94365	0.8669	0.8063	0.81938	0.7912	0.77154	0.6227	0.7333	0.67964
ccRCC-03	0.94365	1	0.8723	0.80002	0.78551	0.79631	0.80362	0.70495	0.81919	0.77887
ccRCC-04	0.8669	0.8723	1	0.94695	0.90491	0.89831	0.89263	0.74855	0.87426	0.82963
ccRCC-05	0.8063	0.80002	0.94695	1	0.93412	0.90693	0.90726	0.73186	0.86564	0.78839
ccRCC-01	0.81938	0.78551	0.90491	0.93412	1	0.95349	0.96505	0.79492	0.89157	0.84702
Control-03	0.7912	0.79631	0.89831	0.90693	0.95349	1	0.9492	0.89176	0.93231	0.90932
Control-05	0.77154	0.80362	0.89263	0.90726	0.96505	0.9492	1	0.8468	0.94153	0.9064
Control-02	0.6227	0.70495	0.74855	0.73186	0.79492	0.89176	0.8468	1	0.93705	0.9578
Control-01	0.7333	0.81919	0.87426	0.86564	0.89157	0.93231	0.94153	0.93705	1	0.9766
Control-04	0.67964	0.77887	0.82963	0.78839	0.84702	0.90932	0.9064	0.9578	0.9766	1
Table S21 Sample correlation assessment of the redox metabolites （p value）
（Pearson p-value）	ccRCC-02	ccRCC-03	ccRCC-04	ccRCC-05	ccRCC-01	Control-03	Control-05	Control-02	Control-01	Control-04
ccRCC-02	NA	4.6158e-11	1.7981e-07	5.8685e-06	3.091e-06	1.1625e-05	2.6159e-05	0.0019669	0.00010329	0.00050298
ccRCC-03	4.6158e-11	NA	1.2158e-07	7.8518e-06	1.4823e-05	9.2817e-06	6.6557e-06	0.0002487	3.121e-06	1.9519e-05
ccRCC-04	1.7981e-07	1.2158e-07	NA	2.5558e-11	7.334e-09	1.394e-08	2.3447e-08	6.1462e-05	1.0505e-07	1.8034e-06
ccRCC-05	5.8685e-06	7.8518e-06	2.5558e-11	NA	2.113e-10	5.9652e-09	5.7668e-09	0.00010828	1.9646e-07	1.312e-05
ccRCC-01	3.091e-06	1.4823e-05	7.334e-09	2.113e-10	NA	7.0493e-12	4.2522e-13	9.8733e-06	2.5741e-08	6.6341e-07
Control-03	1.1625e-05	9.2817e-06	1.394e-08	5.9652e-09	7.0493e-12	NA	1.6732e-11	2.5303e-08	2.7502e-10	4.645e-09
Control-05	2.6159e-05	6.6557e-06	2.3447e-08	5.7668e-09	4.2522e-13	1.6732e-11	NA	6.7215e-07	6.6187e-11	6.3023e-09
Control-02	0.0019669	0.0002487	6.1462e-05	0.00010828	9.8733e-06	2.5303e-08	6.7215e-07	NA	1.3587e-10	2.7127e-12
Control-01	0.00010329	3.121e-06	1.0505e-07	1.9646e-07	2.5741e-08	2.7502e-10	6.6187e-11	1.3587e-10	NA	7.9936e-15
Control-04	0.00050298	1.9519e-05	1.8034e-06	1.312e-05	6.6341e-07	4.645e-09	6.3023e-09	2.7127e-12	7.9936e-15	NA
