# Supplementary material for: Multi-Omics Approach Reveals Redox Homeostasis Reprogramming in Early-Stage Clear Cell Renal Cell Carcinoma
Source: Antioxidants (Basel). 2022 Dec 29;12(1):81. doi: 10.3390/antiox12010081 (PMC9854847; doi:10.3390/antiox12010081)
Supplement: Supplementary file 1 [file antioxidants-12-00081-s001.zip › Table S22.xlsx]

## Sheet: Sheet1
Table S22 Pearson correlation assessment of the redox metabolites （R value）
（Pearson R）	Hexanal	Ben	4.HHE	MDA	2,4.Non	4.HNE	2,4.Dec	Cit	GSSG	VC	Arg	Hcy	GSNO	Cro	NADPH	NAD+	GSH	NADP+	BH4	Cys	UA	NADH
Hexanal	1	0.73847	0.78035	-0.55202	-0.45345	-0.25304	-0.48148	0.00060399	0.21258	0.19588	0.27303	0.20832	0.24577	0.27474	-0.18211	-0.17772	-0.053062	-0.0020721	-0.033993	0.23054	0.063095	0.073882
Ben	0.73847	1	0.77001	0.050109	0.01355	0.052148	-0.0039252	0.28236	0.65732	0.50974	0.59436	0.57665	0.50439	0.72757	0.36389	0.39227	0.39457	0.48113	0.40708	0.63083	0.5868	0.63296
4.HHE	0.78035	0.77001	1	-0.083482	0.011758	0.2976	0.038337	0.26143	0.49475	0.56217	0.59835	0.48722	0.54071	0.67621	0.31452	0.3002	0.48498	0.4642	0.45328	0.59538	0.48633	0.39421
MDA	-0.55202	0.050109	-0.083482	1	0.82047	0.60236	0.73435	0.25837	0.39102	0.27224	0.23903	0.29986	0.2093	0.56621	0.69808	0.70429	0.64153	0.55871	0.57864	0.42505	0.54914	0.54368
2,4.Non	-0.45345	0.01355	0.011758	0.82047	1	0.72417	0.72541	0.41213	0.43781	0.43949	0.32276	0.33859	0.19365	0.64055	0.83534	0.73937	0.67351	0.65682	0.65674	0.61089	0.5766	0.59867
4.HNE	-0.25304	0.052148	0.2976	0.60236	0.72417	1	0.823	0.25528	0.20954	0.33691	0.24595	0.20517	0.099018	0.61514	0.71377	0.54039	0.56099	0.53453	0.47576	0.50151	0.42624	0.32856
2,4.Dec	-0.48148	-0.0039252	0.038337	0.73435	0.72541	0.823	1	0.15821	0.32897	0.315	0.26199	0.37852	0.10915	0.55362	0.74883	0.64662	0.49279	0.50782	0.48974	0.38401	0.47015	0.44636
Cit	0.00060399	0.28236	0.26143	0.25837	0.41213	0.25528	0.15821	1	0.75217	0.87559	0.81998	0.62648	0.70923	0.36588	0.69893	0.72261	0.73998	0.85401	0.81643	0.81954	0.76338	0.72167
GSSG	0.21258	0.65732	0.49475	0.39102	0.43781	0.20954	0.32897	0.75217	1	0.91166	0.94762	0.94878	0.86093	0.68656	0.78474	0.88331	0.76129	0.87675	0.88204	0.8884	0.94321	0.95974
VC	0.19588	0.50974	0.56217	0.27224	0.43949	0.33691	0.315	0.87559	0.91166	1	0.9724	0.84677	0.85289	0.62589	0.79272	0.83284	0.84765	0.9349	0.93367	0.91132	0.90487	0.8525
Arg	0.27303	0.59436	0.59835	0.23903	0.32276	0.24595	0.26199	0.81998	0.94762	0.9724	1	0.91995	0.93232	0.59972	0.72962	0.82622	0.78787	0.88556	0.89173	0.88126	0.92088	0.86429
Hcy	0.20832	0.57665	0.48722	0.29986	0.33859	0.20517	0.37852	0.62648	0.94878	0.84677	0.91995	1	0.87153	0.58272	0.71122	0.83602	0.62952	0.76054	0.79126	0.78267	0.87357	0.86924
GSNO	0.24577	0.50439	0.54071	0.2093	0.19365	0.099018	0.10915	0.70923	0.86093	0.85289	0.93232	0.87153	1	0.43749	0.55292	0.74525	0.70703	0.74888	0.79958	0.73827	0.85218	0.75258
Cro	0.27474	0.72757	0.67621	0.56621	0.64055	0.61514	0.55362	0.36588	0.68656	0.62589	0.59972	0.58272	0.43749	1	0.78489	0.71265	0.74861	0.75036	0.70769	0.80277	0.75177	0.76376
NADPH	-0.18211	0.36389	0.31452	0.69808	0.83534	0.71377	0.74883	0.69893	0.78474	0.79272	0.72962	0.71122	0.55292	0.78489	1	0.94489	0.84054	0.92211	0.88113	0.88052	0.87732	0.87178
NAD+	-0.17772	0.39227	0.3002	0.70429	0.73937	0.54039	0.64662	0.72261	0.88331	0.83284	0.82622	0.83602	0.74525	0.71265	0.94489	1	0.86009	0.92656	0.92681	0.86594	0.95591	0.93189
GSH	-0.053062	0.39457	0.48498	0.64153	0.67351	0.56099	0.49279	0.73998	0.76129	0.84765	0.78787	0.62952	0.70703	0.74861	0.84054	0.86009	1	0.94578	0.96048	0.84239	0.88079	0.78885
NADP+	-0.0020721	0.48113	0.4642	0.55871	0.65682	0.53453	0.50782	0.85401	0.87675	0.9349	0.88556	0.76054	0.74888	0.75036	0.92211	0.92656	0.94578	1	0.97197	0.94062	0.95051	0.90368
BH4	-0.033993	0.40708	0.45328	0.57864	0.65674	0.47576	0.48974	0.81643	0.88204	0.93367	0.89173	0.79126	0.79958	0.70769	0.88113	0.92681	0.96048	0.97197	1	0.89291	0.93411	0.87418
Cys	0.23054	0.63083	0.59538	0.42505	0.61089	0.50151	0.38401	0.81954	0.8884	0.91132	0.88126	0.78267	0.73827	0.80277	0.88052	0.86594	0.84239	0.94062	0.89291	1	0.91958	0.90428
UA	0.063095	0.5868	0.48633	0.54914	0.5766	0.42624	0.47015	0.76338	0.94321	0.90487	0.92088	0.87357	0.85218	0.75177	0.87732	0.95591	0.88079	0.95051	0.93411	0.91958	1	0.96173
NADH	0.073882	0.63296	0.39421	0.54368	0.59867	0.32856	0.44636	0.72167	0.95974	0.8525	0.86429	0.86924	0.75258	0.76376	0.87178	0.93189	0.78885	0.90368	0.87418	0.90428	0.96173	1
Table S22 Pearson correlation assessment of the redox metabolites （p value）
（Pearson p-value）	Hexanal	Ben	4.HHE	MDA	2,4.Non	4.HNE	2,4.Dec	Cit	GSSG	VC	Arg	Hcy	GSNO	Cro	NADPH	NAD+	GSH	NADP+	BH4	Cys	UA	NADH
Hexanal	NA	0.014717	0.0077375	0.098033	0.1881	0.48057	0.15884	0.99868	0.55542	0.58758	0.44532	0.56358	0.49369	0.44235	0.61458	0.62329	0.88425	0.99547	0.92573	0.52165	0.86253	0.83926
Ben	0.014717	NA	0.0091759	0.89066	0.97036	0.88624	0.99141	0.42926	0.038889	0.1323	0.069973	0.080973	0.1371	0.017081	0.30129	0.2622	0.25917	0.15919	0.24298	0.050505	0.074542	0.049497
4.HHE	0.0077375	0.0091759	NA	0.81865	0.97428	0.40365	0.91626	0.46564	0.14601	0.090744	0.067639	0.15321	0.10657	0.031808	0.37611	0.39935	0.15539	0.17654	0.18829	0.069374	0.15408	0.25964
MDA	0.098033	0.89066	0.81865	NA	0.0036375	0.065342	0.015582	0.47106	0.26386	0.44669	0.50599	0.39992	0.56169	0.087948	0.024766	0.022982	0.045568	0.093186	0.079686	0.22076	0.10016	0.10428
2,4.Non	0.1881	0.97036	0.97428	0.0036375	NA	0.017868	0.017578	0.23662	0.20571	0.20378	0.36303	0.33856	0.59193	0.046008	0.0026234	0.014534	0.032762	0.039092	0.039123	0.060635	0.081002	0.067452
4.HNE	0.48057	0.88624	0.40365	0.065342	0.017868	NA	0.0034474	0.47656	0.56123	0.34112	0.49336	0.56962	0.78551	0.058371	0.020433	0.10681	0.091578	0.11143	0.16457	0.13972	0.21933	0.35396
2,4.Dec	0.15884	0.99141	0.91626	0.015582	0.017578	0.0034474	NA	0.66244	0.35333	0.37533	0.46464	0.28077	0.76406	0.096859	0.012694	0.04334	0.14786	0.13401	0.15078	0.27328	0.17031	0.19597
Cit	0.99868	0.42926	0.46564	0.47106	0.23662	0.47656	0.66244	NA	0.012084	0.00089967	0.0036749	0.052615	0.021628	0.29845	0.024518	0.018237	0.014409	0.00166	0.0039554	0.0037087	0.010191	0.018463
GSSG	0.55542	0.038889	0.14601	0.26386	0.20571	0.56123	0.35333	0.012084	NA	0.00023926	3.0916e-05	2.83e-05	0.0013787	0.028324	0.0071785	0.00070293	0.010527	0.00086763	0.00073307	0.0005919	4.2473e-05	1.0946e-05
VC	0.58758	0.1323	0.090744	0.44669	0.20378	0.34112	0.37533	0.00089967	0.00023926	NA	2.4548e-06	0.001996	0.0017088	0.052904	0.0062352	0.0027772	0.0019527	7.2596e-05	7.8153e-05	0.00024286	0.00031897	0.0017266
Arg	0.44532	0.069973	0.067639	0.50599	0.36303	0.49336	0.46464	0.0036749	3.0916e-05	2.4548e-06	NA	0.00016299	8.4535e-05	0.066847	0.016618	0.0032167	0.0067976	0.00065216	0.00052653	0.00075183	0.00015567	0.0012555
Hcy	0.56358	0.080973	0.15321	0.39992	0.33856	0.56962	0.28077	0.052615	2.83e-05	0.001996	0.00016299	NA	0.0010176	0.077085	0.021097	0.0025822	0.051137	0.01065	0.0064008	0.0074379	0.00095715	0.0010891
GSNO	0.49369	0.1371	0.10657	0.56169	0.59193	0.78551	0.76406	0.021628	0.0013787	0.0017088	8.4535e-05	0.0010176	NA	0.20609	0.097369	0.013369	0.022225	0.012685	0.0054986	0.01476	0.0017409	0.012012
Cro	0.44235	0.017081	0.031808	0.087948	0.046008	0.058371	0.096859	0.29845	0.028324	0.052904	0.066847	0.077085	0.20609	NA	0.0071592	0.020723	0.012735	0.012411	0.022044	0.0051788	0.012157	0.010131
NADPH	0.61458	0.30129	0.37611	0.024766	0.0026234	0.020433	0.012694	0.024518	0.0071785	0.0062352	0.016618	0.021097	0.097369	0.0071592	NA	3.7741e-05	0.0023225	0.00014645	0.00075504	0.00077007	0.0008524	0.0010102
NAD+	0.62329	0.2622	0.39935	0.022982	0.014534	0.10681	0.04334	0.018237	0.00070293	0.0027772	0.0032167	0.0025822	0.013369	0.020723	3.7741e-05	NA	0.001411	0.00011638	0.00011488	0.0011982	1.5672e-05	8.6647e-05
GSH	0.88425	0.25917	0.15539	0.045568	0.032762	0.091578	0.14786	0.014409	0.010527	0.0019527	0.0067976	0.051137	0.022225	0.012735	0.0023225	0.001411	NA	3.5403e-05	1.0171e-05	0.0022216	0.00076337	0.0066806
NADP+	0.99547	0.15919	0.17654	0.093186	0.039092	0.11143	0.13401	0.00166	0.00086763	7.2596e-05	0.00065216	0.01065	0.012685	0.012411	0.00014645	0.00011638	3.5403e-05	NA	2.6114e-06	5.0599e-05	2.4709e-05	0.00033475
BH4	0.92573	0.24298	0.18829	0.079686	0.039123	0.16457	0.15078	0.0039554	0.00073307	7.8153e-05	0.00052653	0.0064008	0.0054986	0.022044	0.00075504	0.00011488	1.0171e-05	2.6114e-06	NA	0.00050466	7.6108e-05	0.00093937
Cys	0.52165	0.050505	0.069374	0.22076	0.060635	0.13972	0.27328	0.0037087	0.0005919	0.00024286	0.00075183	0.0074379	0.01476	0.0051788	0.00077007	0.0011982	0.0022216	5.0599e-05	0.00050466	NA	0.00016592	0.00032679
UA	0.86253	0.074542	0.15408	0.10016	0.081002	0.21933	0.17031	0.010191	4.2473e-05	0.00031897	0.00015567	0.00095715	0.0017409	0.012157	0.0008524	1.5672e-05	0.00076337	2.4709e-05	7.6108e-05	0.00016592	NA	8.9631e-06
NADH	0.83926	0.049497	0.25964	0.10428	0.067452	0.35396	0.19597	0.018463	1.0946e-05	0.0017266	0.0012555	0.0010891	0.012012	0.010131	0.0010102	8.6647e-05	0.0066806	0.00033475	0.00093937	0.00032679	8.9631e-06	NA
