# Supplementary material for: Multi-Omics Approach Reveals Redox Homeostasis Reprogramming in Early-Stage Clear Cell Renal Cell Carcinoma
Source: Antioxidants (Basel). 2022 Dec 29;12(1):81. doi: 10.3390/antiox12010081 (PMC9854847; doi:10.3390/antiox12010081)
Supplement: Supplementary file 1 [file antioxidants-12-00081-s001.zip › Table S23.csv]

Table S23 ROC curve evaluation of redox metabolites
	AUC	Pval	FC
NADPH	1	6.47E-04	8.2826
NAD+	1	0.0017264	4.3681
NADP+	0.96	0.0028713	3.6959
GSH	0.96	0.0044263	3.4279
Cys	0.96	0.01071	5.2435
UA	0.92	0.01115	3.0016
NADH	0.92	0.030732	2.8181
Cit	0.92	0.026288	1.7609
BH4	0.92	0.0045955	3.243
4.HNE	0.92	0.0089055	1.5989
2,4.Non	0.92	0.011504	3.7525
2,4.Dec	0.92	0.021133	1.3888
VC	0.88	0.035858	2.5956
Arg	0.88	0.056233	2.4497
MDA	0.88	0.010641	3.8228
GSSG	0.84	0.055112	2.3667
Cro	0.84	0.057987	1.6768
Hcy	0.8	0.090735	2.4798
GSNO	0.72	0.12605	2.233
Ben	0.68	0.60727	1.0834
4.HHE	0.64	0.49893	1.1769
Hexanal	0.52	0.41205	0.65767
