# Supplementary material for: Multi-Omics Approach Reveals Redox Homeostasis Reprogramming in Early-Stage Clear Cell Renal Cell Carcinoma
Source: Antioxidants (Basel). 2022 Dec 29;12(1):81. doi: 10.3390/antiox12010081 (PMC9854847; doi:10.3390/antiox12010081)
Supplement: Supplementary file 1 [file antioxidants-12-00081-s001.zip › Table S1.xlsx]

## Sheet: Sheet1
Patients information
Carcinoma tissue number	ccRCC-01	ccRCC-02	ccRCC-03	ccRCC-04	ccRCC-05
Para-carcinoma tissue number	Control-01	Control-02	Control-03	Control-04	Control-05
Gender	Male	Male	Female	Female	Male
Age	53y	68y	63y	68y	66y
Pathology Type	KIRC	KIRC	KIRC	KIRC	KIRC
Fuhrman grade	Grade 2	Grade 2	Grade 2	Grade 2	Grade 2
TNM stage	T1aN0M0	T1aN0M0	T1aN0M0	T1bN0M0	T1bN0M0
