# Supplementary material for: Multi-Omics Approach Reveals Redox Homeostasis Reprogramming in Early-Stage Clear Cell Renal Cell Carcinoma
Source: Antioxidants (Basel). 2022 Dec 29;12(1):81. doi: 10.3390/antiox12010081 (PMC9854847; doi:10.3390/antiox12010081)
Supplement: Supplementary file 1 [file antioxidants-12-00081-s001.zip › Table S2.xlsx]

## Sheet: Sheet1
Table S2 Protein information identified from ccRCC and normal tissue (data have been log2 transformed)
Gene	ccRCC-01	ccRCC-02	ccRCC-03	Control-01	Control-02	Control-03
ALB	15.6377	16.346	15.699	14.6432	14.9571	15.2067
MYH9	14.3113	13.6659	14.7146	13.1561	13.1559	13.4541
VIM	14.2022	13.8802	14.1055	12.218	12.1598	12.0626
AHNAK	13.9124	13.959	14.1026	13.0933	13.0756	13.0077
ANXA4	13.8862	12.7896	12.6705	11.0005	10.7803	10.7068
PGK1	13.8309	13.5085	13.5609	12.3412	12.3929	12.322
ENO1	13.755	13.6251	13.5508	12.5148	12.556	12.5247
PLEC	13.7191	13.5681	14.1568	13.0175	13.0405	13.0908
FLNA	13.6112	13.035	14.105	12.9216	12.7284	12.9198
PKM	13.5743	14.0932	13.84	12.2814	12.2968	12.174
SPTAN1	13.5516	13.6094	13.7451	13.853	13.8251	13.8073
SPTBN1	13.4593	13.4782	13.6138	13.6511	13.6094	13.6021
DYNC1H1	13.4247	13.5801	13.5916	13.3888	13.3746	13.3116
C3	13.3537	13.6741	13.1187	12.2763	12.7068	12.6542
TLN1	13.3077	13.2974	13.7685	12.93	12.8555	12.8113
ALDH1A1	13.2276	11.8023	11.4341	11.7052	11.6667	11.4188
PFKP	13.1542	13.1693	12.6153	10.5972	10.6554	10.5761
GAPDH	13.1215	12.968	12.8467	12.146	12.1978	12.1341
ACLY	13.1171	13.3842	12.8004	11.5516	11.4239	11.4176
TF	13.0744	13.426	12.8305	11.8396	12.134	12.0845
LDHA	13.0207	12.6539	12.1073	10.4596	10.5014	10.2734
MSN	13.0007	12.9432	13.2114	12.7884	12.6604	12.791
CLTC	12.9536	12.9293	12.9469	12.9548	12.9159	12.9049
LMNA	12.942	13.0487	13.2873	11.8865	11.9427	11.9229
SERPINA1	12.8429	13.0723	12.5059	11.5556	11.6846	11.7585
ACTN4	12.8335	12.5358	12.9177	12.796	13.0104	13.0327
HSP90B1	12.8103	12.9458	13.0197	12.6234	12.6364	12.4912
CNDP2	12.7381	12.8555	12.5736	11.8213	11.8905	11.9473
ANXA5	12.7358	12.627	12.627	11.4337	11.3603	11.2725
TPI1	12.6342	12.4454	12.7236	11.193	11.1861	11.2558
P4HB	12.6106	12.5394	12.6536	11.8355	11.7017	11.7751
HIST1H4A	12.5062	12.7217	12.5722	11.0953	11.1261	11.4051
HP	12.4871	11.9988	11.6502	10.9066	11.0156	11.0315
HIST1H1E	12.4362	12.6587	12.4146	11.2758	11.2065	11.1201
LRP2	12.4287	12.74	12.2125	13.4754	13.4633	13.3549
ALDOA	12.4084	12.2428	12.1741	11.0503	10.9436	10.8614
HSP90AA1	12.4006	12.3673	12.4994	12.4668	12.4524	12.4668
GSTA1	12.3742	12.3322	11.5287	12.7494	12.9565	12.7454
HSPA9	12.3691	11.9093	11.6472	12.5544	12.5589	12.7007
HBB	12.3615	13.8081	13.4696	12.5592	12.5961	12.6306
EZR	12.3299	11.9328	12.268	12.0569	12.0932	12.1448
TUBA1C	12.2628	12.1119	12.3728	12.0116	11.9123	12.0031
COL6A3	12.2455	12.1004	12.7194	11.3036	11.7168	11.4167
MVP	12.2331	12.4464	12.2037	11.1055	11.0128	10.9717
VCL	12.2293	12.0481	12.6794	12.061	11.9267	11.9496
MYH11	12.2219	11.5023	12.7168	11.4416	11.8254	12.1691
HBA2	12.1984	13.5978	13.4994	12.3625	12.3579	12.3758
ALDH1L1	12.1531	11.8414	11.1931	12.342	12.2242	12.329
IQGAP1	12.1476	11.9537	12.3228	11.5051	11.4169	11.3363
EEF2	12.0921	11.9404	12.2824	11.8538	11.808	11.6977
ANXA2	12.0785	12.1235	12.5298	11.1186	10.9859	10.988
VCP	12.0478	11.8499	11.954	11.8762	11.7861	11.7015
YWHAE	12.0171	11.8795	11.8167	11.6118	11.5763	11.4946
HSPA5	12.0117	12.0097	12.2619	11.7618	11.7465	11.7144
FLNB	12.0069	11.9277	11.838	11.926	11.9142	11.7774
ACO2	11.9998	11.7948	11.3251	12.7764	13.0015	12.7452
IGHG1	11.9948	12.3371	11.8703	10.7924	11.3416	11.3274
HSPG2	11.99	12.3025	12.2959	10.97	11.4683	11.495
HPX	11.9767	12.1858	11.7873	10.9231	11.0529	11.2094
CALR	11.9713	11.9564	12.0843	11.7646	11.6415	11.6166
CANX	11.969	12.4218	11.8115	11.2422	11.3083	11.1174
MYO1C	11.9549	11.7362	12.1928	11.0184	11.2021	11.2283
PGAM1	11.9479	11.7912	11.7238	10.8686	10.8793	10.8188
NCL	11.9436	11.9813	12.1412	11.4834	11.4245	11.4404
HSPB1	11.9408	11.7558	11.2384	10.8538	10.8548	10.9076
UBA1	11.939	11.8688	11.8111	11.7452	11.7675	11.5729
ANXA6	11.917	12.9731	12.8504	12.3256	12.4407	12.4056
PFKL	11.9148	11.6996	11.5583	11.2932	11.4093	11.2135
CP	11.8925	12.181	11.5843	10.5647	10.9702	10.6249
TUBB4B	11.8883	11.8799	12.1646	11.9529	11.8795	11.9563
ATP5A1	11.8717	11.8185	11.6215	12.8328	12.9279	12.8701
CCT8	11.8625	11.7348	11.6693	11.321	11.3924	11.3703
EEF1A1	11.8471	11.6889	11.6979	11.4488	11.3954	11.3165
PDIA4	11.8462	11.6233	11.7373	11.4725	11.3865	11.352
HNRNPA2B1	11.8419	11.6863	12.1914	11.328	11.0424	11.2776
PPIA	11.8321	11.9107	11.3397	10.8463	10.867	10.9037
CTNNA1	11.8249	11.8389	11.8554	11.7118	11.6713	11.7054
CAND1	11.7741	11.7069	11.6862	11.5018	11.4866	11.4215
CUBN	11.7724	11.9508	11.3987	12.6179	12.665	12.6782
LMNB2	11.77	11.7912	12.0402	11.5945	11.6829	11.5295
CRYZ	11.7625	11.1232	10.6507	11.8392	11.4572	11.3694
PYGL	11.7459	10.9476	11.6148	9.78398	9.81009	9.81522
LCP1	11.7448	11.6348	12.5914	11.2698	10.9996	10.8857
AKR1B1	11.7399	11.7127	11.3573	10.268	10.2846	10.1166
CCT4	11.7346	11.4077	11.4653	11.1682	11.2262	11.262
A2M	11.7298	11.5135	11.4099	10.5488	10.9049	10.7146
LRPPRC	11.7285	11.4194	11.3685	12.592	12.0311	12.4797
APOA1	11.7208	12.1123	11.1828	10.568	10.8703	10.9177
DPYSL2	11.7004	11.6974	11.6934	10.8346	10.7798	10.7691
HIST2H2BF	11.6266	11.8036	11.7057	10.6071	10.5891	10.7283
FGA	11.6238	11.3133	10.4558	10.8175	11.1764	10.7074
PGM1	11.6119	11.5039	11.6876	11.4115	11.4106	11.3652
HNRNPU	11.6095	11.6278	11.7916	11.1829	11.0086	11.1157
HSPD1	11.6047	11.3661	11.2002	12.8362	12.864	12.7842
OGDH	11.6027	11.1784	11.2413	12.1492	12.0307	12.149
PRDX6	11.602	11.4781	11.3128	11.7509	11.6418	11.5974
TPM4	11.5991	11.4334	12.3068	11.5979	11.3342	11.4034
RPL3	11.5907	11.482	11.7078	11.3272	11.243	11.2435
GLUD1	11.5882	11.5262	10.9501	12.5404	12.7841	12.516
GSTO1	11.5866	11.4006	11.2803	11.264	11.1721	11.349
EHD2	11.5852	11.2226	11.3569	9.91677	10.0139	9.982
HMGB1	11.5594	11.4374	11.8139	11.0707	11.0057	10.8685
IGHA1	11.5536	11.7455	10.9151	10.44	10.8461	10.4497
DPP4	11.5453	11.0881	11.3304	12.1069	12.0818	11.9209
AKR1A1	11.5425	11.6786	11.1628	11.9436	11.9758	11.9851
PLIN2	11.5415	11.4828	12.4651	9.36741	9.63826	9.48844
LAP3	11.5406	11.3464	11.8252	12.0137	11.8137	11.9747
HADHB	11.5298	11.1371	10.8213	11.8924	11.8992	11.8874
MYL6	11.5146	10.9205	12.0059	10.4792	10.5613	10.8865
BGN	11.5114	11.3597	11.532	10.5748	10.6788	10.6828
IDH2	11.5041	11.0749	11.0273	12.5065	12.6839	12.4722
MYO6	11.5034	11.4914	11.366	11.9023	11.9715	12.0622
PYGB	11.492	11.2579	11.7022	10.9109	10.745	10.8453
ENO2	11.4919	10.6367	11.0052	8.99661	9.12231	8.97384
YWHAB	11.4725	11.4533	11.6373	11.1679	11.0899	10.9977
LTA4H	11.4706	11.3869	11.3074	11.1868	11.163	11.1642
NNT	11.4696	11.2164	11.1916	12.1684	12.1634	12.2458
CCT3	11.4662	11.1764	11.2676	10.98	11.0695	11.0902
CFH	11.4661	11.5873	11.2662	10.8098	11.1117	11.0142
NPM1	11.4566	11.1682	11.1009	10.3173	10.1874	10.3356
COPA	11.4463	11.4781	11.438	11.2962	11.2496	11.2443
GSN	11.4443	11.3017	11.8815	10.9869	10.9615	10.9502
ACAA2	11.4307	10.756	10.2377	11.4866	11.4913	11.4444
XRCC6	11.426	11.5911	11.6549	11.2414	11.0893	11.0633
ACSM2B	11.4223	10.8238	10.7242	13.2795	12.9519	13.3091
ATP1A1	11.4129	11.568	11.3789	12.7115	12.9851	12.8189
PRKDC	11.4098	11.4002	11.5326	11.1096	10.9948	10.9717
ITGB1	11.4074	11.3429	11.7868	11.0362	11.0044	10.8533
FGB	11.4025	11.0264	10.2358	10.8874	11.2489	10.6878
ACADVL	11.4	10.9184	10.8529	11.5829	11.5601	11.6488
HPCAL1	11.3983	11.0704	10.8304	10.1881	10.257	10.1978
PSME1	11.3948	11.2388	11.3796	10.6754	10.5191	10.5362
GDI2	11.3926	11.3422	11.4833	11.3774	11.3371	11.3404
CAPN1	11.3871	11.127	11.2303	10.7177	10.5248	10.4116
AHCY	11.3761	11.4043	10.9158	12.0985	12.0653	12.2116
MDH1	11.3755	11.2735	11.1119	12.0323	11.9231	11.9705
PRDX1	11.3741	11.1613	11.0657	11.1744	11.2091	11.1373
ACSL1	11.3717	11.0531	10.9711	12.1538	11.9714	12.0826
DARS	11.371	10.7262	10.8955	9.9935	9.87206	9.92481
CMBL	11.3677	11.3782	10.7046	11.3224	11.549	11.6797
ITIH1	11.3625	10.773	11.7733	9.69017	10.0097	9.95478
ARPC2	11.3525	11.2055	11.7327	11.1697	11.0773	11.0709
PFN1	11.3384	10.9763	11.2789	10.3757	10.2137	10.2246
TALDO1	11.3379	11.4517	11.2808	11.3625	11.1732	11.0724
NDRG1	11.3377	11.2171	10.9618	9.59582	9.5904	9.50164
CCT7	11.3371	11.0276	11.0298	10.7737	10.8387	10.8314
KRT1	11.3278	11.1153	10.6594	10.4074	10.4211	10.0286
MYOF	11.3276	10.8616	11.4165	10.4737	10.3106	10.2312
AKR1C3	11.3262	11.3109	11.1748	11.2982	11.2494	11.303
PHB2	11.3045	10.9518	10.956	11.5896	11.7296	11.603
UGT1A6	11.2919	9.58722	9.43442	10.4174	10.2005	9.78349
ALDH9A1	11.2912	10.9982	10.946	11.5794	11.5768	11.5368
MAOB	11.2902	10.873	10.6409	11.4371	11.4708	11.681
CAP1	11.2879	11.2286	11.532	10.8273	10.7093	10.6943
GNB2L1	11.2868	11.1777	11.3661	10.9171	10.8605	10.8458
ST13	11.2866	11.2084	10.8758	10.7729	10.8949	10.8435
EHD4	11.2822	11.5424	11.6236	10.7701	10.8104	10.7463
LDHB	11.2803	11.1534	11.295	12.1555	12.1911	12.186
PEBP1	11.2667	11.0163	10.4863	11.2727	11.4338	11.363
CCT5	11.2643	10.8935	10.9678	10.7024	10.7667	10.7438
PLG	11.2609	11.5024	11.0258	10.4671	10.6103	10.738
FERMT2	11.2563	11.397	11.6379	11.2398	11.2725	11.1251
KRT18	11.2481	12.7571	11.0165	11.5165	11.5302	11.3532
PTRF	11.2368	10.7154	10.8421	9.50958	9.53897	9.6532
ACTN1	11.2201	10.5742	11.4936	10.5456	10.4265	10.5741
ALDH6A1	11.2173	10.8897	10.6175	12.9812	12.8731	12.9865
STIP1	11.1999	10.9285	11.2033	10.6268	10.5405	10.7217
EPRS	11.1998	11.1775	11.1464	10.9359	10.9147	10.9197
RNH1	11.1968	10.9423	11.1536	10.8265	10.7337	10.7985
MTHFD1	11.1901	11.192	10.7642	11.3478	11.3238	11.3052
KNG1	11.1852	11.4415	10.9984	10.6628	10.7463	10.8708
TCP1	11.1751	10.7765	10.8736	10.6088	10.6762	10.6942
ANXA11	11.167	11.1032	11.1974	10.9298	10.8898	10.7561
ARHGDIA	11.1653	11.1762	11.3546	10.6931	10.7265	10.6939
MDH2	11.1572	10.4414	10.4331	11.914	11.7858	11.7308
PRDX2	11.1442	11.6764	11.4236	11.0556	11.0474	10.9663
RPS3A	11.1434	10.9607	11.342	10.7038	10.6385	10.6314
AARS	11.1367	11.5703	11.217	10.9952	10.835	10.938
CPT2	11.1296	10.7492	10.4697	11.5131	11.4368	11.421
PARP1	11.1049	11.0859	11.1705	10.6239	10.4776	10.4271
HK1	11.1036	10.9112	11.2928	10.6035	10.7526	10.618
SHMT2	11.1035	10.7962	10.1992	10.8185	10.5952	10.7103
PDIA3	11.0973	11.1797	11.2527	10.7572	10.6404	10.6484
RPL6	11.0884	10.9842	11.1647	11.0095	10.9378	11.0385
YWHAZ	11.0841	10.8773	11.084	10.2977	10.2228	10.1509
ATP6V1A	11.0727	11.1947	11.0258	12.0559	12.0053	12.0388
CCT6A	11.0597	10.7669	10.8031	10.5371	10.6329	10.6436
HSP90AB1	11.0533	11.0949	11.1997	10.5251	10.5405	10.405
TUFM	11.0507	10.6383	10.9094	12.151	11.534	12.3836
GSTP1	11.0463	11.9573	11.361	11.4429	11.3943	11.0804
ARHGDIB	11.0406	11.1532	11.883	10.2501	10.0206	9.97413
NPEPPS	11.0405	11.0042	11.143	10.8869	10.8702	10.8169
KTN1	11.0313	11.2414	11.1598	10.9914	11.0118	10.9628
TAGLN	11.0308	10.4346	12.1557	11.6778	11.4588	11.6587
TNC	11.0284	9.47452	11.9321	10.1519	9.5763	9.4096
DYSF	11.0204	11.4386	11.5198	10.0244	10.1277	10.0796
MYH10	11.0156	10.8289	11.5302	11.3287	11.3664	12.154
NIT2	11.0156	10.5326	10.3919	11.0686	11.0773	11.0607
SHMT1	11.0127	10.869	10.5589	11.6215	11.6934	11.778
GOT1	11.0013	10.7328	10.2415	11.2675	11.3415	11.3608
MME	10.9988	10.8191	10.475	12.8388	12.7849	12.7903
LMNB1	10.9951	11.0806	11.3136	10.0728	9.99421	9.82734
COPB1	10.9946	11.0477	10.9841	10.81	10.8013	10.6985
ATP5B	10.9929	11.0121	10.8136	11.9499	12.0189	11.9304
SERPINH1	10.9895	10.8308	11.293	9.84941	9.97571	9.88325
AP1B1	10.9873	10.9279	11.0102	11.2073	11.1311	11.1197
SCGN	10.9811	10.4175	9.04494	7.67455	7.6489	7.59694
APOA4	10.9779	10.7268	10.3948	11.2454	10.8994	11.5109
WDR1	10.9748	10.8716	11.2572	10.9838	10.9018	10.8616
FN1	10.9741	10.7644	10.9313	10.4932	11.0098	10.7283
CBR1	10.9687	11.104	11.0399	11.1959	11.1246	11.2221
POSTN	10.9646	10.1043	11.7827	9.87437	9.85674	9.80187
SFPQ	10.9629	11.1181	11.1921	10.6095	10.5594	10.5585
PAFAH1B1	10.9614	10.8761	11.0116	10.3486	10.2366	10.347
LUM	10.9604	10.7049	11.1511	10.4444	10.2242	10.6191
XRCC5	10.958	11.0394	11.0402	10.5701	10.5629	10.5136
HNRNPK	10.9495	11.0808	11.2532	10.5563	10.5539	10.4556
COL12A1	10.9483	10.3497	10.9876	10.3234	10.4743	10.6584
GLO1	10.946	10.6891	10.6749	10.2402	10.1733	10.2769
GATM	10.9427	10.7751	10.6354	12.8169	12.6283	12.9803
PSMD2	10.9389	10.8769	10.8524	10.6975	10.7249	10.6819
EHHADH	10.9369	11.0312	10.4734	12.2855	12.3822	12.2155
SSB	10.9353	11.1927	11.228	10.9633	10.8261	10.8076
DDAH1	10.9344	10.6783	10.408	10.9088	10.903	10.8347
ITIH2	10.9246	10.5846	11.0759	10.2386	10.4952	10.3895
CRYL1	10.9224	10.1299	10.1536	11.2126	11.2589	11.2769
ALDH2	10.9204	10.7598	10.107	12.4391	12.5448	11.6869
TXN	10.9154	11.6092	10.3075	10.9449	10.9749	10.9561
COL14A1	10.8959	10.2427	10.8328	11.2632	10.6768	10.6068
COPB2	10.8906	10.9703	10.9952	10.813	10.775	10.7139
HSPA4	10.8823	10.899	10.8041	11.0105	10.9629	11.0006
PLS3	10.8741	10.6953	10.8753	11.4277	11.3028	11.3698
EIF5A	10.8589	10.7048	10.9583	10.5431	10.5177	10.4363
HNRNPR	10.8549	10.8767	11.0649	10.5718	10.5714	10.5074
CCT2	10.8536	10.6333	10.6678	10.5518	10.571	10.5861
MAP4	10.8465	10.7854	11.0084	10.808	10.6887	10.729
DHX9	10.8453	10.957	11.0081	10.6361	10.6148	10.6479
THBS1	10.8438	10.3391	10.1355	10.5728	10.1434	10.5522
ECHS1	10.8405	10.623	10.4553	12.2697	12.4499	12.2736
GANAB	10.8268	11.0541	10.8353	10.3974	10.4573	10.287
TKT	10.8224	10.6643	10.9535	11.4174	11.0511	11.1012
PURA	10.8215	11.0164	10.8105	10.4467	10.5129	10.4127
YWHAH	10.82	11.217	11.1929	9.70027	9.5494	9.47066
RAB2A	10.812	10.6765	10.7636	10.5597	10.4273	10.44
EPHX2	10.8061	11.2491	10.4397	11.1146	11.5937	11.3463
ACO1	10.802	10.8176	10.851	12.6707	12.5164	12.4182
EEF1G	10.8	10.7676	10.9332	10.965	10.8765	10.8909
PPIB	10.7956	10.8824	10.9768	10.4397	10.3098	10.2447
RAB7A	10.7903	10.7549	10.8785	10.7974	10.8053	10.7787
H2AFX	10.7895	10.8379	10.8517	9.40684	9.3015	9.41848
ACAT1	10.7888	10.3078	9.93325	12.2673	12.333	12.0433
CYB5R3	10.7886	10.8812	11.267	9.65553	9.81362	9.69017
SLC27A2	10.78	11.1534	10.4033	11.5132	11.5937	11.7755
PRKCSH	10.7782	10.9503	10.721	10.151	10.1257	10.1035
PPP2R1A	10.774	10.7496	10.7663	10.618	10.5859	10.6197
PDZK1	10.7727	11.0729	10.3188	12.0814	12.1612	12.1181
PCYOX1	10.7645	11.3116	10.8388	11.3971	11.468	11.4144
IGLC2	10.7636	10.8374	10.0351	9.68089	9.93958	9.49665
ORM1	10.7635	10.8781	10.5465	9.90614	9.85969	10.127
UGP2	10.7577	10.6903	10.7816	10.8115	10.867	10.7154
ETFB	10.7542	10.3712	9.96953	11.7097	11.7386	11.7346
AKR7A2	10.7535	10.5057	10.2702	10.6243	10.6766	10.6041
AZGP1	10.7467	10.8084	10.4662	11.0616	10.9896	11.5821
SERPINC1	10.7437	11.2743	10.2747	10.258	9.97585	10.6684
CLIC4	10.7405	10.881	10.6886	11.3914	11.4628	11.5305
RAB1A	10.7369	10.7611	10.7138	10.7304	10.6585	10.6057
ANXA1	10.7327	11.6714	11.9909	10.2352	10.1184	10.0178
AP2A2	10.7327	10.5828	10.763	10.8086	10.7754	10.7611
DDB1	10.7281	10.6815	10.7644	10.3512	10.3436	10.3386
ENPP3	10.7243	10.1378	9.95855	9.08082	9.29921	8.96376
SMS	10.722	10.542	10.4451	10.5819	10.5091	10.5412
C21orf33	10.7204	10.5661	10.2907	11.6344	11.9601	11.9129
DDX17	10.7152	10.6593	10.9562	10.283	10.2088	10.2935
SLC25A13	10.7126	10.1986	9.95012	11.2844	11.4152	11.2552
TRIM28	10.6979	10.4242	10.773	10.2365	10.1201	10.245
DAK	10.6956	10.6013	10.397	11.57	11.8702	11.8177
DCTN2	10.6796	10.7306	10.6394	10.4497	10.4351	10.3951
ADH5	10.6786	10.6482	10.2577	10.6653	10.709	10.6013
GSS	10.6775	10.3185	10.4226	10.8056	10.7398	10.8035
GOT2	10.6744	10.3824	10.1988	12.0036	12.0544	11.8751
NES	10.6704	10.2842	10.9003	10.5247	10.7151	10.5146
SLC25A3	10.6681	10.634	10.4418	11.9204	12.0359	11.9883
CS	10.6637	10.2349	10.4467	11.2194	11.263	11.1807
OPA1	10.6537	10.4318	10.5107	10.693	10.7455	10.6438
H2AFY	10.6484	10.7185	10.6264	9.7364	9.71287	9.99053
CTNND1	10.648	10.6272	10.8151	10.4715	10.4174	10.4869
SDHA	10.6354	10.833	10.6529	11.7218	11.8146	11.7718
ARF3	10.6334	10.6595	10.7351	10.7952	10.7196	10.7987
RAB11A	10.6284	10.9438	10.6568	10.721	10.7515	10.6407
BCAP31	10.6246	11.0544	10.7705	10.5361	10.6446	10.573
AGL	10.622	10.6676	10.6844	10.1166	10.1861	10.1594
SERPINB1	10.6215	10.5946	10.3062	10.1015	10.1499	10.0908
PARK7	10.6192	10.3937	10.4416	10.8593	10.7751	10.838
ANPEP	10.6154	10.6827	10.8468	12.1441	12.4188	12.2625
H3F3A	10.6131	10.3017	10.9196	8.60881	8.36894	9.03864
BHMT	10.606	10.839	10.8997	11.9682	11.7898	12.31
IQGAP2	10.6035	10.6	10.5533	11.3283	11.2977	11.327
TAGLN2	10.5981	10.8423	11.3327	10.3592	10.0132	10.111
SERPINA3	10.5948	10.9015	9.8756	9.69262	9.75922	9.72451
PHB	10.5936	10.2142	10.1224	10.8552	10.9961	10.8442
ACADM	10.5881	10.4094	9.93354	11.4421	11.5648	11.4972
DSTN	10.5864	10.523	10.6456	10.3472	10.2279	10.224
ARPC1B	10.5682	10.4042	10.9448	10.1549	10.0676	9.93472
TXNDC5	10.5647	10.719	10.6116	10.1143	10.007	9.81938
IGLL5	10.5637	10.7461	9.59805	9.5588	9.76868	9.04794
HDGF	10.5621	10.8197	10.8581	10.3781	10.3559	10.2438
RPS12	10.553	10.3178	10.6913	10.0433	9.76504	9.91737
TPM3	10.5504	10.3999	10.6298	10.0865	9.93251	9.98171
PRPF8	10.5479	10.471	10.7048	10.2701	10.1581	10.2175
CHDH	10.5414	9.94749	10.0712	11.5084	10.7995	11.6636
ILF3	10.541	10.5722	10.783	10.2703	10.2743	10.18
C11orf54	10.5354	10.5178	9.9331	11.3436	11.2268	11.1998
ALDH4A1	10.5352	10.1367	10.0631	12.608	12.6855	12.46
MAT2A	10.5303	10.651	10.3053	10.3332	10.2252	10.4397
TBCA	10.5291	10.3743	10.1997	9.68527	9.61912	9.62242
XPO1	10.525	10.4464	10.6062	10.1412	10.1221	10.1114
RPL4	10.5243	10.4029	10.6551	10.2602	10.1875	10.141
GNPDA1	10.5238	9.84627	10.0025	10.5255	10.242	10.4099
PSMA4	10.5172	10.3434	10.4254	10.5241	10.4388	10.4977
MYO1B	10.5136	10.5227	11.1645	10.02	10.032	9.98996
VPS35	10.5101	10.4446	10.4996	10.5466	10.4948	10.4459
ENPEP	10.5036	10.276	10.446	10.9449	11.0427	10.7679
F2	10.5027	10.7733	10.1576	9.24769	9.51531	9.49725
EEF1D	10.5023	10.4078	10.5683	10.4539	10.4273	10.3663
PGM2	10.4986	10.5072	10.9133	10.2622	9.9952	10.0615
NME1-NME2	10.4982	10.2579	10.6037	10.2894	10.3474	10.1943
HMGB2	10.4964	10.4747	10.4997	9.41933	9.46923	9.21772
SCP2	10.4954	10.5953	10.2509	11.5776	11.578	11.5094
MLEC	10.4904	10.6922	10.6071	10.1271	10.1551	9.94325
UGT1A9	10.4904	10.4196	10.4761	11.5219	11.4968	11.602
SUCLG2	10.4886	10.0699	10.1371	12.3304	12.5852	12.6225
VDAC1	10.4875	10.6071	10.1089	10.9638	11.1573	10.9725
RPN1	10.4703	10.6213	10.6372	10.7201	10.6785	10.5719
DDX39B	10.4687	10.5448	10.7934	10.0721	10.0014	10.0732
HNRNPDL	10.4681	10.8938	11.0002	10.4202	10.3554	10.3218
PSMB2	10.4681	10.2584	10.2403	9.6726	9.65768	9.57554
SERPINB6	10.4674	10.167	10.2203	10.2767	10.1	10.3206
ACTR3	10.467	10.4666	10.8509	10.2999	10.2624	10.2771
TYMP	10.4653	10.1033	10.4507	8.46842	8.22834	8.06501
JUP	10.463	10.2211	10.5623	10.0735	9.96651	10.1829
CA2	10.4577	10.8144	10.2226	11.7159	11.5745	11.4166
USO1	10.4424	10.4151	10.2842	10.263	10.0694	10.1571
SF3B1	10.4418	10.6235	10.6456	10.2996	10.3277	10.2784
PGLS	10.4392	10.424	10.2698	10.1208	10.0881	10.124
STT3A	10.4357	10.4656	10.6069	10.2392	10.181	10.1849
YWHAQ	10.427	10.364	10.5533	9.75955	9.70943	9.60899
IARS2	10.4213	10.0363	9.98114	10.7943	10.6671	10.8066
ATIC	10.4137	9.78562	9.64259	9.99605	9.8248	9.78692
VDAC2	10.4108	10.2043	9.95681	10.8804	11.0637	10.8975
LMAN2	10.4055	10.3922	10.1219	9.40237	9.45738	9.2817
LAMC1	10.4015	10.3616	10.4873	9.13648	9.61287	9.86434
ATP5O	10.4014	10.3554	10.2233	10.86	10.9991	10.947
AHCYL1	10.4	10.2276	10.3325	10.3533	10.392	10.3308
SNX5	10.3999	10.6159	10.2998	10.7767	10.6476	10.5937
TOMM70A	10.3979	10.2882	9.96362	10.2613	10.3977	10.2708
DMGDH	10.3788	9.84235	9.46087	11.6076	11.6524	11.5091
DNM2	10.3753	10.2203	10.209	10.0884	10.0767	10.1602
RPS3	10.3724	10.1975	10.4704	9.89573	9.77347	9.82384
LGALS1	10.3712	10.2328	10.7981	8.77676	8.75489	8.69279
PDLIM1	10.3697	10.5692	10.9175	9.75071	9.56682	9.59749
VAT1	10.3684	10.2525	10.244	9.98085	9.90794	9.82734
PCCA	10.357	10.0034	10.0653	11.7492	11.5436	11.5913
PSMA3	10.3539	10.1814	10.1955	10.2965	10.2937	10.3288
RPL7	10.3485	10.3384	10.5102	10.1375	10.1145	10.0479
ALDOB	10.3477	10.3565	10.2377	13.0295	12.8035	13.0179
SQRDL	10.3455	10.2392	10.2062	10.4047	10.4929	10.3926
IDH1	10.3399	10.2205	10.4727	11.5453	11.5886	11.7824
RPS7	10.3384	10.3668	10.4025	10.2542	10.2341	10.159
RPS19	10.332	10.1326	10.3561	9.98485	10.1158	9.94647
SSBP1	10.3247	9.48864	9.78888	9.83589	9.84565	10.3306
SYNCRIP	10.3235	10.2987	10.6145	10.2335	10.1417	10.1779
AFM	10.3146	10.7472	10.4423	9.30332	9.65535	9.83416
NAPA	10.3122	10.3644	10.4577	10.7605	10.7195	10.7113
FUBP1	10.3102	10.4207	10.5323	10.0848	10.0251	9.92926
MYL12B	10.3079	9.84015	10.7296	9.70304	9.68527	9.98242
EIF3A	10.3064	10.1991	10.4918	9.97169	10.0249	9.94544
RPL9	10.3006	10.3949	10.4313	9.87805	9.92526	9.90207
ERLIN2	10.2996	10.252	10.2129	10.1083	10.08	10.1962
NDUFS1	10.2958	10.2863	10.2459	12.0867	12.1023	12.0118
PPP2CA	10.2883	10.3746	10.3373	10.0643	10.049	10.0274
RPN2	10.2849	10.389	10.5096	10.1492	10.183	10.0249
CA1	10.2798	11.586	11.454	10.6442	10.5316	10.3033
ASPH	10.2794	10.1407	10.3367	9.96434	9.93502	9.84956
CRIP2	10.276	10.4099	10.5175	9.14134	9.19254	9.22713
FSCN1	10.2755	10.5195	10.8797	10.2794	10.3052	10.153
PPP1CB	10.2737	10.3338	10.4317	9.95318	9.91079	9.88402
PBLD	10.2718	10.0056	10.1236	11.1394	10.7249	11.2295
PCBP1	10.2632	10.3645	10.4256	9.96982	9.86743	9.84972
PRDX5	10.2609	10.1024	9.72792	10.6095	10.605	10.3697
ASS1	10.2608	9.79019	9.63916	12.4797	12.3337	12.4426
ATP5H	10.2601	10.2909	10.1144	11.1818	11.335	11.2753
RAB6A	10.2601	10.3853	10.3623	9.93369	9.92095	9.80607
MYLK	10.2597	10.0924	10.7998	10.6274	10.1544	10.3193
RAN	10.2575	10.1482	10.3112	9.71493	9.68387	9.7046
GPD1	10.2563	9.95172	9.2075	11.6952	11.7674	11.6719
NID1	10.2548	10.0978	10.2229	8.95099	9.35271	9.49506
VWF	10.2533	10.2287	10.6277	9.18289	9.18512	9.07922
CALU	10.2533	9.8141	10.0244	9.2148	9.11009	9.1127
GNAI2	10.2518	10.0954	10.4438	9.65678	9.60696	9.59991
SYNE2	10.2478	10.53	10.4667	10.0331	10.0832	10.0069
NCKAP1	10.2463	10.3611	10.6608	10.2269	10.1773	10.1072
ARCN1	10.244	10.464	10.432	10.1026	10.0063	10.0449
UGDH	10.2422	10.0342	10.2615	10.4725	10.2245	10.2305
HIBCH	10.241	10.3902	9.87774	11.4605	11.9742	11.9786
SNX2	10.2409	10.5807	10.4121	10.7357	10.643	10.5558
PNP	10.2372	10.0645	10.1613	10.9697	10.9116	10.9681
RPS27A	10.2359	10.1254	10.1439	9.83479	9.83147	9.77314
MAPK1	10.2322	9.99407	9.79539	9.62132	9.5611	9.50799
REEP5	10.2299	10.8174	10.3243	10.2157	10.1775	10.201
LUZP6	10.228	9.39017	9.92273	9.2396	9.04794	9.24982
APOH	10.224	10.4351	9.65069	9.94031	9.97327	9.96434
HBD	10.2228	11.3586	11.2138	10.2877	10.3636	10.2429
IGKC	10.2088	10.6389	9.99676	9.33092	9.73335	9.60659
DECR1	10.2082	10.055	9.84878	11.3889	11.2732	11.4807
RPS8	10.2063	10.1419	10.4169	10.1378	9.94764	9.93074
CAT	10.2021	10.593	10.3073	11.6004	11.7126	11.6455
RPS13	10.2011	10.1501	10.1845	9.73302	9.78283	9.64024
GDA	10.1993	9.49625	9.39853	10.8096	10.4741	10.6255
STRAP	10.196	10.0966	10.374	10.2587	10.1066	10.1871
ATP5C1	10.1938	9.99308	9.95099	11.0379	11.1605	11.038
NDUFA4L2	10.1934	9.18958	9.43692	5.0268	5.02237	4.90207
SEC31A	10.1869	10.248	10.4163	10.1744	10.1026	10.117
BBOX1	10.1854	10.9128	10.1618	11.2074	11.2842	11.3114
SLC25A11	10.1854	10.0775	9.94413	10.9245	11.0297	10.8793
HDLBP	10.185	10.162	10.2934	10.0233	9.90268	9.92541
COL18A1	10.1846	9.71545	9.92926	10.1642	10.3091	10.0018
PC	10.184	10.2524	10.1813	11.4909	10.8471	11.3606
DCTN1	10.1778	10.1805	10.228	10.0147	10.02	9.84596
AIFM1	10.1764	9.90914	9.61912	11.6395	11.6502	11.519
RPS25	10.176	10.093	10.1397	10.1056	10.1519	9.99081
SF3B3	10.1755	10.3188	10.3576	10.0279	10.025	9.88142
TRAP1	10.1742	9.87329	9.52591	10.1191	9.96766	10.2458
ETFA	10.1733	9.8321	9.53469	11.3595	11.3343	11.2697
HSPE1	10.1717	9.75822	9.4733	11.2147	11.3305	11.4062
TGM2	10.1709	9.69384	11.6026	9.44253	9.53897	9.53002
AK2	10.1695	9.79019	9.69453	11.2492	11.4622	11.3279
PPA1	10.166	10.2541	10.4684	10.9345	10.7173	10.9635
HYOU1	10.1652	10.0218	10.1131	9.99421	10.1018	9.88737
RNPEP	10.1606	9.95638	9.93192	10.1674	9.9526	9.98954
PHPT1	10.1604	9.68773	9.84392	9.29783	9.18809	9.29048
DDOST	10.1558	10.2696	10.4057	10.0258	9.99449	9.83905
AGXT2	10.1537	10.0352	9.74534	11.5833	11.5083	11.4963
RPL24	10.1525	10.1208	10.0782	9.77462	9.77643	9.74702
SPR	10.1489	9.86774	9.29416	10.358	10.3299	10.4225
AK4	10.1464	9.65267	9.70874	11.6011	10.6016	11.6039
BANF1	10.1415	10.2013	10.7232	9.24959	9.09011	9.49526
ATL3	10.1407	10.1975	10.2594	9.3443	9.35953	9.3516
CRAT	10.1393	10.2301	9.62863	10.9095	11.0198	10.8769
HSD17B4	10.1376	10.2606	10.0861	10.9967	10.9946	10.9428
ESD	10.1366	9.6204	9.76039	9.79782	9.84518	9.81153
CLU	10.1365	10.4636	10.0782	9.59935	9.65803	9.84956
GLS	10.1331	9.97628	9.89285	11.2006	10.578	11.1442
F9	10.1324	10.1029	10.1135	10.6883	10.3485	10.1303
SUB1	10.1316	10.3466	10.3119	10.2475	10.2448	10.1738
CAPN2	10.1292	10.1342	10.0107	9.94574	9.99124	9.86511
YWHAG	10.127	9.73352	9.84078	9.50502	9.48784	9.4096
ACY1	10.1268	10.2668	10.0258	11.8648	12.1707	12.4462
MCCC1	10.1258	9.95143	9.7738	11.1495	11.0493	10.8761
HKDC1	10.1253	9.36107	9.13597	10.1183	9.72945	9.49386
SND1	10.1249	9.95971	10.0338	9.5691	9.50323	9.4672
LASP1	10.1248	9.80187	10.2459	9.85425	9.82639	9.886
ABP1	10.1233	10.5976	10.2051	10.8749	10.9191	10.6364
HP1BP3	10.1217	10.1244	10.0298	9.46025	9.55382	9.39639
PDIA6	10.1178	10.3463	10.2456	10.0345	10.0364	9.88829
KIF5B	10.1153	10.2849	10.2579	10.158	10.1924	10.0965
CLIC1	10.1141	10.134	10.1609	9.80203	9.77923	9.74668
S100A1	10.1102	8.39832	9.91782	8.49865	8.17293	7.70113
CD2AP	10.1049	10.1166	9.97971	9.89467	9.87728	9.78316
VDAC3	10.1042	10.1175	9.83479	10.685	10.8702	10.6738
FTCD	10.1029	10.6554	10.4973	11.4716	11.6172	11.6195
FBP1	10.1017	10.1592	9.84486	11.703	11.5038	11.9819
KRT2	10.1	10.3751	9.66391	9.31039	9.41532	9.19131
ATP6V1C1	10.0972	10.2764	10.0327	10.7581	10.7286	10.7611
C1orf123	10.0914	9.96578	10.1789	9.69	9.56052	9.65249
FMO1	10.0843	10.1267	9.75455	11.2974	11.3437	11.2515
WARS	10.0837	9.75087	10.6724	9.42941	9.38845	9.1352
EIF3C	10.0831	10.0877	10.2891	9.86898	9.77545	9.77709
SAMHD1	10.0823	9.76785	10.6095	9.63318	9.30583	9.36588
CSRP1	10.0783	9.5267	10.8449	10.8107	10.7616	10.879
PTBP1	10.067	10.0968	10.2874	9.95187	9.92303	9.8736
ORM2	10.0649	10.3475	9.65123	9.11035	9.30652	9.28077
HSD17B12	10.0626	10.3555	10.2976	10.4079	10.4519	10.4099
SARS	10.0618	9.98356	10.1081	9.55036	9.54496	9.50859
DDC	10.0531	10.0728	9.62571	11.0345	10.8507	11.0464
MYH14	10.0484	9.62205	10.4681	9.37829	9.16667	9.702
ARPC4	10.047	10.1497	10.3839	10.0045	10.0767	9.8889
USP14	10.0459	10.0733	10.1173	9.86759	9.90584	9.78513
BCAT2	10.0459	9.99577	9.98257	10.2267	10.3458	10.2629
ITIH4	10.0455	10.391	9.59917	9.17193	9.42206	9.28771
NNMT	10.0322	8.5947	10.5048	7.98641	7.81698	7.72383
KHSRP	10.0314	10.0901	10.3368	9.79928	9.74567	9.75522
IMPA2	10.0311	9.85378	9.06151	9.34474	9.23458	9.17792
ATP2A2	10.0265	10.203	10.0635	9.8699	9.96477	9.8302
FKBP4	10.0179	10.0143	10.002	10.2769	10.2978	10.2582
PSMC1	10.0167	10.106	9.94354	9.80122	9.89694	9.77775
TLN2	10.0114	9.7364	10.0341	9.45286	9.41278	9.45245
APMAP	10.01	9.84361	10.0222	9.60918	9.45492	9.36457
PDCD6IP	10.0076	10.0322	9.9952	10.1623	10.2866	10.2037
SOD1	10.0067	10.0737	9.90539	10.5067	10.3873	10.5872
RPSA	10.0039	10.0056	10.1459	9.80429	9.78513	9.71596
UTRN	9.99803	9.65678	10.2815	9.58158	9.5542	9.55976
SDHB	9.99676	9.98868	9.75739	11.4865	11.557	11.4386
COMT	9.99577	10.0819	10.136	9.97828	9.97785	10.0618
UBE2L3	9.99053	10.0415	10.1306	9.83162	9.82528	9.73539
C5	9.98584	10.2341	9.51629	9.45183	9.76288	9.59227
ATP6V1E1	9.98399	10.2109	9.94515	10.9287	10.8147	10.9374
RAD23B	9.98399	9.8631	10.0869	9.89452	9.78398	9.85284
FH	9.98242	9.76222	9.22352	11.2489	11.3456	10.6998
RHOA	9.98171	9.97355	10.2071	10.1468	10.1614	10.108
EPHX1	9.98085	10.5153	10.2491	10.3493	10.3966	10.4463
TMX1	9.96029	10.055	10.2149	9.09276	9.02735	9.13109
HNRNPL	9.95986	10.0316	10.2016	9.55899	9.50323	9.48462
COL6A2	9.95899	9.98399	10.3004	8.92362	9.46699	9.19426
ABAT	9.95884	9.79474	9.66445	11.722	11.7456	11.7208
CNN3	9.95289	9.9737	10.5042	9.42101	9.13597	9.24769
PFKM	9.95128	9.83731	9.82018	9.97269	9.98342	9.97728
RPL10A	9.95041	10.0233	10.1158	9.69331	9.69836	9.54786
RPS16	9.94778	9.72042	9.79425	9.31764	9.30241	9.28263
DLD	9.9453	9.65051	9.58477	10.8677	10.9523	10.838
FUS	9.9453	10.1236	10.3595	9.84235	9.83573	9.82544
POR	9.94383	10.0285	10.0115	10.2342	10.4357	10.4003
NUCB1	9.94163	9.92273	10.0381	9.96304	9.83652	9.83352
A1BG	9.93899	10.1105	9.65589	9.08879	9.26021	9.20994
ACSF2	9.9359	9.67825	9.55478	12.2257	11.0876	11.9174
GDI1	9.93546	9.89133	9.84455	9.30902	9.4818	9.31854
OLA1	9.93384	9.87882	9.84674	10.0986	10.0027	10.0661
AKR7A3	9.93354	9.4582	9.14644	10.3947	10.2717	10.5299
BLVRA	9.93103	9.71733	9.39789	9.0954	9.06393	9.04876
PSMD13	9.92778	9.79409	9.83289	9.77758	9.75822	9.75238
ABHD10	9.92689	9.75472	9.54767	10.8323	10.8108	10.8797
RPS18	9.92526	9.88096	10.0603	9.57894	9.53236	9.41321
PSMD14	9.92452	9.52806	9.96593	9.39917	9.15355	9.5076
EEF1B2	9.92377	9.89633	9.94691	9.88646	9.89845	9.79847
UGGT1	9.92333	10.152	10.1543	9.86959	9.97628	9.89588
HUWE1	9.91991	9.82305	10.0239	9.91064	9.81714	9.94178
ERAP1	9.91991	9.53002	9.85206	9.30925	9.05202	9.01207
STXBP3	9.91633	9.72588	9.70235	9.73471	9.62808	9.7139
ATP6V1B2	9.91364	10.121	9.74062	10.6432	10.7248	10.6447
HIBADH	9.91334	9.15	9.02514	10.417	10.4439	10.4458
SERBP1	9.91094	9.95638	10.3795	9.03039	8.98613	9.18562
EPB41L3	9.91079	9.99732	9.91856	10.8796	10.857	10.9601
P4HA1	9.90839	10.2379	9.73691	9.13134	9.19574	9.16717
FKBP3	9.90734	9.88844	9.79799	9.60973	9.56377	9.56986
ALDH3A2	9.90569	10.0073	9.3122	10.5406	10.6242	10.5546
RAB14	9.90418	9.87974	9.8544	9.98954	9.93561	9.79312
TUBA4A	9.89875	10.2274	9.9526	10.4186	10.3007	10.47
PSMC2	9.89664	9.92437	9.80623	9.75672	9.76504	9.72417
KPNB1	9.8933	9.68545	9.98741	9.4731	9.45368	9.46557
EIF3L	9.89178	9.96391	9.98299	9.78431	9.79588	9.72281
C22orf28	9.88829	10.0235	10.079	10.0422	9.97585	9.91886
ITGA1	9.88798	9.67437	10.2499	9.58346	9.53489	9.38089
NAMPT	9.88737	9.54882	9.88661	9.27076	9.2341	9.11009
SLC2A1	9.88646	8.7738	9.54767	7.90026	7.79636	7.85922
GSTK1	9.88585	9.64979	9.55976	10.6606	10.5743	10.6076
APOE	9.88448	9.8892	9.83368	10.2651	10.2991	10.5236
HSPA12A	9.8756	9.97154	10.1049	10.2501	10.0327	10.1946
RPL28	9.87513	9.82655	9.91453	9.67384	9.7303	9.72588
TARS	9.87498	9.83384	9.85003	9.88631	9.76288	9.6726
USP5	9.87298	9.7789	9.79766	9.7096	9.58477	9.64223
MAPRE1	9.87252	9.82607	10.1726	10.1991	10.1337	10.206
ANK3	9.87206	9.80252	9.34407	10.2341	10.2849	10.2378
APEX1	9.86975	10.0938	10.3079	9.4477	9.43087	9.43045
HSDL2	9.86434	9.74853	9.44853	10.9729	10.9088	10.8882
FHL1	9.86279	9.96362	10.1613	9.15228	9.10617	9.18859
CSE1L	9.86202	9.89072	9.86651	9.56929	9.52806	9.57554
GRHPR	9.85829	9.76885	9.4079	10.9388	11.1012	10.998
AP3D1	9.85658	10.0074	9.98812	10.1205	10.1148	10.0829
S100A9	9.85471	9.8519	10.0686	9.17493	8.48543	8.42585
RPS23	9.85066	9.85611	9.91364	9.7386	9.69749	9.77561
GNA11	9.84706	9.87221	10.025	9.8572	9.79214	9.76785
CAPZB	9.84471	9.7705	10.0848	9.67419	9.65231	9.54728
PSMD3	9.84392	9.783	9.76934	9.66285	9.64872	9.58195
SELENBP1	9.83794	9.88157	10.0404	10.6871	10.8884	10.7348
DAB2	9.83731	9.85689	9.87575	10.8453	10.6465	10.8428
GCDH	9.83479	9.5763	9.40195	11.0616	10.8792	10.8219
APOB	9.82988	10.3486	9.85549	9.68282	10.1967	9.75272
XPNPEP1	9.82941	9.57497	9.56853	9.36457	9.28378	9.19131
HRG	9.82877	10.0132	9.83463	9.05039	9.0677	9.36807
FARP1	9.82512	9.78725	9.8088	10.0769	10.0478	9.9952
HADH	9.824	9.88631	9.62936	11.9218	11.9938	11.8744
CPNE3	9.81954	9.66764	9.58853	9.28425	9.28216	9.23458
ATP1B1	9.8173	9.84424	9.60381	11.3475	11.548	11.5172
SLC25A5	9.8173	9.76769	9.70373	11.6469	11.7346	11.54
S100A8	9.81554	9.76388	9.67737	9.42227	8.55459	8.70977
LIMS1	9.81346	9.78904	10.3571	9.65821	9.47897	9.67119
PLIN3	9.81025	9.76951	10.0939	9.17966	9.15076	9.05691
PRELP	9.80816	9.87206	10.2069	9.91229	9.83004	10.0158
CES2	9.80558	10.2403	9.06717	10.2252	10.4943	10.2193
HLA-DRB1	9.80445	10.1895	7.73268	8.72758	9.51254	6.60733
ACADSB	9.79782	9.59246	9.23673	11.2398	11.3876	11.3893
ITGA6	9.79669	9.64818	9.57213	9.3696	9.33383	9.43024
CAPZA2	9.79669	9.91394	9.98968	9.65428	9.69227	9.7286
PCK1	9.7962	10.2878	9.54882	11.6264	11.4017	11.2331
HNRNPF	9.79295	9.72588	10.1751	9.3208	9.06985	9.17891
NAGK	9.79263	9.78316	9.87037	9.55305	9.34029	9.40727
SBDS	9.79214	9.74197	9.68773	9.54689	9.65642	9.54805
ATP6V1H	9.79035	9.95565	9.6793	10.6254	10.6521	10.6119
PRDX3	9.78627	9.20384	9.17068	10.7986	10.7611	10.7848
CLTA	9.78398	9.74366	9.75839	9.80687	9.75672	9.67119
DHX15	9.78365	10.0972	10.0062	9.38198	9.34585	9.32643
SNRPB	9.78349	9.67913	9.91364	9.07334	8.93546	8.98242
GNB1	9.783	9.80058	10.0345	9.8469	9.80703	9.73013
TPR	9.77824	9.76636	9.78937	9.60862	9.66124	9.67525
LYPLAL1	9.77281	9.4814	9.13288	10.1585	10.0796	9.97312
ILF2	9.76918	9.86171	9.92407	9.51924	9.54709	9.46984
RALB	9.76769	9.7949	9.72417	9.34829	9.5795	9.65087
PSMD12	9.76271	9.64872	9.66693	9.57818	9.54959	9.604
PSMD11	9.76238	9.85596	9.86898	9.55344	9.52552	9.59171
KHK	9.75839	10.1634	8.84956	10.7055	10.8029	10.6528
SNX1	9.75054	9.83036	9.98812	9.84956	9.76487	9.84046
RPL7A	9.74618	9.72826	9.81906	9.62863	9.55536	9.56777
APCS	9.7445	9.69923	8.6532	8.87098	8.69662	8.91976
ECHDC1	9.74399	10.2107	9.83936	9.99067	10.6653	10.837
GSTM3	9.74298	10.3021	9.926	10.9226	11.068	10.8821
MPI	9.7364	9.4446	9.49845	8.71768	8.71081	8.78692
PDHB	9.73471	9.61453	9.59264	11.2352	11.318	11.2069
LRPAP1	9.73471	9.77676	9.64043	10.2329	10.022	10.2846
PACSIN2	9.7342	9.82034	9.83684	9.79799	9.73471	9.65535
FLOT2	9.73369	9.91856	10.0378	9.35777	9.32441	9.28193
RPS6	9.73318	9.6204	9.69836	9.46128	9.37547	9.33271
NOP58	9.73183	9.04794	10.0342	8.97183	8.79377	8.91916
EPB41L2	9.73149	9.60066	9.91019	9.62735	9.48925	9.53041
DDX1	9.72707	9.65356	9.75087	9.64097	9.55209	9.5727
STAT3	9.72247	9.61875	9.88203	9.46761	9.30447	9.27146
GCN1L1	9.71751	9.5159	9.8699	9.50224	9.52219	9.46679
AP2M1	9.71665	9.66605	9.78888	9.99633	9.97441	9.89664
GLG1	9.71425	9.70044	9.56834	9.69523	9.64097	9.68563
RAC1	9.7139	9.6987	10.145	9.43338	9.31651	9.30811
EIF3B	9.71098	9.67472	9.67543	9.4248	9.35557	9.30424
HSD17B11	9.71046	9.89072	10.317	8.78136	8.92125	9.10434
PSMC5	9.70598	9.54052	9.51313	9.37678	9.30424	9.35931
AKAP12	9.70494	9.99817	10.3082	9.66409	9.15684	9.40514
PTGES3	9.70425	9.56872	9.72161	9.56033	9.42857	9.46679
GLYAT	9.70373	9.45306	9.34341	11.4101	11.0561	11.3968
QDPR	9.702	9.76703	9.53275	10.5887	10.5737	10.5626
ADIRF	9.70079	10.1893	9.84078	8.89421	8.51136	8.97642
RPS9	9.69017	9.53294	9.90162	9.33718	9.18388	9.23338
GTF2I	9.68738	9.59991	9.65195	9.35337	9.30447	9.22304
EHD1	9.68685	9.69366	9.91124	9.90929	10.0008	10.1149
SLC25A1	9.68001	9.92273	9.52748	10.2954	10.4357	10.234
VIL1	9.67878	10.2442	9.70736	11.3679	11.1627	11.265
PAPSS2	9.67772	9.37547	9.63045	9.50482	9.39296	9.25077
MCCC2	9.67737	9.48382	9.07575	10.9145	10.8963	10.3977
IDH3A	9.67543	9.64404	9.58308	10.1161	10.2024	10.1869
KANK2	9.67207	8.99124	9.78218	8.28817	8.17592	8.0634
NDUFV1	9.67172	9.77413	9.63209	10.8708	10.932	10.7928
ALDH1B1	9.67048	9.58252	9.34961	11.56	11.4313	10.8654
PGRMC1	9.66942	9.68773	8.98698	9.31606	9.53197	9.38651
ACSS1	9.66906	9.15962	9.14364	10.1399	10.2595	10.31
ENOSF1	9.66764	9.57894	9.46761	10.097	10.4018	10.7664
AOX1	9.66534	9.39425	9.37417	10.5339	10.5304	11.2197
MARS	9.66107	9.60251	9.54612	10.2051	10.203	10.0397
SET	9.65839	9.80187	10.0562	9.37743	9.3015	9.24055
ADD3	9.65553	9.82241	9.53255	10.3022	10.2388	10.3366
GGH	9.65356	9.79604	9.69662	11.5336	11.6974	11.7144
TPP1	9.65249	9.56891	9.30127	9.47249	9.44253	9.33159
MMRN2	9.648	9.84643	10.0794	8.7039	8.7502	8.68405
LGALS2	9.64782	10.0608	8.95565	9.56948	9.45943	9.37025
PPA2	9.64602	9.46455	9.3661	10.4514	10.4136	10.4342
CTTN	9.64277	9.63735	9.7988	10.1273	10.0083	10.0402
RANBP1	9.64259	9.5988	9.65015	8.97068	9.00787	8.83731
CMPK1	9.64024	8.98185	9.46618	9.7492	9.12257	9.75756
VAPA	9.63118	9.66071	9.58909	9.53177	9.59731	9.5306
OCIAD2	9.62808	9.64548	9.44915	10.5188	10.6171	10.5264
NIPSNAP1	9.62753	9.38888	8.99095	10.8707	10.9413	11.0277
UPF1	9.62735	9.77363	9.84392	9.78856	9.70408	9.79555
EIF2S1	9.62406	9.5812	9.62534	9.49386	9.48905	9.42375
LAMB1	9.6226	9.42962	9.68247	8.83257	9.07253	9.11582
H1F0	9.61637	10.1881	10.7605	9.15507	9.07922	9.12799
S100A11	9.61489	9.72161	10.376	9.16591	8.70494	8.42417
ANXA7	9.61379	9.54824	9.49386	9.87713	9.75138	9.61802
PLXNB2	9.61268	9.35359	9.59003	9.24745	9.19992	9.21067
LRBA	9.61213	9.74079	9.63063	9.61342	9.67966	9.67913
UQCRC1	9.60659	9.58665	9.44025	10.7432	10.9396	10.8227
KHDRBS1	9.6027	9.57251	9.94822	9.36479	9.22376	9.31016
HIST1H1C	9.59638	9.84031	9.53021	7.93192	8.07521	8.15532
EIF2S3	9.59302	9.4187	9.56415	9.24722	9.16088	9.20286
ATP5F1	9.59171	9.63481	9.38241	10.6879	10.814	10.7339
HIST2H3PS2	9.59096	9.27193	10.0699	7.92719	7.76487	8.46801
DPYS	9.59003	9.66782	9.11504	10.7768	10.6585	10.7639
RAB10	9.5874	9.46455	9.76205	9.60326	9.43983	9.49065
F13A1	9.58628	9.07628	10.559	9.38003	8.92273	8.9384
TUBB	9.58571	9.20848	9.71768	8.65928	8.60622	8.59096
SLC4A1	9.58402	10.5167	10.5929	9.93723	9.77693	9.70805
RCN1	9.58383	9.79701	10.0329	8.67243	8.77742	8.58722
RPS6KA1	9.56815	9.54959	9.47857	9.93251	9.95099	9.89558
S100A10	9.56796	9.60326	10.0686	8.33002	8.20212	8.29048
HNRNPA3	9.56548	9.77676	9.92377	9.55727	9.44977	9.49125
STAT1	9.56415	9.17567	9.91453	8.92511	8.77182	8.75989
ERP29	9.56377	9.50799	9.6987	9.92154	9.71699	10.0206
CTSG	9.56129	9.04139	10.2097	8.49065	8.15735	8.12205
AFG3L2	9.5544	9.09276	9.02735	9.78447	9.72707	9.89148
PLVAP	9.55267	10.062	9.92481	8.57818	8.54342	8.58158
CDH13	9.55113	9.76404	9.85378	8.00731	8.2738	8.38974
SNX6	9.54959	9.53002	9.88661	9.507	9.34452	9.35513
CLINT1	9.54516	9.69052	9.37374	9.7789	9.78839	9.78218
ARPC1A	9.544	9.64133	9.75622	9.70805	9.77988	9.79961
PRKAR2A	9.54284	9.64151	9.5494	9.88539	9.7807	9.78136
ARPC5	9.54245	9.3336	9.83368	9.34762	9.29209	9.26186
CDH16	9.54032	9.48744	9.3921	10.4324	10.5818	10.5043
LETM1	9.53935	9.55804	9.43817	10.6438	10.7131	10.6846
PA2G4	9.53702	9.45203	9.56796	9.51155	9.34829	9.31334
SNRNP200	9.53528	9.51865	9.69035	9.3122	9.3423	9.19328
ACADL	9.53255	9.83558	8.96434	8.97613	9.63988	9.37808
ASL	9.53177	8.97671	8.55536	9.66445	9.38306	9.58646
EIF4G1	9.5306	9.27845	9.75405	9.19205	9.2053	9.18686
LRRC47	9.52943	9.45615	9.33316	9.18884	9.29921	9.2427
TMED10	9.5263	9.46271	9.56224	9.18611	9.21723	9.0129
SEC61A1	9.52356	9.77232	9.7139	9.38694	9.43879	9.31492
EIF4A1	9.51826	9.26655	9.77627	8.90057	8.61765	8.84831
CD9	9.51747	9.42689	9.06447	9.54342	9.62315	9.58477
RSU1	9.51511	9.5904	9.96636	9.26491	9.18239	9.10512
FBL	9.51175	9.29025	9.71973	9.14287	9.13443	9.25786
ASPA	9.51155	9.90494	9.26139	9.79247	9.8321	10.1929
NAP1L4	9.5068	9.63154	9.578	9.53974	9.53294	9.43796
NCEH1	9.50402	9.62059	9.41806	8.98499	8.98157	8.70736
DBI	9.50383	8.90749	9.14415	9.8895	9.43567	9.9555
MGAM	9.50263	9.50819	9.25833	10.1419	10.9319	10.3737
HMGN2	9.50104	9.33271	9.19377	8.01959	8.14771	7.9472
BPHL	9.49945	9.65714	9.1416	10.7274	10.7744	10.705
PSAT1	9.49685	9.92422	9.37265	11.5591	11.626	11.5125
ERP44	9.49366	9.77528	9.60733	9.53858	9.59619	9.46475
ADSSL1	9.49245	9.5218	8.70079	8.86109	9.08028	8.96723
GARS	9.49185	9.28679	9.37656	9.3298	9.46557	9.37047
OGDHL	9.48784	9.52728	8.94661	11.0103	10.8009	10.8471
VTN	9.48724	10.0178	9.37634	9.0182	9.56434	9.5932
RUVBL1	9.48583	9.58703	9.47796	9.19967	9.24603	9.11894
MECP2	9.48261	9.57289	9.36523	9.23697	9.3474	9.29439
NONO	9.4822	9.64908	9.80187	9.30104	9.17093	9.10538
HSPA4L	9.48059	9.54632	9.35535	9.23793	9.43962	9.32935
PGM5	9.47796	9.56148	10.1843	9.31922	9.34296	9.31877
NARS	9.47634	9.32125	9.37569	9.68159	9.58101	9.55401
ACAA1	9.47553	9.50819	9.48543	10.9614	11.0508	11.0775
PTMS	9.47371	9.67296	9.78807	9.41088	9.32553	9.34207
SFXN1	9.4731	9.38478	9.28517	9.47715	9.68387	9.71528
GGT1	9.47147	9.53099	9.30743	9.79863	10.058	10.2187
FNTA	9.47147	9.38802	9.57611	9.16892	9.03287	9.16138
MAOA	9.47086	10.5583	9.1046	11.3861	11.5843	11.4446
HBG1	9.46822	11.9978	9.1955	9.72229	10.8803	8.78986
ANP32A	9.46781	9.56529	9.47776	9.27193	9.34319	9.22665
HLA-DRB5	9.4623	9.58064	10.3268	8.979	8.96405	9.09487
UFL1	9.46168	9.73927	9.50819	9.36216	9.33584	9.26959
NIPSNAP3A	9.46025	9.46577	9.55976	9.98527	10.0576	9.81698
HGD	9.45224	9.50898	9.13597	10.1812	10.3558	10.3296
APEH	9.45224	9.42689	9.17642	10.1943	10.2268	10.1381
ALDH5A1	9.44977	9.15051	8.93634	10.8663	10.8926	10.8737
PSMD6	9.44894	9.46455	9.53566	9.47897	9.37699	9.35755
CAPNS1	9.44439	9.30035	9.06797	8.70908	8.73809	8.75722
CUL5	9.44336	9.5216	9.33561	9.35667	9.41066	9.22038
ECI1	9.44315	8.97585	8.65392	10.065	10.0876	10.2164
DLAT	9.44253	9.64908	9.1876	9.75071	9.87452	9.87805
COTL1	9.43962	8.9571	9.82002	10.5988	10.4847	10.7529
ECH1	9.43171	9.42249	8.95594	9.7936	10.0434	10.0217
NDUFS3	9.42962	9.40642	9.49145	10.9377	10.9191	10.8851
NANS	9.42249	9.55938	9.38392	9.27006	9.21699	9.23482
C1QBP	9.41975	9.23769	9.01792	9.73556	9.81442	10.1624
AP3B1	9.41764	9.28031	9.32621	9.53838	9.45635	9.40386
SORBS3	9.4168	9.70546	9.77693	9.2353	9.22545	9.2503
DHTKD1	9.41595	9.8197	8.86016	10.0181	10.2123	9.77149
ADH1B	9.41469	9.2891	10.1941	11.9871	11.8861	11.5049
CDH2	9.4113	9.83321	9.61213	9.68194	9.71407	9.70926
ACE	9.41066	9.6388	9.10276	8.75288	8.39575	9.50124
EPS8L2	9.40748	9.95434	9.56853	9.77561	9.88402	9.92585
QARS	9.40727	9.41764	9.43817	9.73826	9.69714	9.71836
SCRN2	9.40535	9.2396	9.1444	9.70874	9.70822	9.78741
ARPC3	9.40259	9.30035	9.79782	9.26115	9.22038	8.99407
ASPN	9.39746	8.35094	9.44025	10.0154	9.93059	10.3192
NSF	9.39468	9.34474	9.39917	9.07655	9.04221	9.12722
ETFDH	9.39296	9.21505	8.94281	10.1499	10.1897	10.228
METTL7B	9.39189	9.69505	9.7303	9.30697	9.26421	9.31809
NUTF2	9.38909	9.30857	9.50044	8.84987	8.83952	8.80381
CORO1A	9.38909	9.16315	10.3533	9.14873	8.61102	8.52356
DLST	9.38586	9.25574	9.20433	10.2113	10.3606	10.2457
PSMA6	9.385	9.35579	9.40918	9.31673	9.30401	9.28956
DHRS4	9.38111	9.29692	8.54419	10.9547	10.8527	9.15532
GPT	9.38046	8.70356	8.47938	8.92689	9.3217	9.46638
TCEB2	9.37895	9.38802	9.31107	9.30218	9.28239	9.19229
CSTB	9.37591	9.03425	8.7046	8.44004	8.18289	7.87221
PCMT1	9.36916	9.38608	9.39146	8.94808	9.04221	9.03782
CRYM	9.36501	9.63934	8.94574	10.0665	10.0158	10.148
APOC1	9.36479	9.49366	9.04876	8.30652	8.63481	9.14134
DDX3X	9.36216	9.29163	9.15735	9.21165	9.32193	8.98868
C9orf64	9.35843	8.39446	8.93811	8.25927	8.07253	8.12102
CTSC	9.35623	9.34718	9.69888	10.3547	10.115	10.3828
SRSF1	9.3505	9.39575	9.63898	9.42396	9.27076	9.37482
CBX3	9.3443	9.18115	9.52258	8.41532	8.40045	8.4271
PSMC4	9.34274	9.20604	9.30058	9.47695	9.41321	9.41236
CYB5R1	9.34074	9.30902	9.21456	9.97298	10.0861	10.0901
RPL27	9.34007	9.21723	9.15911	8.8679	8.88783	8.75121
CALB1	9.33985	9.41193	9.43233	11.7918	12.1184	12.3734
BDH2	9.33695	9.35359	8.95391	10.2086	10.2414	10.394
CBX5	9.33695	9.53625	9.59805	8.76288	8.6632	8.6014
CKB	9.33651	8.94163	9.07441	10.0497	10.4115	10.3134
SLC3A1	9.33561	9.55325	9.16792	9.81634	9.96319	10.0844
FABP3	9.33494	8.85954	9.1918	10.2105	10.2058	9.89467
CAST	9.33338	9.67825	9.71476	9.19623	9.09856	9.06043
COPG1	9.33114	9.55593	9.55689	9.2097	9.22472	9.21553
ABCB1	9.33002	8.93281	8.77709	10.7663	10.8304	10.6689
GBE1	9.3289	8.69697	9.7127	9.07494	8.66605	8.63481
PSMB4	9.3289	9.27752	9.15634	8.69209	8.68405	8.67842
CLTB	9.32778	9.38154	9.36435	9.60307	9.64115	9.55363
CDC42BPB	9.32665	9.24531	9.45615	8.95274	8.78627	8.73098
PKLR	9.32598	9.71115	8.66356	9.66534	10.0286	9.80591
CRK	9.32598	9.28794	9.45738	8.8716	8.77742	8.84424
PTGR1	9.31402	10.1411	9.58778	9.87452	10.6194	10.7499
ENOPH1	9.31175	8.69905	8.56986	8.32868	8.31696	8.37417
PDHA1	9.31084	9.12928	8.8141	10.4132	10.694	10.4874
VARS	9.31016	9.19869	9.14236	9.06313	9.05148	9.08055
CLYBL	9.30993	8.80381	8.92689	10.4312	10.7359	10.4959
RENBP	9.30925	9.02459	9.1375	9.77066	9.87298	9.8141
HTATIP2	9.30766	9.24317	8.84518	8.77545	8.80445	8.59805
ALDOC	9.30561	8.9678	9.37025	8.66213	8.67525	8.85829
PSMC6	9.30424	9.40322	9.39081	9.01542	9.02237	9.02652
LIMA1	9.30332	9.4187	9.46271	9.21505	9.09329	9.07146
GSR	9.30332	9.46414	8.92748	9.92229	10.3919	10.0883
ANXA13	9.30332	9.08401	8.44997	9.40939	8.10119	8.62972
PDLIM5	9.30287	8.9901	9.36216	9.7364	9.53021	9.45615
PPP2R4	9.30195	9.41574	9.31084	9.33204	9.43692	9.37134
DIABLO	9.2999	9.52435	9.39275	9.55286	9.50601	9.41024
HNRNPH2	9.29967	9.32148	9.43024	9.11035	9.00675	9.05664
RARS	9.29898	9.36151	9.18215	9.24484	9.29921	9.20628
RUVBL2	9.29783	9.39767	9.42962	8.86913	8.84894	8.81282
GBP1	9.29255	9.57516	10.5994	8.41701	8.34029	8.30925
PSMA7	9.2914	9.20994	8.99265	9.2503	9.32283	9.30264
DBT	9.28771	9.12438	8.9387	10.3247	10.1529	10.2911
PXDN	9.28702	8.91707	9.14236	8.61728	8.49386	8.40939
MSRA	9.28656	9.44191	9.24389	10.8595	10.6263	10.857
CYFIP1	9.28633	9.40386	9.48824	9.17118	9.20872	9.1334
SERPINB9	9.281	9.33293	9.25526	8.86913	9.03617	8.69836
TNPO1	9.27822	9.23074	9.30583	9.21989	9.10486	9.18165
TGFBI	9.27356	8.26444	9.61342	8.91618	9.02264	8.90659
CASK	9.26913	9.02901	9.30378	9.1267	9.05989	9.02735
TSPO	9.26749	8.99435	9.4028	8.88295	8.6453	8.82972
AGT	9.25786	9.54767	9.05148	8.37417	8.62753	8.78823
ATOX1	9.2555	9.60529	8.86264	9.28401	9.4149	9.41024
CKAP4	9.25408	9.2891	9.24627	9.01597	9.11478	9.08321
SPAG9	9.25338	9.18611	9.21675	8.97269	9.01542	8.96694
ACOT2	9.25101	9.00703	8.85549	10.3995	9.94105	9.96939
EHD3	9.25077	9.36129	9.45121	9.82177	9.92095	9.83067
RPLP2	9.2503	9.32957	9.50224	9.19746	9.20921	9.07575
PON2	9.24864	9.46209	9.34563	8.82877	9.03535	8.77479
PROSC	9.24555	9.20408	9.07575	9.50243	9.31447	9.56415
MOGS	9.24484	9.35667	9.50541	8.90869	9.00591	8.91618
PGD	9.24174	9.07227	9.45368	9.8505	9.72264	9.64079
PON1	9.23864	9.49406	8.837	8.09117	8.64061	8.56301
PSMA5	9.23817	9.10774	9.07788	9.11894	9.13057	9.10617
AIMP1	9.23721	9.06663	9.02929	9.30879	9.37134	9.25762
EWSR1	9.23649	9.46679	9.54496	9.62954	9.6756	9.65338
HLA-DRA	9.23482	9.13802	9.37829	8.6907	8.73708	8.43671
MLLT4	9.23458	9.21626	9.01346	9.36632	9.43212	9.47715
ECHDC3	9.23074	8.98783	8.58797	10.1793	10.0062	9.86372
ATAD3A	9.2293	8.77479	8.88783	9.14109	9.12516	9.16917
SRP14	9.22641	9.49125	9.29898	9.03782	8.96203	8.75822
AUH	9.22497	8.89815	8.75288	10.3147	10.1427	10.1604
GRB2	9.21602	9.24389	9.33025	8.98868	9.04385	9.00675
SLC25A4	9.21529	9.01207	8.76587	10.5344	10.441	10.358
UBAP2L	9.21165	9.1576	8.78038	9.34718	9.31016	9.29692
CAPG	9.20848	9.8088	9.71819	9.05772	9.29737	8.85237
PRKAB1	9.20261	9.28586	9.01569	8.94134	9.01792	9.04248
ATP5J	9.19967	9.19599	8.86913	10.2469	10.3863	10.3405
PRKAR1A	9.19943	9.48018	9.41975	9.24531	8.99859	9.12593
ATP6V0A1	9.19648	9.30241	9.03452	10.2733	10.3106	10.2306
AGMAT	9.19032	9.05691	8.53294	11.2936	11.3286	10.5033
COPS2	9.18859	9.16842	9.01486	9.19057	9.16817	9.02929
WDR11	9.18859	9.00927	8.90809	8.70217	8.74584	8.75355
GYS1	9.18859	9.43463	9.35689	8.23554	8.16491	8.16038
HIST3H2BB	9.18512	9.57913	9.47998	9.0143	8.90117	9.20114
AP2B1	9.18388	9.20775	9.29531	9.21165	9.20188	9.2555
ACADS	9.17667	8.99407	8.63372	9.61066	9.89633	9.87529
PDCD6	9.17567	9.14006	9.03919	8.60622	8.60844	8.53566
RCC2	9.17268	9.17443	9.57043	8.60622	8.47411	8.40642
SWAP70	9.17168	9.17493	9.44708	8.74651	8.62607	8.67455
PSMA1	9.16817	9.08082	8.9901	9.11114	9.07387	9.08108
AP1M1	9.16591	9.17891	9.04603	9.2329	9.19795	9.16012
HNRNPH1	9.16516	9.10957	9.22135	8.52591	8.44253	8.41785
LACTB	9.16365	8.62498	8.76686	9.84219	9.59731	9.84219
DNAJB1	9.16088	9.01458	8.85362	8.76785	8.65821	8.64602
DNAJC8	9.15709	9.08002	9.43525	8.94778	8.72724	8.77413
CPT1A	9.15608	9.28332	9.10538	9.64836	9.73166	9.69888
TTR	9.15279	9.38089	9.31107	9.2427	9.52454	9.92585
AK3	9.14949	9.17293	8.90629	10.2201	10.2211	9.96838
MPST	9.14898	8.99095	8.84768	9.47877	9.40216	9.85487
ATP1B3	9.14822	9.36041	9.29393	8.6359	8.76885	8.64133
OXCT1	9.14797	9.06178	8.81506	9.8986	10.2058	10.2621
RAB5C	9.14695	9.18884	9.27403	9.45861	9.4545	9.33136
BPNT1	9.1416	9.28864	9.15381	9.13031	9.17293	9.13904
HPRT1	9.1416	9.02431	8.99435	8.79409	8.84204	8.70113
CAMK2D	9.14006	9.02459	9.0917	8.88539	8.84486	8.82559
SNRPD3	9.14006	9.03094	9.16541	8.58797	8.50422	8.45368
ECHDC2	9.13904	8.89209	9.28123	9.68317	9.69888	9.68475
PCBD2	9.13802	9.3015	8.73471	8.99661	9.06043	9.17941
SRP9	9.13494	9.22762	9.13109	8.54381	8.49665	8.37851
LXN	9.13417	8.73674	8.89391	7.99774	7.50621	7.84549
EML4	9.13391	9.10957	9.04958	8.89996	8.77446	8.82337
FAHD1	9.1316	9.21602	8.81826	9.86419	9.8805	9.73589
PRKACA	9.13134	9.40152	9.4822	9.40854	9.44688	9.49925
DPEP1	9.13006	9.18636	9.16063	10.9599	10.4571	11.1152
RPL35A	9.12722	9.08188	9.26045	8.79181	8.68229	8.59507
CDC42	9.12645	9.12438	9.31424	8.8558	8.89785	8.79279
MACROD1	9.12127	8.59171	8.4417	10.7072	10.5062	10.5433
YARS	9.12127	8.91438	9.03755	8.76752	8.73708	8.63372
U2AF2	9.12076	9.30081	9.33695	8.74248	8.72349	8.6893
GRPEL1	9.11894	8.81025	8.56148	9.5744	9.47634	9.67225
BAG3	9.11504	9.22858	9.05121	9.07708	8.96145	8.86078
PREP	9.11426	9.17842	9.33695	8.95855	9.01095	8.92095
AIP	9.10643	8.79247	9.28979	8.89482	8.8051	8.88478
ESYT1	9.10538	9.34141	9.29623	8.74685	8.72826	8.67136
SERPING1	9.1046	9.28517	9.01764	8.51924	8.65464	8.72894
RPS10	9.10303	9.05962	9.14644	8.6994	8.73944	8.58045
NID2	9.10303	9.34806	9.57213	7.80671	8.2588	8.42585
MTCH2	9.09513	8.99803	8.81826	10.4258	10.5176	10.5229
API5	9.09355	9.1871	9.33383	8.91289	8.88081	8.78267
ANO10	9.09302	9.19229	9.01681	9.25385	9.28702	9.17941
ANP32B	9.0917	8.98584	9.39553	8.7211	8.60807	8.72962
AP1G1	9.08667	9.10355	8.97585	9.21578	9.19771	9.23625
RPL21	9.08507	9.02625	9.30879	9.15532	9.05853	8.87067
RPL13	9.07975	9.0326	9.328	8.70943	8.58609	8.53955
RBP4	9.07762	9.20286	9.37938	11.0054	10.9409	11.4444
ACTR2	9.07494	9.05175	9.43858	8.92837	8.90509	8.94603
MIF	9.07307	8.79149	8.63554	8.2341	8.31016	8.28633
ABHD14B	9.07146	8.25125	8.80768	9.82066	9.83036	9.78136
SORBS2	9.0669	8.82177	9.38737	8.65964	8.53761	8.58797
FASN	9.0634	8.783	8.87836	8.97269	8.96982	8.99435
SH3BGRL	9.06205	9.02264	9.5074	8.68475	8.53411	8.58571
UGT2A3	9.05907	8.99718	9.17168	9.48925	9.70148	9.41342
FAM213A	9.05745	9.30993	8.54728	8.8756	9.08773	8.84266
HEXB	9.05365	8.81762	8.92837	9.33896	9.55555	9.21868
RBP5	9.05066	9.02514	8.81666	9.84015	10.0238	9.89951
G6PD	9.05039	8.69314	9.33025	8.82082	8.53993	8.72315
TFG	9.04985	9.1581	9.29094	9.24817	9.224	9.23314
U2AF1	9.04958	8.96319	9.34185	8.85736	8.65356	8.71046
SERPINF1	9.04521	8.94632	8.97212	9.53605	9.5306	9.64782
HARS	9.04494	8.91169	8.97871	8.15482	8.04549	8.17692
ACAD9	9.04248	8.78202	8.84706	9.47046	9.39124	9.54419
SORD	9.04166	9.66995	8.93958	11.0611	11.1381	11.28
ANXA3	9.04084	9.31899	9.84737	9.83336	9.47857	9.52023
NDUFA10	9.03919	9.04631	9.08002	10.4535	10.4079	10.3914
UBA6	9.0381	8.96	9.01625	8.7286	8.73606	8.65571
SERPIND1	9.03452	9.30652	8.83004	8.38629	8.66427	8.61508
APOA1BP	9.02846	9.08108	8.87006	8.98897	9.0493	8.94749
ARF6	9.02625	9.04193	9.23362	9.41045	9.38111	9.30058
CMAS	9.02486	9.06151	8.79636	8.62022	8.62278	8.57932
HMGCS2	9.02126	9.09355	7.87897	8.83004	8.61102	8.69905
RALY	9.02126	8.95594	9.17717	8.59171	8.46189	8.39532
RANBP2	9.01486	9.06043	8.92154	8.8679	8.83479	8.80993
GUSB	9.00338	8.72076	8.79084	9.73047	9.54651	9.8983
TTC38	9.00056	9.29209	8.538	9.86913	9.824	9.848
BCAM	8.99379	9.20945	9.09064	8.82877	8.86326	8.79701
LMAN1	8.99322	9.06636	8.88692	8.71665	8.83763	8.69105
PNPT1	8.99152	8.57175	9.52395	9.22424	8.92452	9.29921
HDHD3	8.99124	9.09645	8.79312	10.0207	9.97957	10.1702
CPPED1	8.99124	9.22834	9.05718	9.07895	9.20482	9.21578
ENG	8.99067	9.20212	8.94749	8.6014	8.67066	8.51096
CASP1	8.9884	9.06932	9.41574	8.48985	8.29232	8.31877
FAM120A	8.98641	9.38716	9.3637	9.01402	9.15381	9.15203
MYO1D	8.98556	8.65141	9.94413	9.31696	9.07868	9.14924
PEA15	8.98014	8.81922	8.77972	8.06286	7.96924	7.90929
LRRC59	8.97928	9.04712	8.80155	9.01597	8.91856	8.77479
TPD52L2	8.97814	8.98214	9.24698	8.72928	8.47208	8.48623
ARL8A	8.97585	8.93723	9.00225	9.07146	9.00787	8.92422
MUT	8.97499	8.54458	8.73539	9.49985	9.17991	9.49065
FBN1	8.97499	8.5306	9.46822	8.42122	8.9387	8.91677
VCAM1	8.97039	9.56071	9.8889	8.32912	8.22738	8.02403
RPS4X	8.97011	8.89391	8.97814	8.71836	8.63626	8.60659
TPPP3	8.96723	9.73623	9.451	8.17243	8.76388	8.32148
HS1BP3	8.96261	9.10381	8.71939	8.86604	8.67666	8.77314
ATP6V1D	8.96	9.04794	8.83731	9.87252	9.80478	9.853
ME2	8.95971	8.92452	8.9678	8.96029	8.9384	8.98157
GPD2	8.95884	8.92035	8.92689	8.96232	9.05066	8.91409
FBLN1	8.95797	8.68054	9.37764	8.69627	8.58909	8.56224
ACOX1	8.9542	8.97068	8.72281	10.5258	10.5259	10.656
PLS1	8.95391	8.95478	8.78921	9.70908	9.53021	9.41215
GLYATL1	8.95391	9.10931	8.87897	10.1003	10.2842	9.96737
SCFD1	8.94954	9.01709	8.94193	9.13955	9.08587	8.95826
ETF1	8.94603	9.04576	9.00899	8.95623	8.96087	8.87805
SCCPDH	8.94486	8.93103	9.31786	8.6532	8.49586	8.80703
PABPC4	8.94369	8.9257	9.09011	9.0326	9.00731	8.95332
SNTB2	8.9431	8.75589	8.87836	8.88325	8.93281	8.87129
TTLL12	8.94222	8.58609	8.68264	8.35931	8.23266	8.25786
DSP	8.93987	8.96319	9.02126	9.08481	9.23434	9.17667
AK1	8.93899	9.39403	9.27449	9.44626	9.40003	9.52532
SF3A3	8.93811	8.60844	8.74147	9.14746	9.01458	9.59227
AASS	8.93723	8.57743	8.61949	9.38888	9.38608	9.52062
NDUFS2	8.9331	8.85767	8.71596	10.3001	10.3334	10.2354
C9	8.93221	8.88111	8.25692	8.77512	8.98442	8.94632
CPA3	8.92867	8.50898	9.94983	8.0268	7.96867	8.07039
EIF1AX	8.9257	8.68685	8.47208	8.36763	8.26115	8.13955
SLC9A3R2	8.92481	9.35557	9.23386	8.94895	9.15406	9.0143
STX7	8.92303	8.98413	8.90388	9.07708	9.03892	9.20897
RTN3	8.92273	8.98783	9.24674	8.7502	8.61581	8.59768
MAT2B	8.92214	8.99407	8.69349	8.61176	8.61508	8.68895
TINAG	8.91797	9.00394	8.78594	8.88874	9.42585	9.51392
ECI2	8.91528	8.82718	8.42962	10.4155	10.4704	10.4434
PSMD5	8.91199	8.66107	8.86728	8.79247	8.69697	8.76188
FABP5	8.91019	8.96347	9.76421	7.75956	7.9847	8.02569
PSMB1	8.90719	8.97269	8.89785	8.79051	8.82972	8.8458
CPVL	8.90358	9.29048	9.3289	9.77099	9.76802	9.41954
PSMD8	8.89664	8.87866	8.93162	8.85144	8.8759	8.77446
EIF1	8.88783	8.78103	8.73166	8.33092	8.41447	8.45533
COX6C	8.88692	8.91169	8.04658	9.03864	9.14389	9.04166
DCXR	8.8857	8.9952	8.47573	10.6847	11.0844	11.1831
SLC2A5	8.88234	8.36982	8.6703	9.60715	9.37526	10.3344
STOM	8.88203	9.35755	9.37981	8.36238	8.41701	8.29278
UBR4	8.88081	9.12257	9.07788	8.68685	8.6994	8.64926
ALAD	8.87928	9.24389	8.96896	10.0192	9.83968	9.86264
LAMB2	8.87897	9.13057	8.68299	7.86481	8.1375	8.43254
CCAR2	8.87805	8.80025	8.78986	8.53955	8.43045	8.47695
XPNPEP2	8.87682	9.14083	9.06447	9.91722	10.2942	10.2357
LZIC	8.87621	8.95303	9.05637	8.9571	8.91289	8.95565
ITPA	8.87314	9.08162	9.51806	8.33807	8.7418	9.037
PPP1R12A	8.87283	8.80445	9.09777	8.4475	8.41024	8.40301
CD46	8.86635	8.96405	8.86666	8.68159	8.75221	8.89724
SNX27	8.86388	9.05202	8.79961	8.90539	8.886	8.76587
DPP7	8.86047	8.96203	9.05934	9.37504	9.67331	9.57573
PLD3	8.85985	8.52435	8.90719	8.52513	8.48824	8.45656
TMSB4X	8.85985	8.41659	9.92704	7.99435	7.59619	7.80284
KIAA1033	8.85829	8.79928	8.893	8.73505	8.74987	8.78398
FUCA2	8.85705	8.80639	8.81057	9.37916	9.47695	9.25786
NDUFB9	8.85549	8.85112	8.79604	9.88631	9.91737	9.80203
SAR1B	8.85393	9.11244	8.83731	9.36632	9.29048	9.34163
RRAS2	8.85206	8.73978	8.80122	9.17143	9.10931	9.1114
SRP54	8.8458	8.99746	8.79507	8.783	8.77939	8.64566
FARSB	8.84518	8.67313	8.75622	8.63844	8.5744	8.62388
DYNLL2	8.84392	8.72758	8.74113	9.13263	8.95739	9.10486
SFXN2	8.84329	9.10591	8.75955	10.0685	11.1689	10.9746
MYL9	8.84109	8.59694	9.46271	8.30652	8.53489	8.41743
DDX5	8.83983	8.90026	9.07227	8.81634	8.62534	8.60066
RAB13	8.83794	8.60659	8.83637	8.00731	8.02292	7.98868
FAM162A	8.83479	8.72315	8.69836	9.18735	9.36172	9.32328
CRKL	8.83416	8.87836	8.96578	8.87129	8.78725	8.72417
LIN7C	8.83257	8.81025	8.78463	9.55689	9.46189	9.52297
ATP13A1	8.82687	8.97842	8.94661	8.80316	8.86171	8.74551
ANO6	8.82559	8.32643	8.75422	8.34961	8.3147	8.43212
FABP1	8.82337	8.91139	8.67207	11.1206	11.1621	11.1569
PMVK	8.82241	8.26913	8.43379	8.23649	8.12309	8.31243
NDUFS6	8.82082	8.98271	8.85019	10.0429	10.0954	9.97083
SEC24C	8.8205	8.97154	8.95594	9.10774	8.92511	8.90989
ACSS3	8.81986	9.21505	9.0872	10.1695	10.3252	10.3547
FDPS	8.81826	8.78856	8.85175	8.24935	8.28401	8.31198
SUPT16H	8.8173	8.74584	9.10774	8.36457	8.54496	8.61655
SARDH	8.8157	8.82941	8.82432	10.3061	9.23554	10.2015
EML2	8.8141	8.63735	8.83763	8.92244	8.99718	8.84549
RAP1A	8.81153	8.72076	8.93399	8.8505	9.02209	8.90809
GHITM	8.80832	8.77215	8.64386	9.19943	9.13776	9.15431
AHSA1	8.808	8.71802	9.02735	9.05637	8.94632	9.15659
EIF3I	8.80284	8.84109	8.73437	8.66391	8.63626	8.6453
FIS1	8.80122	8.73268	8.38024	9.00927	9.10145	9.02735
H2AFV	8.79896	9.02652	8.95768	7.53605	7.53372	7.53294
OPTN	8.79863	8.87314	9.02818	8.79701	8.65571	8.80445
STK24	8.79766	8.6756	9.10617	8.80445	8.70425	8.81121
DUSP3	8.79701	8.83731	8.89178	8.8759	8.78234	8.80542
GFM1	8.79572	8.63699	8.58195	9.11634	9.23074	9.23362
ACSM2A	8.79474	8.45656	8.49785	10.2901	9.92911	10.9204
PMPCA	8.79442	8.77512	8.63336	9.29829	9.34407	9.30515
HMGCL	8.79377	8.69418	8.42038	10.4718	10.4257	10.3475
COX6B1	8.79377	8.63735	8.54342	10.2781	10.4005	10.3746
PDPR	8.79247	8.42417	8.62388	9.01931	9.06851	8.96145
TPRKB	8.79116	9.18239	8.93634	8.55842	8.6575	8.66391
CORO1C	8.79019	8.72281	8.886	8.22448	8.29278	8.29829
KARS	8.78725	8.83321	8.93987	8.65356	8.54071	8.68545
PITRM1	8.78627	8.48704	8.15076	8.6879	8.79149	8.61692
RRAS	8.78627	9.65625	9.75138	8.91349	8.96463	8.8205
TXNDC17	8.78496	8.64602	8.37895	9.21529	9.20114	9.17642
NCBP1	8.78333	8.78169	8.98499	8.37591	8.224	8.2341
TXN2	8.78267	8.75689	8.36938	9.85938	9.90026	9.86403
KIAA1598	8.78169	8.73234	8.6858	8.73843	8.76388	8.60363
GNS	8.77906	8.71528	8.783	9.90328	9.93399	9.87513
SAMM50	8.77808	8.69558	8.43671	8.90268	9.08799	9.00225
COPE	8.77808	8.93162	8.96809	8.82273	8.74651	8.66818
ERGIC1	8.77775	8.92214	8.36763	7.78333	7.9384	7.75154
DDX6	8.77545	8.68825	8.73335	8.78921	8.86357	8.8558
PLGRKT	8.77215	8.29278	8.2555	9.70926	9.92139	9.64422
PARVA	8.77116	8.82177	9.27333	8.66107	8.53489	8.47573
PICALM	8.76918	8.94954	8.90087	8.90418	8.89209	8.86295
TRIM25	8.76487	8.51728	8.91349	8.19722	7.94017	8.13083
RPL30	8.76089	8.69732	8.96694	8.71528	8.67983	8.58233
KRAS	8.75989	8.6703	8.81314	9.12567	9.27076	9.20359
BSG	8.75622	8.77446	8.67207	8.43171	8.59731	8.56872
HDAC1	8.75622	8.63445	8.90839	8.48824	8.29416	8.27891
RPLP0	8.75522	9.0542	9.17642	8.6703	8.62352	8.56758
HINT1	8.75455	9.07066	8.7115	8.33762	8.26162	8.53294
THUMPD1	8.75188	9.04303	8.82432	8.72996	8.83479	8.68159
ABCE1	8.74786	8.50859	8.63227	8.61839	8.51767	8.61985
TMOD3	8.74752	8.98499	8.8586	8.63735	8.72656	8.8141
RAB7L1	8.74416	8.6907	8.45492	9.23362	9.30675	9.25786
FECH	8.74315	8.37461	8.54535	9.76138	9.26749	9.67366
AKR1C1	8.74046	9.17093	8.56377	8.7705	8.15785	8.2854
DDX46	8.73809	8.75822	8.92926	8.58045	8.4672	8.55497
IPO7	8.73708	8.6893	8.7445	8.63445	8.60955	8.52982
HCLS1	8.73471	8.51649	8.81089	7.83794	7.6844	7.73809
CSRP2	8.73268	8.80961	9.20433	8.87437	8.57554	8.6703
CACYBP	8.7303	8.62425	8.67913	8.65177	8.80381	8.81089
ANKFY1	8.72996	8.72212	8.78692	8.86295	8.80961	8.72417
NLN	8.7269	8.78038	8.17443	8.59917	8.63554	8.38543
STAMBP	8.72588	8.74752	8.57289	8.38457	8.25077	8.30788
PDAP1	8.72178	8.55919	8.38845	8.60177	8.50024	8.71253
COX4I1	8.72144	8.41743	8.43671	10.3371	10.4614	10.3709
GAMT	8.72144	8.85954	8.53177	8.78463	8.99152	9.24103
UFC1	8.71939	9.06259	8.74113	8.51333	8.54032	8.48341
MAPRE2	8.71905	9.00843	9.6014	8.5263	8.59619	8.68755
UCHL1	8.71802	8.70321	8.66782	10.6946	10.9097	10.406
C14orf2	8.71802	8.62534	8.71081	9.69418	9.75539	10.2766
BLVRB	8.71493	8.88539	8.77512	8.64746	8.68825	8.56186
PLCG2	8.71287	8.83067	8.80671	9.34185	9.40109	9.33248
PRKAG1	8.70908	8.78169	8.60955	8.20945	8.24555	8.15836
UQCRB	8.70805	8.57554	8.52081	10.3473	10.4239	10.5375
SPARCL1	8.70805	8.37764	8.43879	6.96924	6.93782	7.07895
RBM14	8.70356	8.8614	8.85829	8.54689	8.51649	8.61765
PRPSAP2	8.69905	8.70977	8.40769	8.09223	8.12567	8.04166
TMEM43	8.69384	8.92985	9.35733	8.06016	7.9629	7.90328
IFIT3	8.69349	8.43879	8.88478	7.979	7.62571	7.69697
CD93	8.68895	8.47978	9.14338	7.32912	7.07788	7.13955
GYG1	8.68895	8.8614	9.2484	8.76188	8.7418	8.69384
DPYSL3	8.68545	7.7039	8.30241	8.06447	8.05311	8.15228
PTPLAD1	8.68475	8.83983	8.48864	8.92452	9.19426	9.18982
TCERG1	8.68124	8.65642	8.8802	8.19918	8.1629	8.23888
EIF3M	8.67983	8.62278	8.78594	8.52395	8.56377	8.46679
CYP4A11	8.67172	8.94544	8.09592	9.96217	10.2807	9.98242
FN3K	8.66676	8.88387	8.64133	9.31288	9.46189	9.40621
RPS28	8.66391	8.78333	8.52982	8.69627	8.53138	8.57516
ABCD3	8.66142	8.94691	8.48099	9.7139	9.77742	9.71459
HNRNPA0	8.65857	8.98157	8.65105	8.08055	8.23936	8.16038
FKBP10	8.65857	8.42375	8.824	7.32373	7.39917	7.18488
SUCLG1	8.65714	8.16792	8.27659	10.1814	10.2873	10.283
USP9X	8.65571	8.5411	8.76587	8.48663	8.50581	8.37547
BHMT2	8.65499	8.6865	8.43254	9.99435	9.86202	10.4208
PIPOX	8.65141	8.60696	8.47735	10.4112	10.5801	10.5269
MGLL	8.65141	8.75087	9.195	7.72792	7.96982	7.66888
GALNT2	8.6489	8.71459	8.64024	8.79928	8.88111	8.79474
SNRPG	8.6489	8.76553	8.78365	8.33002	8.31651	8.2182
GIMAP4	8.64638	8.62498	9.58703	8.37938	8.21043	8.39403
PHKA2	8.64566	8.69453	8.35403	7.85175	7.926	7.7039
MICAL3	8.6453	8.55536	8.69384	7.80219	7.65821	7.87467
TSN	8.64422	8.34917	8.62899	8.50184	8.39146	8.52199
HNRNPH3	8.6388	8.604	8.80671	8.16842	8.11686	8.10014
NQO2	8.63735	8.6703	7.86604	10.0333	10.1211	9.99095
SEC23A	8.63626	8.69453	8.75154	8.32733	8.36851	8.27473
MAP1B	8.63517	8.50621	8.89603	7.92481	7.99266	7.97039
RUFY1	8.633	8.4818	8.35975	8.57061	8.55267	8.49225
TPMT	8.63008	9.2075	9.00338	9.02956	9.54593	9.76868
ADH6	8.6279	8.84455	8.42794	10.3476	10.5172	10.4819
ACOT9	8.62571	8.69801	8.62534	8.90989	8.75188	8.60066
FAM82B	8.62534	8.4672	8.26679	8.61949	8.34474	8.45615
TMED2	8.62315	8.65356	8.84831	8.4475	8.47654	8.2484
FUBP3	8.62095	8.53566	8.82241	8.40727	8.20701	8.29462
C6orf211	8.62059	8.66107	8.67243	8.77939	8.63227	8.59805
DCN	8.61985	8.53138	8.89573	9.44087	9.40109	9.72451
COPS5	8.61985	8.5812	8.46434	8.29967	8.2293	8.13083
AGPAT3	8.61875	9.13545	8.56186	9.58158	9.86913	9.53333
PPIF	8.61875	8.78562	8.61802	9.57346	9.36872	9.44025
CFL2	8.61875	8.74618	8.57137	8.44708	8.47289	8.40131
PSMC3	8.61728	8.61949	8.57894	8.65821	8.70736	8.49705
ATPIF1	8.61066	8.32553	8.01792	9.77643	10.0833	9.75505
CDH6	8.60659	8.74282	8.58271	8.21578	7.99774	8.10591
IFI16	8.60437	8.25408	9.14593	7.40088	7.15279	7.1375
EGFR	8.59954	8.19869	8.06878	7.6279	7.65678	7.55305
SACM1L	8.59917	8.6994	8.63227	9.35535	9.36282	9.33316
CORO1B	8.5947	8.48864	8.7445	8.80445	8.65607	8.74618
RPL14	8.5947	8.52982	8.74618	8.18289	8.15431	8.06286
UCHL5	8.59433	8.52865	8.51333	8.44419	8.37156	8.46516
KPNA4	8.59208	8.6359	8.62205	8.39874	8.38543	8.34296
PHYH	8.59134	8.6435	8.11322	9.56377	9.97742	9.94075
MCFD2	8.58722	8.87406	7.94017	8.51017	8.54303	8.51294
TXNDC12	8.58271	8.64169	8.77446	8.17493	8.1644	8.18884
TST	8.57932	8.23362	7.9431	10.1467	9.87544	9.76105
BIN1	8.57932	8.57554	9.11686	9.6851	9.6435	9.85534
TMX4	8.57743	8.76388	8.68475	8.30788	8.3837	8.21335
DNAJA2	8.5763	8.79734	8.57024	8.62169	8.73064	8.69662
PPAP2B	8.57516	8.96	9.16717	8.12825	8.22159	8.25786
GALE	8.57289	8.50938	8.64277	8.4475	8.48301	8.59656
VASP	8.56948	8.61985	9.08428	7.68018	7.51728	7.37851
EIF5	8.56529	8.56339	8.50581	8.56643	8.53489	8.53099
SUGT1	8.56339	8.271	8.49305	8.30743	8.4208	8.37112
TP53I3	8.56186	9.24722	9.34983	9.07387	8.88325	9.34252
ERO1L	8.56071	8.45368	8.6872	7.50462	7.43796	7.45533
UBE2N	8.55919	8.47127	8.65964	8.28771	8.19279	8.1982
SAFB2	8.55459	8.29967	8.67701	8.0207	7.87836	7.95361
HEXA	8.5519	8.38586	8.68159	9.08799	9.21989	9.05582
TOM1L2	8.55113	8.57403	8.47289	8.29462	8.27053	8.32328
PRPF19	8.55113	8.59208	8.82082	8.25786	8.21917	8.16742
SRRT	8.54226	8.6359	8.7139	8.28956	8.35094	8.23362
GNG12	8.53294	8.34651	8.7807	8.49025	8.38716	8.53489
BUB3	8.5306	8.44791	8.81186	8.37591	8.25786	8.3672
PTGES2	8.5306	8.05745	8.13648	8.65714	8.45039	8.73944
VBP1	8.52982	8.26959	8.33226	8.09698	8.17493	8.23362
AGXT2L2	8.52904	7.99039	7.73742	8.49185	8.7286	8.51373
NPL	8.52826	7.85112	8.40557	10.0527	9.5068	9.62443
LAMA4	8.52709	8.47167	8.66995	7.12412	7.29462	7.33092
CSNK2A2	8.52552	8.41659	8.43212	7.95478	7.9847	7.99435
LPCAT1	8.52552	8.21432	9.1334	7.09064	7.08534	6.9507
MGST3	8.52474	8.54574	8.13443	9.30195	9.37025	9.23697
MPC2	8.52356	8.27053	7.94017	9.50283	9.66995	9.42101
PLOD3	8.52081	8.53177	8.52943	7.1639	7.35931	7.34341
LYZ	8.51452	8.3906	8.49546	10.9517	10.5252	10.645
SFXN3	8.51412	8.40897	8.51412	8.51728	8.62205	8.43003
LARS	8.51057	8.53605	8.60622	8.65535	8.60548	8.61324
TFAM	8.51017	8.59507	8.42417	9.33159	9.43212	9.18041
UFSP2	8.50819	8.73978	8.37243	8.3906	8.43129	8.48018
LANCL1	8.50303	8.5988	8.43879	8.30424	8.32103	8.21917
ATP5I	8.49665	8.41659	8.22014	9.47897	9.55478	9.57308
PDIA5	8.49625	8.63807	8.41996	7.83542	7.80284	7.78333
PSMB3	8.49546	8.34651	8.21723	8.39189	8.39361	8.32957
ENY2	8.49506	8.2384	8.74853	7.82655	7.59694	7.94369
HLA-C	8.49386	6.24793	6.33092	6.848	5.85798	5.53916
COX5B	8.49225	8.16842	8.25456	10.2603	10.3144	10.2351
S100A6	8.48824	8.69279	9.31967	8.9507	8.80252	8.82782
ATP5L	8.48623	8.47695	8.27426	9.57743	9.68018	9.57478
ACTR1B	8.48382	8.58383	8.53177	8.68264	8.71115	8.57781
C19orf10	8.48099	8.55497	8.4446	8.14211	8.13031	7.95826
MGEA5	8.48059	8.38586	8.35711	7.76222	7.82146	7.70805
LYPLA2	8.47978	8.37808	8.4271	8.26397	8.23314	8.2446
TSNAX	8.47816	8.47452	8.42122	8.35359	8.46434	8.31651
XPO7	8.47573	8.64638	8.36238	8.34518	8.40386	8.35182
ACAD8	8.47452	8.69801	8.31651	9.34983	9.52415	9.45368
CNP	8.47249	8.50024	8.65428	9.30811	9.39575	9.62516
EMD	8.46923	8.38457	8.62607	7.97499	7.98413	7.9507
RBBP9	8.46801	8.45409	8.26959	8.43921	8.52865	8.22641
ACOX2	8.46761	8.45943	8.25692	9.04576	9.15076	9.2703
ABI1	8.46597	8.41743	8.63372	8.50104	8.50661	8.36238
PDK2	8.46475	8.5672	7.78856	8.90388	8.75822	8.79019
DNAJC13	8.46393	8.54303	8.47978	8.47816	8.40557	8.38241
TECR	8.4623	8.84862	8.42164	8.7492	8.77248	8.63807
ARL1	8.4582	8.64854	8.56186	8.35931	8.40599	8.2293
VWA8	8.45738	8.30879	8.34696	8.81057	8.64962	9.17018
C14orf166	8.45738	8.58684	8.56682	8.52081	8.42626	8.40514
NIT1	8.45203	8.46964	8.08799	8.63008	8.57592	8.54458
TIMM44	8.45162	8.20212	8.02292	8.76388	8.6279	8.70183
AEBP1	8.45039	8.27798	8.60659	8.56224	8.15785	8.35315
DDAH2	8.44004	8.37895	8.50581	8.82273	8.75889	8.76089
PURB	8.43879	8.41954	8.52591	8.08002	8.17143	8.01792
PRPF40A	8.43838	8.29554	8.52278	8.22497	8.06393	8.07093
TMEM109	8.43754	8.3015	8.57743	8	8.01625	7.94017
CUL3	8.43588	8.31877	8.42962	8.23745	8.05691	8.11426
PIN1	8.43421	8.37591	8.38198	8.13083	8.13955	8.02459
VPS26A	8.43296	8.48301	8.35799	8.35975	8.38586	8.21626
CNN2	8.43129	8.35094	9.55363	9.75672	9.40875	9.65481
CA12	8.42878	8.32373	8.38154	9.49586	9.57005	9.55631
SNX4	8.42878	8.28725	8.20065	8.43129	8.2503	8.29462
VAPB	8.42752	8.46679	8.32688	8.54381	8.49945	8.52395
SSRP1	8.42333	8.2075	8.74752	7.6632	7.63445	7.95826
DHRS7	8.42249	8.68054	8.33985	8.5932	8.53955	8.23888
BZW1	8.41701	8.36501	8.77873	8.1298	8.03452	8.00562
CUL1	8.41659	8.30424	8.34696	8.40642	8.38543	8.45574
BST2	8.41447	7.73471	8.29646	7.43463	7.32283	7.2724
EEFSEC	8.40769	8.56377	8.53955	8.61287	8.63807	8.67066
NDUFA9	8.40557	8.48341	8.35226	9.83336	9.88615	9.68668
CUL4A	8.40344	8.24079	8.42417	8.1334	8.10434	8.04603
SUSD2	8.40301	8.29646	9.14822	8.78856	8.98185	8.85954
RPS11	8.39917	8.3156	8.50819	8.45039	8.43254	8.2588
TES	8.39618	8.70287	8.14771	7.85112	7.97613	7.71081
BDH1	8.39361	8.5345	8.35226	10.0121	10.1039	10.0384
SYAP1	8.39103	8.36982	8.23026	8.32733	8.33762	8.16842
PITPNA	8.39103	8.34651	8.69732	8.02735	7.94017	8.08055
TFRC	8.3906	7.50541	7.61912	7.53916	7.25172	7.13955
IGFBP7	8.38974	8.19722	8.80735	7.96232	7.92184	7.93133
SLC16A1	8.38543	8.28633	8.01625	7.85487	7.86047	7.95128
FTH1	8.38414	7.97613	9.63408	7.51254	7.96636	7.80864
GLDC	8.38327	8.40088	8.30515	9.55113	9.49845	9.31447
PTER	8.38198	8.02846	7.72656	8.57932	8.07895	7.90026
SNX3	8.38068	8.35931	8.67701	8.34961	8.04494	8.40854
PSMD1	8.37678	8.53021	8.48099	8.29416	8.23601	8.06985
CACNA2D1	8.37634	7.69418	8.81474	7.79766	7.91827	7.6532
SMC1A	8.37417	8.45368	8.45738	8.35182	8.45738	8.32103
SLK	8.37374	8.25361	8.72007	8.42668	8.4623	8.43671
COL1A1	8.37243	8.63662	8.28123	6.8392	8.04767	7.88448
PAFAH1B2	8.36982	8.50462	8.46557	8.072	8.06609	8.03067
PCYT2	8.36938	8.34518	8.19377	8.76885	8.78594	8.68018
DNAJB11	8.36807	8.3474	8.50383	8.31515	8.28494	8.26679
GAA	8.36457	8.09011	8.072	8.57667	8.50383	8.19328
NDUFAF4	8.36151	8.45039	8.38716	8.81698	8.66356	8.86388
VPS4B	8.35094	8.31606	8.37764	8.19377	8.10748	8.07468
KMO	8.35005	8.40557	8.3336	9.33136	9.35469	9.45018
CTSB	8.3474	8.24222	8.72247	8.96	8.84329	8.84455
KIAA0368	8.3474	8.4672	8.53177	8.20604	8.2341	8.19869
LBP	8.34563	8.5263	8.04767	8.15886	8.18041	7.86047
NEK9	8.3443	8.39146	8.28401	7.95942	8.05691	7.96924
GALM	8.34252	8.6279	8.04821	9.84831	9.87958	9.88585
HAAO	8.34252	8.46883	8.01903	8.50859	8.69836	8.62717
TSTD1	8.33985	8.24174	7.93369	8.49905	8.43296	8.50383
ANKRD28	8.33584	8.33673	8.34252	7.82082	7.85798	8.03727
ADK	8.33316	7.84235	7.76951	8.32328	8.24982	8.14262
THRAP3	8.32553	8.47614	8.55919	8.11842	8.13699	8.04056
RPL23	8.32418	8.47735	8.54535	7.80929	7.9384	7.74886
CCDC124	8.32238	8.50144	8.35799	8.15228	8.20799	8.19328
BAG6	8.31651	8.44336	8.28309	8.25125	8.32688	8.24365
CARS	8.3156	8.12205	8.22062	7.88203	8.07361	7.86419
TMED9	8.31334	8.32373	8.48462	7.98527	7.9571	8.02514
DNAJA1	8.31243	8.51412	8.52081	8.45574	8.36151	8.40642
IST1	8.31243	8.36194	8.55766	8.43754	8.46271	8.40045
LBR	8.31061	8.28586	8.74685	8.37504	8.26397	8.23936
TOP1	8.29921	8.23026	8.42206	8.35535	8.29921	8.28216
DDX58	8.29921	7.95128	8.31832	7.55689	7.40344	7.49905
UBE2A	8.29508	8.35403	8.41193	8.13494	8.06393	8.10486
RAB3GAP2	8.29508	8.5611	8.43754	8.49506	8.42752	8.23362
GPHN	8.29002	8.20555	8.19672	8.93015	8.94808	8.88234
PCBD1	8.29002	7.58271	7.64962	8.04494	8.02514	8.45492
HINT2	8.28864	8.14771	7.64241	8.89815	9.11868	9.04521
NOP56	8.28725	8.08481	8.38845	7.92778	7.91289	8.01123
NADK2	8.28725	8.24413	7.75689	8.57289	8.77676	8.19869
B2M	8.28725	8.34784	8.81602	7.84987	7.48704	7.95012
DRG1	8.28586	8.27473	7.97842	7.49185	7.62352	7.45286
CKAP5	8.28586	8.38888	8.43879	8.13186	8.27612	8.19918
AMACR	8.28401	8.32193	8.47978	9.44481	9.39489	9.09011
L3HYPDH	8.28123	7.85736	7.92125	8.13853	7.8586	8.14006
PSMA2	8.28077	8.48462	8.24365	7.94369	8.03232	7.97269
ACY3	8.27984	8.79247	8.00394	8.73268	9.19377	9.07922
GNAS	8.27705	8.32508	8.40131	8.17792	8.13853	8.05799
CLIC2	8.27519	8.47533	8.51846	7.72996	7.72792	7.81506
TMED7	8.27519	7.99039	7.27146	7.2211	7.47654	7.06717
CLPP	8.27053	8.10014	8.06663	8.74685	8.84737	8.85549
ABCF1	8.26819	8.2891	8.40981	7.78267	7.80284	7.7286
COL4A2	8.26772	8.13699	8.45245	8.24127	9.10276	9.46373
ACAD10	8.26772	8.10434	8.08215	9.41595	9.28309	9.4208
NDUFA12	8.26772	8.28263	8.14466	8.71596	8.85175	8.72212
PRKCA	8.26632	8.25692	8.41659	8.44087	8.43087	8.2854
TPP2	8.25974	7.47573	8.38154	7.24127	7.24603	7.41701
GGT5	8.25692	7.85798	8.70356	9.09803	8.97413	8.84109
VWA1	8.2555	8.44626	8.44128	7.46761	7.66959	7.57894
PEPD	8.25361	8.49345	8.2484	10.0363	9.99803	10.0254
SPTA1	8.25125	9.16817	9.31606	8.40386	8.30561	8.35887
USP7	8.25125	8.36019	8.25739	7.92719	8.04658	7.92362
SLC22A8	8.25125	8.67066	8.20701	10.3236	10.3002	10.3065
SYPL1	8.24982	8.1982	8.12722	8.0433	8.05907	7.96232
UQCRFS1	8.24935	8.27612	8.28725	9.34983	9.46168	9.40067
RPL31	8.24603	8.37591	8.00169	8.50144	8.44956	8.41278
NHP2L1	8.2446	8.13186	8.54303	7.76553	7.80607	7.73606
IDH3B	8.24031	8.00169	7.83352	9.09355	9.08958	9.03149
BLMH	8.23984	7.9629	7.80671	7.45779	7.45368	7.33181
RIPK1	8.23984	8.51846	8.51964	7.84423	7.81186	7.87467
SCLY	8.23745	8.81762	8.43754	8.92065	8.7269	8.81666
C4BPA	8.23362	7.9431	8.03892	7.45615	7.43296	7.60955
NAT8	8.23266	8.52474	7.86542	10.7441	10.2862	10.3956
UMPS	8.23266	7.97097	8.30104	8.09803	7.93015	8.11634
CSPG4	8.23074	8.49025	8.71939	7.24317	7.23458	7.1819
PGRMC2	8.22738	8.45861	8.23026	8.27193	8.48462	8.3015
UBQLN2	8.22641	8.13391	8.18933	8.0542	8.11061	7.99266
EIF4H	8.22641	7.99605	8.16088	7.23458	6.93899	7.15684
PCBP2	8.22304	8.1644	8.28448	8.19574	8.18785	8.09856
ILVBL	8.22207	8.37025	8.1375	8.52709	8.51057	8.38716
OPLAH	8.22014	8.07735	8.41743	8.6268	8.49625	8.69035
PDXDC1	8.21965	8.2588	8.19229	8.41278	8.39618	8.36326
QPRT	8.21965	8.96751	8.05474	10.1008	10.1922	10.123
CNN1	8.2182	7.29829	8.97528	8.24935	8.46801	9.29485
FKBP2	8.21675	8.71528	8.45121	8.61397	8.53993	8.54574
PRMT5	8.21189	8.08905	7.93664	8.00955	8.11374	7.92896
MRPS10	8.20701	7.80219	7.89845	8.0493	7.76818	7.92896
DFFA	8.20555	7.99548	8.11946	7.91707	7.83731	7.82018
FAM98B	8.20114	8.35094	8.35005	8.06393	8.10852	7.96405
TIMM9	8.20114	8.3837	8.0268	8.05691	8.27752	8.32823
RPA2	8.19328	8.15583	8.41743	7.7286	7.74416	7.76155
HMOX2	8.18834	8.11842	8.25125	8.3672	8.54264	8.41912
DHODH	8.18735	8.28586	8.03947	8.72042	8.78202	8.59358
SLC36A2	8.18537	8.15583	8.21237	9.26374	9.13314	9.48704
C16orf62	8.18488	8.35843	8.84706	8.38974	8.37547	8.27426
RABGGTB	8.18339	8.52042	7.96521	7.91289	7.99095	7.86666
FOLR1	8.1809	8.46271	7.58421	8.60548	8.49905	8.45203
AKAP2	8.17891	8.15381	8.45861	8.37547	8.20848	8.26303
LSM7	8.16942	8.20555	8.23026	7.95361	7.90147	7.95187
HSD11B2	8.1629	8.51846	8.13955	9.97068	9.9362	9.80268
MLYCD	8.1629	7.98812	7.74349	8.58158	8.66285	8.73471
RANGAP1	8.1629	8.07682	8.1375	8.1982	8.25219	8.35799
EIF3J	8.16239	8.23074	8.27566	8.05039	8.00169	8.03067
CYB5A	8.15987	8.81922	8.35975	9.2148	9.37591	9.49885
NUDC	8.15836	8.05148	8.1809	7.87958	7.68159	7.79831
EXOC2	8.14975	8.17393	8.18587	7.74349	7.70943	7.65535
PDXK	8.14517	8.22689	8.13545	8.23554	8.33762	8.34029
HSD17B8	8.14364	8.17243	7.84298	9.00225	8.96376	8.92896
HIST2H2AB	8.14262	7.9431	8.30104	7.27891	7.29554	7.36019
ASMTL	8.1416	8.25408	8.20848	7.74618	8.11634	8.40854
DYNLRB1	8.14006	8.20555	8.19279	7.99152	8.01625	7.92303
GBA3	8.13699	7.82146	7.83794	7.853	7.67384	8.29048
CRIP1	8.13443	9.40875	9.28147	6.73335	6.71425	7.30469
SNAP23	8.12774	8.11374	8.2724	7.93251	7.80478	7.84361
LMO7	8.12464	7.86171	8.14721	8.29048	8.33985	8.13494
RABGGTA	8.12309	7.8505	7.81121	7.73539	7.60881	7.67737
NRP1	8.12153	8.03287	8.33271	7.58271	7.54071	7.49985
ADSL	8.12102	8.15431	7.9847	7.70044	7.72315	7.633
EPS15	8.11998	8.02459	8.17043	8.13186	7.98071	7.9384
RECQL	8.11842	7.8716	8.35005	7.2384	7.08852	6.97499
CTSA	8.11634	7.95884	8.03397	8.82528	8.88753	8.75656
EPN1	8.11322	8.17542	8.36107	8.05528	8.13186	8.05799
CIRBP	8.11009	8.54535	8.56453	8.32057	8.36151	8.36151
CYP20A1	8.10957	8.25077	8.03947	8.36588	8.38024	8.34829
GM2A	8.108	8.17493	8.38845	10.5059	10.5378	10.3107
FAM21A	8.108	7.98242	8.16541	8.37721	8.29048	8.27984
MTOR	8.10643	8.19476	8.2148	8.08746	8.08428	8.09223
ALDH8A1	8.10276	8.83384	8.32238	9.21529	9.16264	9.31356
DAG1	8.10119	8.3996	8.4814	8.23697	8.31832	8.13186
SLC5A12	8.09961	8.10014	7.80284	9.57969	9.63245	9.74214
ALG1	8.09908	8.26913	8.01402	8.2817	8.31741	8.22014
GART	8.09592	7.69139	8.07948	7.72792	7.49426	7.59917
FHL2	8.09487	8.01792	8.5519	8.79019	8.2891	8.75422
SNX9	8.09329	7.99039	8.18289	8.10905	7.94544	8.08746
SPRYD4	8.08958	8.04221	7.79636	8.6879	8.68755	8.73234
NDUFB5	8.08905	8.04275	8.04549	9.89269	9.80993	9.75839
STOML2	8.08746	8.03067	7.77347	8.39232	8.33584	8.53955
SH3GLB1	8.08746	8.19574	8.24222	7.77873	7.63662	7.67948
RPS20	8.0864	8.06124	8.30241	8.09276	7.99774	7.86295
KIF13B	8.08055	8.07895	8.09117	8.19081	8.18686	8.23601
SLC9A3R1	8.07788	8.28771	8.072	9.61158	9.6719	9.63807
CAPZA1	8.07682	8.06124	8.19131	7.75288	7.76818	7.78464
NDUFA8	8.07521	8.09434	8.22689	10.1424	9.9993	9.86821
ATP6V1F	8.07521	8.12309	7.97613	9.12541	9.0634	9.11972
KDELR1	8.07253	8.26068	8.21335	8.79279	8.91079	8.61213
DCTN3	8.07253	8.04002	8.07039	7.59694	7.48059	7.45697
PSMD4	8.07093	8.09751	8.05094	7.95361	7.94193	7.92778
GNAI3	8.06932	8.00282	8.30606	7.97154	7.89118	8.00169
COA6	8.06932	8.51136	8.19279	8.98584	8.94105	8.92095
INSR	8.06932	8.10957	7.80607	7.30287	7.27053	7.30469
SEC22B	8.06178	8.40981	8.56986	8.18438	8.13237	7.98071
HIP1R	8.05474	7.96058	7.91468	8.0433	8.09434	7.99322
PPFIBP1	8.05365	8.10538	8.17493	7.87283	7.85611	7.73403
DEK	8.05257	8.05799	8.19081	7.55459	7.56224	7.60807
MCAM	8.04821	7.94895	8.18488	6.37851	6.60881	6.5157
CCDC22	8.04385	7.99661	7.87713	7.67878	7.82718	7.83668
EIF3E	8.04275	7.89905	7.97269	7.62717	7.68089	7.65964
APOC3	8.04275	8.33181	7.13443	8.12619	7.97499	8.2817
CLEC3B	8.04275	8.42038	8.32868	8.46312	8.48018	8.55957
MARCKS	8.04221	7.61471	8.56186	7.13443	6.87406	6.54844
PTPN23	8.03342	8.12205	8.12102	8.18587	8.11686	8.10381
ENTPD5	8.03067	8.17891	7.65392	8.70839	8.61434	8.7139
TWF1	8.01903	8.03892	8.21432	8.0129	7.96463	8.04111
TM9SF2	8.01903	7.91468	8.24222	7.86357	7.74147	7.80735
ITGA3	8.01792	7.89905	8.13802	7.80929	8.06824	7.81698
RPL12	8.01346	8.18438	7.98299	7.74886	7.76022	7.75422
SRSF3	8.01235	8.10434	8.27705	7.51806	7.47086	7.5932
ACSM3	8.01179	7.95303	7.85985	9.42982	8.93162	9.39296
L2HGDH	8.01011	7.97384	7.30012	8.11634	8.42626	8.19328
RAB18	8.00843	8.27612	8.4187	7.98242	8.14364	8.01235
NENF	8.00731	8.34829	8.15532	8.37634	8.43671	8.34474
RER1	8.00675	8.07842	7.97957	8.29921	8.06985	8.12928
HDHD2	8.00619	7.89724	7.77742	7.96347	8.01569	8.02735
EIF3H	8.00338	8.0864	7.98128	7.82528	7.87098	7.78202
ATP6V1G1	8.00169	8.24555	7.83983	9.1352	9.14695	9.10119
MTAP	8.00113	7.92896	7.61397	7.69905	7.85362	7.51333
RAD50	7.99944	8.3443	8.16038	7.7662	7.70805	7.73064
ALDH18A1	7.99435	7.84423	7.53138	7.55459	7.54844	7.49025
SLC5A1	7.99379	7.82782	7.27146	7.7286	8.68545	9.31039
CHID1	7.99095	8.31786	8.01123	7.94661	8.09011	7.98868
GLRX3	7.99039	8.04166	7.93487	7.95942	7.98925	7.90147
CHMP3	7.98982	7.6837	8.24935	7.71425	7.52121	7.75756
SF3A1	7.98868	7.97842	8.18289	7.80542	7.85985	7.77149
GCA	7.98698	7.79312	7.90989	8.30561	8.22062	8.23601
ASPDH	7.9847	7.91109	8.22062	8.74046	8.85487	8.97126
SOD3	7.98128	7.61471	8.14262	8.49426	8.47978	8.52826
SLC5A2	7.979	8.0268	8.2484	8.2503	8.2341	8.2446
FABP7	7.979	10.8318	9.2446	7.55766	7.70943	7.63008
UFM1	7.979	7.52199	7.78594	7.4545	7.5947	7.49506
GMPPB	7.97327	8.31877	8.13955	8.05257	7.99266	8.02459
IDE	7.97154	8.00056	8.01123	7.91169	7.91049	7.83479
PAPSS1	7.96867	8.07895	8.13904	7.8936	7.92244	7.79831
ATPAF2	7.96867	7.88264	8.19131	8.32868	8.35315	8.45697
RTKN	7.96694	8.05745	7.91767	8.59917	8.55075	8.4733
NUCKS1	7.96405	8.08162	7.9571	7.69627	7.8392	7.93369
HEBP1	7.96405	7.77676	7.37156	8.0677	8.17093	7.68159
CGNL1	7.9629	7.86419	7.90509	8.68089	8.72076	9.11478
TNKS1BP1	7.9629	7.96694	8.08428	7.6359	7.61176	7.66249
PSMB5	7.9629	7.99605	8.02459	9.21286	9.28378	9.19599
SLC25A12	7.96232	8.07521	8.07682	8.48341	8.50541	8.43087
EIF6	7.96232	7.90809	7.90869	7.84172	7.82972	7.84987
C7	7.95652	7.73606	8.17443	8.18636	8.18438	8.56262
SLC44A2	7.95361	8.75722	8.15026	8.26866	8.72042	7.96521
PTGR2	7.95361	7.60955	7.3345	7.17991	7.25361	7.19771
NAE1	7.95361	7.53294	7.57894	7.50779	7.43463	7.4733
SLC5A10	7.9472	8.13031	8.03562	9.69174	9.94442	10.069
PGM2L1	7.94603	7.57894	7.6388	7.17891	7.11478	6.78529
CFI	7.94427	8.33628	7.72383	7.65464	7.94778	7.7761
PKP4	7.94427	8.34029	7.79246	8.26209	8.21237	8.26538
PPM1F	7.94369	8.11322	7.68089	7.11478	7.39575	7.2182
SAE1	7.93782	8.15532	8.39403	7.73809	7.85985	7.74079
MFN2	7.93664	8.21432	7.67455	8.35755	8.49386	8.39318
ELMO1	7.93664	7.97499	8.31061	7.41024	7.22882	7.18785
MGST1	7.93251	7.97154	7.70321	8.48301	8.45409	8.47492
PITHD1	7.93251	8.03067	7.96463	7.7211	7.77215	7.85985
XPNPEP3	7.93015	7.85736	8.00562	7.91409	7.90147	8.08481
CISD1	7.92837	7.90629	7.80413	8.29783	8.41447	8.41066
EIF4E	7.92837	8.1298	7.86913	7.52982	7.52278	7.45697
NDUFS7	7.92719	7.73132	7.69697	9.69732	9.76022	9.62626
WDR81	7.92303	7.93428	7.89542	7.54998	7.38457	7.38198
HNMT	7.91767	7.46352	7.7252	7.90989	7.58646	7.8009
EIF3D	7.91528	7.91827	8.01067	7.70598	7.808	7.69349
LGALS3	7.91468	8.26256	8.31922	7.32643	7.42962	7.26585
TIMM8A	7.91349	7.80735	7.6388	8.4417	8.5074	8.45861
SAR1A	7.91349	7.90388	8.20016	7.89057	7.88631	7.85175
ATP5J2-PTCD1	7.91169	8.20212	8.0634	9.07012	8.89391	8.98556
LANCL2	7.90929	7.81762	7.41785	7.54303	7.67455	7.48704
PITPNB	7.90809	7.81634	8.03727	7.50938	7.38974	7.37504
ABCB8	7.90809	8.14057	8.06232	8.11894	8.19426	8.06824
RAB35	7.90689	7.75087	8.28864	7.9847	7.9847	8.1644
ACSL4	7.90388	7.78921	8.08905	8.3336	8.27891	8.33941
UMOD	7.90207	7.71631	7.893	10.1022	10.2626	9.58271
UBA3	7.89603	7.5157	7.40173	7.22497	7.41363	7.2937
NDUFS8	7.89542	7.78267	7.98868	9.11998	9.21237	9.01931
C1orf27	7.89057	8.08905	7.8189	7.68018	7.79571	7.73742
IGLV2-11	7.88996	8.11166	7.33718	7.07468	7.04439	7.0864
VTA1	7.88935	8.03177	8.07039	7.91707	7.92125	7.97269
DPP3	7.88813	7.73944	7.78005	7.88264	7.6893	7.8189
STIM1	7.88813	7.94017	8.11061	7.55228	7.39403	7.42122
LDHD	7.88753	7.94017	7.74147	8.20604	8.28864	8.47289
CYP27A1	7.88631	7.59246	7.53993	8.6471	8.03892	8.83826
GIMAP8	7.88631	8.18686	8.2738	7.06717	7.00899	7.00562
NBAS	7.88264	7.94603	7.21723	9.33673	8.77643	7.32373
CPQ	7.88203	7.95303	7.85362	9.48643	9.47675	9.05121
SDC1	7.8716	8.00225	8.22786	8.99322	9.02846	9.31854
SLC7A8	7.87036	7.95128	8.01067	9.38802	9.38176	9.67048
CLMN	7.86851	7.92719	8.04275	7.74618	7.86171	7.95594
COG7	7.86851	7.75087	7.41701	6.68089	6.9331	6.65105
NFU1	7.86666	7.89966	7.6907	8.09011	8.11166	8.36982
GFPT1	7.86419	7.77676	8.05691	7.73403	7.71012	7.49985
PRODH2	7.86357	7.85362	7.54381	9.96665	10.5722	10.5854
ROCK2	7.86171	7.99435	8.06178	7.94544	7.98868	7.76752
TPT1	7.8586	7.35491	8.01569	7.3672	7.37156	7.36282
RBM12	7.8586	8.0634	8.1127	7.27705	7.26491	7.1809
NT5C	7.85798	7.84109	7.7046	7.68018	7.52042	7.67737
SNRPF	7.85674	8.09011	8.03892	7.56377	7.59991	7.50621
PTCD3	7.85237	7.95536	7.7252	8.49105	8.3637	8.24365
MRPL49	7.85175	7.97957	7.77479	8.79409	8.7502	8.71425
BRK1	7.8505	8.20212	8.04821	7.82082	7.83542	7.57137
NSUN2	7.84674	7.76818	7.732	7.93546	7.97384	7.92244
DYNC1LI2	7.84612	8.12619	8.05094	7.70183	7.71356	7.72588
APOOL	7.83983	7.9629	7.69558	8.16138	8.3147	8.34518
CSNK2B	7.83983	7.92125	7.81506	7.27146	7.59096	7.64746
SLC43A2	7.83731	7.88142	7.77545	8.97957	9.21965	9.11296
ARMC10	7.83605	7.79312	7.99095	7.54844	7.6858	7.72042
ARPC5L	7.83416	8.08852	8.17692	8.23649	8.34651	8.32688
NMT1	7.83162	8.33851	7.96116	8.2114	8.13237	8.14975
KIAA0196	7.82845	7.88142	7.86481	7.85611	7.92896	7.88631
GSTT1	7.82845	6.05528	6.04658	7.84737	5.59694	5.67525
AGPAT9	7.82782	7.93958	7.56224	8.10643	8.17991	8.29462
MOV10	7.824	8.11374	7.82782	7.6844	7.81698	7.66676
RPA1	7.82209	8.05582	8.14721	7.2817	7.33896	7.11478
NAGA	7.82209	7.65678	7.95594	7.9629	7.96809	8.04385
SERPINA4	7.82018	7.94837	7.82464	8.23984	8.22014	8.2211
ITGAV	7.81954	7.85922	8.17443	7.87897	7.824	7.82528
RPL34	7.81762	7.96751	7.77479	7.77676	7.6453	7.72792
C6	7.81698	8.14415	7.46025	7.74214	7.99548	7.79442
EIF5B	7.81698	7.80993	7.66959	7.60955	7.47411	7.57743
MBNL1	7.81506	7.93133	7.94134	7.31288	7.35931	7.44708
NECAP2	7.80671	7.6886	7.53528	6.96232	7.03892	6.88631
C6orf108	7.80542	7.79896	7.04985	8.1267	8.24222	8.10171
TMEM205	7.80025	8.30743	7.94427	7.93015	8.16038	7.82972
MAP2K4	7.79896	8.02015	7.79766	7.79442	7.77083	7.81121
ACOT13	7.79636	7.46761	7.18686	8.87744	8.97699	8.84424
SNX29	7.79442	7.83479	7.80413	8.11426	8.09856	7.97327
ACTR1A	7.79312	7.85549	8.02292	7.83794	7.81121	7.81378
SEH1L	7.79051	7.84486	7.80284	7.69209	7.67596	7.55612
ETHE1	7.79051	7.57743	7.50144	8.22062	8.08162	8.14109
ACP1	7.7866	7.79181	7.90989	7.85736	7.96924	7.89603
AMBP	7.78594	7.79766	7.54226	9.24888	8.51531	9.3289
RPRD1B	7.77939	7.71012	7.82528	7.09592	6.93899	7.14057
MPP1	7.77808	7.86357	7.74349	8.39917	8.39917	8.43045
ARHGAP18	7.77545	7.80025	8.15026	7.49025	7.75355	7.57061
BCKDHB	7.77083	7.44626	7.23266	8.43713	8.45779	8.39575
SLC2A2	7.76951	7.51806	6.8679	8.79442	8.82972	9.14619
TTC37	7.76885	7.88203	7.74551	7.82782	7.86542	7.7662
TIMP3	7.76885	7.58496	7.51964	7.64097	7.61765	7.97842
ADPRHL2	7.76752	7.87836	7.73877	7.57061	7.66818	7.47573
FUNDC2	7.76222	8.05799	7.70598	7.97842	8.1814	8.108
ATP5E	7.76222	7.57969	7.507	8.82782	8.88631	8.89936
MTDH	7.76089	7.72724	7.85985	7.49985	7.58571	7.5947
DNM1L	7.75889	7.97613	7.88325	8.07948	8.1639	8.14109
TENC1	7.75889	7.38024	8.24413	7.5932	7.52278	7.74416
SNRNP70	7.75622	8.04275	8.05853	7.6893	7.633	7.59096
DYNC1I2	7.75355	7.99605	7.79442	7.44956	7.49825	7.44543
SNX17	7.74551	7.76288	7.48301	8.89057	8.74953	8.89845
KIAA1217	7.74551	7.35315	7.47654	7.29186	7.11166	7.42878
ANP32E	7.74281	7.97499	7.92005	7.2114	7.16189	7.21626
NFS1	7.74281	7.77215	7.63372	8.27798	8.10538	8.0542
RASIP1	7.73403	7.8936	7.77347	6.43296	6.6879	6.64962
TP53BP1	7.732	7.50541	7.64313	7.45779	7.43212	7.40684
CPNE1	7.732	7.53761	7.86171	7.05094	6.92005	6.7252
FAH	7.73064	7.62205	7.19574	8.63916	8.2854	8.03892
WDR37	7.72996	7.75489	7.78333	7.72247	7.71012	7.67384
NDUFA4	7.7286	7.51885	7.70183	10.5433	10.5265	10.5799
ADSS	7.72383	7.83479	7.84925	7.7807	7.72928	7.77676
EIF2A	7.72315	7.9629	7.81057	7.78594	7.84674	7.69558
NPC2	7.72178	7.6872	7.82082	10.2104	10.2978	9.94178
NCALD	7.71631	7.87036	7.90509	7.79312	7.45861	7.54303
FIBP	7.71493	7.74618	7.75556	7.82018	7.68229	7.84046
SULT1C2	7.71081	8.03067	7.67525	9.17193	9.17592	9.2427
HOGA1	7.71012	7.61471	7.6453	9.90177	9.5812	9.21989
ACE2	7.70113	7.65392	7.53916	8.4292	8.26397	8.36457
EARS2	7.69975	7.2384	7.53683	8.32103	7.59395	8.30606
PSMB6	7.69905	7.17891	7.59619	7.72383	7.66888	7.61176
DDX18	7.69697	7.64097	7.89664	7.72042	7.8009	7.62278
HMGN1	7.69488	7.82337	7.63081	6.31832	6.29646	6.29094
MYO1E	7.69279	7.67596	7.91946	7.53138	7.62425	7.45039
SDF4	7.69279	7.8505	7.51885	8.00787	8.06932	7.84423
PALM3	7.69209	7.6844	7.51964	8.09381	8.04056	7.99831
CAMK1	7.6886	7.81698	7.54381	6.87406	6.9472	6.89845
STAT5A	7.6865	7.6632	7.84925	7.30195	7.39575	7.27798
CYP4F2	7.6858	7.72588	7.53372	9.17542	9.0588	9.07441
HSD17B10	7.6851	7.79896	7.84674	8.69035	8.8505	8.65642
OAT	7.6851	7.38629	7.39318	8.73471	8.23984	10.2297
NDUFS5	7.6851	7.61397	7.63807	9.01095	9.00955	8.86388
HTRA2	7.67948	7.82845	7.53761	8.08587	8.1814	8.01848
FXR1	7.67455	7.76818	7.76288	7.853	7.81826	7.79896
MAGED2	7.66747	7.51885	7.69	7.38284	7.04549	7.29186
EIF2S2	7.66676	7.75288	7.75689	7.77808	7.71356	7.7039
PPP6C	7.66107	7.69209	7.72656	7.58195	7.57516	7.41785
MAN2C1	7.65678	7.71425	7.5345	7.17991	7.2114	7.1375
HSPH1	7.65535	7.53372	7.74685	7.9331	8.09223	8.01903
VPS36	7.65177	7.26021	7.72178	7.66605	7.40259	7.58346
COPG2	7.65177	7.82909	7.79377	7.61471	7.70113	7.39917
UFD1L	7.64674	7.57137	7.61692	7.63372	7.57743	7.62278
DCPS	7.64602	7.824	7.81698	7.07253	7.02348	7.04111
ADCK3	7.64458	7.21043	7.14466	7.84987	7.35667	8.03012
GALK1	7.64386	8.3996	7.79831	8.36238	8.27612	8.49785
ARHGAP1	7.64241	7.95942	8.07682	7.66888	7.69975	7.77545
EEA1	7.64024	7.77017	7.8716	7.42626	7.50859	7.37504
RAB21	7.63952	7.84423	7.69905	7.6851	7.69349	7.62352
TJP2	7.63735	7.61545	7.88935	7.56148	7.48059	7.7866
DBNL	7.6359	7.68018	7.8857	7.3733	7.32643	7.28817
LEMD2	7.63517	7.86481	7.79571	7.01346	7.09064	6.96694
EXOC4	7.63517	7.81954	7.67737	7.47978	7.40514	7.24888
RNASE6	7.62644	7.71973	7.51728	8.61949	8.18834	8.08108
VPS29	7.62571	7.69	7.26397	6.96347	7.1639	7.13648
ASRGL1	7.62571	7.32463	7.3336	7.1819	7.44294	7.57365
AP2A1	7.62498	7.81378	7.80864	7.71973	7.75489	7.53528
EPCAM	7.62352	8.14262	8.18587	9.52982	9.49366	9.49025
LACTB2	7.62278	6.88509	6.7211	8.77709	8.70217	8.63372
PARP4	7.62132	7.58721	7.6907	6.99322	6.74147	6.67807
CBR4	7.61692	7.31651	7.12825	8.5672	8.38931	8.27006
ATP6AP1	7.61176	7.60066	7.59768	8.34385	8.36632	8.50462
ATP5D	7.61102	7.52826	7.21043	8.94837	9.06124	8.99067
OCIAD1	7.60881	7.44626	7.5744	7.97212	8.06717	8.09487
TBRG4	7.60511	7.20457	7.23554	7.89603	7.34163	7.8586
FUK	7.60363	7.24793	6.98641	7.13648	7.17193	7.06393
PPM1G	7.60363	7.87529	7.85549	7.49346	7.54071	7.4814
UCHL3	7.6014	7.33539	7.54458	7.56072	7.61618	7.5932
PGLYRP2	7.59768	7.69139	7.43045	7.19279	7.36019	7.30378
MAGOH	7.59544	7.67172	7.70321	7.18785	7.15987	7.07575
KYNU	7.5947	7.30925	7.60807	8.41321	8.38586	8.64205
TRNT1	7.59246	7.66676	7.78202	8.03947	8.0045	7.87221
ATP2B4	7.57743	7.80735	7.81634	7.44045	7.4187	7.3147
SNRPB2	7.57516	8.11114	7.54998	7.62352	7.98071	7.53138
NDUFA5	7.56986	7.50144	7.54381	9.13186	9.19525	9.06636
DDX19B	7.56834	7.56529	7.7502	7.51728	7.39232	7.29462
CCDC132	7.56758	7.31651	7.23362	7.39146	7.34163	7.2817
DNAJC11	7.56605	7.81698	7.51728	7.88325	8.02956	7.97499
TBCD	7.56072	7.3505	7.39661	7.56758	7.38629	7.44377
RPL19	7.56072	7.54921	7.29094	7.51649	7.54226	7.56605
AQP1	7.55995	8.43879	7.85922	9.05962	9.07387	9.00338
CTSH	7.55995	7.83731	7.7662	8.48583	8.46679	8.19279
C8B	7.55995	7.61545	7.46107	7.23074	7.2891	7.26772
CNOT1	7.55995	7.5306	7.62936	7.93782	7.86233	8.03562
TJP1	7.55766	7.46025	7.65821	7.60955	7.7662	7.72042
AMN	7.55766	7.98128	7.29921	8.26725	8.62753	8.62644
UBA2	7.55612	7.59096	7.79636	6.95187	6.80993	6.71836
DARS2	7.54844	7.33896	7.58421	8.34074	8.35843	8.38802
IPO9	7.54767	7.58271	7.633	7.04985	7.19081	7.0433
CTPS1	7.54767	7.30195	7.40599	7.09592	6.96232	6.89118
SORL1	7.54535	7.51254	7.93546	7.78267	7.49185	7.69627
NEBL	7.54381	7.64602	7.49665	7.71081	7.77017	7.74416
HMGN4	7.54381	7.79766	7.7286	6.17592	6.10434	6.33807
LRP1	7.54071	7.40173	7.83542	7.40429	7.26397	7.02126
KDELC2	7.53993	7.51096	7.4363	6.76288	6.88874	6.73335
BCAS2	7.53605	7.55459	7.54998	7.36457	7.50621	7.23074
ALDH16A1	7.53294	7.70252	7.71973	7.89178	7.93546	7.77545
TROVE2	7.5306	7.45204	7.60807	7.24031	7.07682	7.13031
WDR91	7.5306	7.55842	7.4814	7.06178	7.01458	6.94369
BAX	7.52591	7.51806	7.52435	7.13443	7.18884	7.04985
PEF1	7.52513	7.54998	7.40429	8.49825	8.53528	8.39746
MAP1S	7.52278	7.64097	7.82782	7.28817	7.16792	7.16088
CPSF7	7.51885	7.59544	7.55228	7.22882	7.11166	7.24031
NUP205	7.51806	7.224	7.40344	7.224	7.17692	7.3147
NDUFAF2	7.51017	7.30834	7.28725	7.78005	7.88753	7.73674
PPP2R2C	7.507	7.45779	7.3147	7.32823	7.29921	7.24793
CUL4B	7.50223	7.38802	7.14771	6.62644	6.65821	6.89845
MRPS36	7.49745	7.19081	7.00787	8.09117	8.16491	8.08958
RBM25	7.49506	7.49105	7.75822	7.45779	7.41701	7.44128
TOMM22	7.48704	7.94193	7.82082	7.93428	8.05202	8.02791
SIRT3	7.48704	7.24888	6.80219	7.89118	7.89239	7.82528
FAM49B	7.48462	7.32823	7.83479	7.01792	6.92837	6.94369
ARAF	7.4822	7.40344	7.51175	7.6872	7.59768	7.46107
SKIV2L	7.47897	7.61765	7.41785	7.35755	7.43296	7.21529
PPME1	7.47735	7.67384	7.91648	7.31107	7.31832	7.20555
NDUFAB1	7.47735	7.46761	7.16993	8.66711	8.75955	8.75522
SEL1L	7.47249	7.40684	7.39318	7.25361	7.26866	7.20848
PODXL	7.46923	7.37417	7.81954	7.80735	7.87774	7.85487
NUCB2	7.46923	7.74079	7.55382	7.40173	7.29921	7.30287
RNF213	7.45779	7.5306	7.54612	7.19377	7.17592	7.08746
SAT2	7.45533	7.01681	6.73335	8.7077	8.44915	8.98499
TMEM27	7.45286	7.76752	7.1819	8.59768	8.50024	8.60214
MIOX	7.45121	7.71905	7.24603	9.37134	9.40131	9.35799
SLC4A4	7.45121	7.4814	7.04221	9.7848	9.73725	9.79799
GPX3	7.45121	7.2182	7.55459	8.54148	9.18264	9.5763
TGFB1I1	7.44708	7.59544	8.16692	7.69	7.45861	7.24888
SCIN	7.44045	7.78464	7.74281	9.52239	9.59917	9.44894
RPL36	7.44045	7.42291	7.03892	7.06609	7.17493	7.07146
TOLLIP	7.4363	7.43546	7.38716	7.08746	7.3443	7.12928
SLC23A1	7.43379	7.36982	7.12412	9.48684	9.65893	9.75572
PGM3	7.43212	7.13237	7.04658	6.85798	6.94603	6.75489
UBE3A	7.4271	7.56148	7.47249	7.51649	7.46842	7.4822
DDX60	7.42626	7.49346	7.5812	7.06178	7.12825	6.93664
MPRIP	7.42291	7.04111	7.65033	8.27053	8.29324	8.26256
HTATSF1	7.42038	7.58195	7.5345	7.23074	7.4363	7.31198
MAPK14	7.41363	7.35138	7.30834	7.2114	7.04002	7.03562
THNSL1	7.41363	7.46025	7.51412	7.48945	7.58346	7.64313
RPL22	7.41024	7.55766	7.20555	6.99887	7.06501	7.17792
PHKB	7.40939	7.4822	6.99322	6.49346	6.64097	6.34518
SLC25A24	7.40769	7.12309	7.07361	7.78464	7.69209	7.67666
SARS2	7.40514	7.46352	7.27146	7.5932	7.61176	7.56986
PSMB7	7.40514	6.70874	6.91409	7.69139	7.77149	7.76421
MIA3	7.40259	7.74079	7.58571	7.46516	7.46352	7.4822
TAP2	7.39661	7.42038	7.732	6.80478	6.71149	6.6851
PALLD	7.39318	7.0433	8.17043	7.8009	7.51333	7.57365
HERC4	7.38716	7.22593	7.30287	7.63445	7.67878	7.57137
CAB39	7.38457	7.40344	7.52904	7.41954	7.4822	7.52435
CCDC50	7.38024	7.30652	7.30012	7.47897	7.3733	7.53916
APPL1	7.38024	7.33718	7.42878	7.23074	7.16189	7.14975
NDUFB11	7.37417	7.47816	7.26303	8.74651	8.83257	8.62242
TBC1D5	7.36632	7.49025	7.80284	7.6703	7.65821	7.66463
NAPRT1	7.36545	7.23266	7.21237	7.3345	7.4814	7.44377
CXorf26	7.36282	7.36282	7.28633	7.05961	7.20065	7.03342
BCL2L13	7.35226	7.41278	7.03122	8.1153	8.15937	8.09223
PDK3	7.3505	7.32553	6.95187	7.58871	7.64024	7.45368
GBP2	7.34607	7.6865	8.40429	6.87406	6.78267	6.67807
MCEE	7.34518	7.224	6.79961	8.31379	8.27006	7.94953
BCKDK	7.34252	7.70252	7.35667	7.32193	7.43296	7.60066
EIF3F	7.34252	8.15886	8.00282	7.25456	7.41616	7.37678
PRODH	7.33896	7.96578	7.57894	7.31107	7.23362	7.20848
NT5DC1	7.33628	7.46107	7.11686	7.31379	7.56529	7.19081
HSPA2	7.33628	7.0433	7.80413	8.38457	8.42962	8.34474
MRPL44	7.33628	7.39403	7.40939	7.64386	7.58195	7.58946
MPP5	7.3336	6.58045	6.85922	7.67101	7.87406	7.7761
MYO5B	7.33092	7.72588	7.37591	7.75622	7.73877	7.74147
NDUFB8	7.32463	7.40173	7.46597	9.46393	9.54516	9.29669
M6PR	7.32463	7.2724	7.33092	6.93664	7.00113	6.65535
GLRX	7.31288	7.15987	6.80735	7.50064	7.50383	7.33985
CTSZ	7.31016	7.29278	7.78398	8.87805	8.40897	8.47735
ACIN1	7.31016	6.90689	7.26115	6.30378	5.63807	6.62644
SPTBN2	7.30287	7.61102	7.19967	7.88753	7.97097	7.87529
KPNA3	7.30195	7.31922	7.5812	7.6575	7.51254	7.35843
EMILIN1	7.29921	7.17792	7.4814	7.32643	7.61102	7.44211
PDCD4	7.29829	7.42459	7.41785	7.3672	7.1639	7.25267
COX2	7.29094	7.12412	7.25077	8.94632	9.40854	9.46005
ISOC1	7.29094	7.86666	7.25644	7.59544	7.71425	7.62498
MRPS31	7.28725	7.45615	7.3906	7.72928	7.84486	7.71768
ITPR3	7.28725	7.58797	7.21432	8.07414	8.19476	7.86295
DNAJC5	7.28725	7.10538	7.21529	7.07146	6.97957	6.84674
PTPN11	7.2817	7.19771	7.58421	7.51806	7.37069	7.29186
COMMD10	7.2817	7.40769	7.42794	7.64458	7.56605	7.75689
AGPS	7.27798	7.24888	7.38111	7.86666	7.72383	7.73606
STEAP4	7.26585	6.8505	8.55305	6.90569	7.10538	7.0045
SIAE	7.25739	7.19377	7.48623	8.91976	8.65141	8.83004
VPS26B	7.25739	7.24793	7.3505	7.22593	7.13134	7.27519
SURF1	7.25739	7.05961	6.65821	7.926	8.03782	7.7662
WASF2	7.25644	7.20065	7.60733	7.07788	6.98527	6.96232
GNG2	7.25077	7.17592	7.31107	7.1819	7.31016	7.37678
HSPA12B	7.24888	7.3733	7.58195	6.67243	6.76951	6.73335
CRYZL1	7.24413	7.33539	7.32733	7.27519	7.52042	7.39917
SDHC	7.23936	7.09381	7.10748	8.15735	8.17742	8.32103
CLEC14A	7.23936	7.66747	7.79051	5.7761	6.01346	5.89724
COBLL1	7.2384	7.23649	7.3147	8.15886	8.28077	8.22738
RAB5B	7.2384	7.31922	7.29646	7.35226	7.27519	7.25456
SMC3	7.23649	7.20163	7.13545	6.97728	7.13648	7.17891
UQCRH	7.22882	7.00562	7.14975	8.56948	8.51924	8.76122
CDHR2	7.22014	7.46434	7.08428	7.97154	7.98868	7.95536
PRKRA	7.22014	7.38024	7.0917	7.32733	7.35403	7.65177
ZADH2	7.21917	7.42543	7.19574	8.30743	8.10066	8.18982
NARS2	7.21626	7.30925	7.02126	7.90689	7.89785	7.79766
CUL2	7.21626	7.30561	7.32012	7.14466	7.17393	7.13545
ARIH1	7.21626	7.20457	7.33628	7.01792	6.97613	7.01235
FAM114A1	7.21626	6.90929	7.05311	6.38198	6.30743	6.16993
SPTB	7.21043	7.67666	7.66178	7.11686	7.28633	7.14466
NUP210	7.20163	7.50779	7.34163	7.32733	7.38198	7.44543
CLIC5	7.1918	7.44956	7.38284	7.31198	7.40344	7.33985
PMPCB	7.18884	7.28355	6.99322	7.31379	7.25644	7.22593
COX1	7.18884	6.98755	6.92955	8.17592	8.13802	8.36982
CFHR1	7.17891	7.41278	7.20457	8.21723	8.05039	8.19771
PPP1R21	7.17193	7.39232	7.2724	7.41278	7.49426	7.36807
DHRS1	7.16993	6.87036	7.12205	6.98071	6.96809	6.9472
NDUFC2	7.16892	7.10224	7.2182	9.16992	9.06609	9.14389
TUBB6	7.16692	7.24793	7.25077	6.80219	6.93664	6.90087
HMOX1	7.16692	7.25833	7.39232	6.91648	6.88509	7.10748
IYD	7.14568	7.12928	7.00787	8.09381	8.09223	8.10852
THYN1	7.12619	7.41532	7.27891	7.57061	7.43212	7.41109
AP3M1	7.12412	7.15279	6.96232	7.06932	7.20457	7.02791
FERMT3	7.11998	6.99661	7.59619	6.50462	6.35931	6.1819
ARSE	7.11998	7.25267	6.99661	7.65033	7.80155	7.57137
SNRPD2	7.11582	7.24317	7.22014	6.74551	6.67807	6.62352
LGMN	7.11582	6.93428	7.09803	7.50541	7.44128	7.58421
UQCR10	7.11374	7.4733	7.50144	8.41996	8.45368	8.33539
MRC1	7.11061	6.97269	7.69418	6.78005	6.62352	6.73335
C12orf10	7.11061	7.16591	6.96	6.94953	6.98527	6.86171
MTX3	7.10957	7.01681	7.07682	7.01681	7.1467	7.2317
SEPHS1	7.10748	7.2075	7.42878	6.82273	6.92125	6.8125
NCLN	7.10643	7.51964	7.24603	7.62132	7.56986	7.49265
RECK	7.10538	7.35843	7.48543	6.71149	6.88996	6.68089
PRKG1	7.10224	7.11686	7.53993	7.09381	7.11061	7.04985
GPD1L	7.10224	7.05637	7.03122	7.64386	7.86728	7.63154
HLA-DPA1	7.10014	7.3505	7.65678	6.76553	6.86542	6.52982
SRPR	7.09908	6.82528	6.76951	6.81121	6.926	6.65678
PIK3R4	7.09592	7.00562	7	6.6865	6.80607	6.79442
CSNK1A1	7.09381	7.50541	7.59246	7.36457	7.41616	7.40259
SUN2	7.09381	7.22207	7.31107	7.15482	7.09803	6.97613
ARFGEF2	7.09381	7.17991	6.85549	7.20065	7.46352	7.23649
CLASP2	7.07146	7.06717	7.21432	7.15785	7.29094	7.30104
SYNJ2BP	7.06932	7.02569	6.84674	7.17592	7.05745	7.07253
CYC1	7.06824	7.10957	6.99887	7.96116	8.10434	7.98242
TACO1	7.06609	7.34696	7.1375	7.24982	7.29829	7.33181
TRIM47	7.06609	7.45779	7.18388	6.91886	6.93546	6.91049
RAB9A	7.06501	7.05094	7.06932	7.05202	6.96116	7.10224
TPM2	7.0607	7.14262	7.64313	7.18785	7.26491	7.44045
APOO	7.05745	7.26021	7.25644	8.41321	8.66249	8.27984
IDNK	7.05528	7.16088	6.91886	7.45943	7.73877	7.77808
TM9SF4	7.0542	7.45121	7.23362	6.87652	6.99435	6.99661
DLG1	7.0542	6.33092	6.17991	6.16189	5.81762	5.97269
SNX7	7.05094	7.04111	6.8505	6.848	6.99887	6.82528
CTBS	7.04549	6.9331	7.06393	8.13186	8.48059	7.87406
LAD1	7.04439	6.69349	8.48502	7.50223	7.46679	7.3637
LAMA5	7.04111	7.13853	6.95536	6.80349	7.00787	7.08534
VIPAS39	7.02015	6.99095	7.3906	6.59842	6.37156	6.67101
EMC1	7.01458	7.16491	7.06932	7.36545	7.32463	7.30925
NAPG	7.00787	6.93664	6.88753	7.23458	7.28725	7.12515
PDLIM7	7.0045	6.38024	7.48382	7.10748	6.80607	6.83668
MRPS2	7.00113	6.91528	6.82782	7.34163	7.16591	7.23362
ADAM10	6.98299	6.75355	7.46107	7.04767	6.8009	6.8392
ATP6V0D1	6.97957	7.13134	6.94486	7.86295	7.82146	7.90328
RCN2	6.97957	6.96	6.84046	6.62498	6.80349	6.58045
MTTP	6.97613	6.90087	6.87036	7.20945	7.26491	7.3345
RDH13	6.97499	7.21529	7.56453	7.15482	7.2384	7.33002
SLC12A3	6.97499	6.79181	6.71562	8.99718	8.92065	8.96232
AAK1	6.96924	7.02348	7.03232	7.34252	7.35226	7.3505
EFTUD2	6.96578	6.98299	7.13545	6.65105	6.61324	6.63662
STX4	6.96347	7.17293	7.29829	7.38284	7.25644	7.40173
IGF2R	6.96	7.08958	7.08852	6.58797	6.853	6.63807
DENR	6.96	7.12515	7.22014	7.10329	7.0542	7.06501
TBC1D4	6.95652	6.72247	7.02459	7.1127	7.10748	7.00675
DOCK7	6.9542	6.65392	6.35403	7.78333	7.85362	7.85985
PSPC1	6.95303	7.08746	7.2075	6.98299	6.99661	6.8505
CLPTM1	6.9507	7.71699	7.01681	7.6886	7.84987	7.71012
PPM1A	6.94953	6.92481	6.88264	6.71149	7.03452	6.90328
GUCY1B3	6.94603	6.91289	7.21723	6.28355	6.17792	6.1375
ARL3	6.94251	6.97613	6.66676	6.68089	6.57137	6.70044
COX7C	6.93428	6.87897	6.24031	8.79539	8.90659	8.73911
COA4	6.9331	6.82909	6.28355	8.538	8.6575	8.56834
MOB1B	6.93074	6.97499	7.16792	7.24982	7.25927	7.20457
ABHD6	6.92955	7.30652	6.58797	7.31016	7.55382	7.50621
AOC3	6.92244	6.65249	6.98982	7.10957	7.11894	7.03782
CETN2	6.90809	7.20065	6.78529	6.87774	6.87774	6.86419
DNPEP	6.90087	6.90448	6.75087	5.848	5.87774	5.94486
SERPINF2	6.89966	7.22497	6.71836	6.59395	6.86047	6.86542
ACMSD	6.89845	7.30012	6.96694	7.86357	7.96174	7.94603
TMED4	6.89482	6.90809	6.90929	6.87283	6.92005	6.77347
TRIP6	6.88142	6.80607	6.86295	6.70598	6.78005	6.8009
GSPT1	6.88142	7.05637	7.24793	6.96578	6.9507	6.91767
MYBBP1A	6.87897	6.66959	7.06932	6.70874	6.77742	6.63662
SUOX	6.87529	6.99322	6.85175	7.41785	7.53993	7.50859
LLGL2	6.86913	6.94134	7.01346	6.8716	6.80478	6.7879
SLC6A19	6.86913	7.35403	6.75087	8.75822	8.65642	8.72383
ANK1	6.86542	7.77083	7.96521	7.11166	6.92837	7.05637
AGTRAP	6.86542	7.1467	6.85175	7.05745	7.24982	7.03782
BTD	6.86419	7.22497	6.80349	7.30012	7.2211	7.36019
IFIT2	6.85674	6.90328	6.88631	6.48382	6.40088	6.67243
SP100	6.85175	7.07253	7.41193	6.36632	6.12928	6.08108
ZC3HAV1	6.84925	6.97154	7.00675	6.6453	6.74147	6.65249
HEBP2	6.84674	7.06717	6.6893	7.00225	7.22304	7.02459
ACSM5	6.8392	6.90328	6.98527	7.68089	7.30925	7.71836
PEX5	6.83668	7.00113	6.848	6.98413	7.05961	7.01123
ELAVL1	6.824	7.53838	7.67948	6.92719	6.95884	6.83289
SRP72	6.8189	7.05094	6.90929	6.92837	6.99209	6.91886
APOL2	6.8189	6.80607	7.69558	6.16189	6.1639	6.08108
PFDN2	6.81634	6.72383	6.63517	6.83542	6.91767	6.79181
MFF	6.81121	7.02901	6.77215	7.17792	7.21237	7.08958
FLII	6.81121	6.88264	6.80219	6.65392	6.67243	6.61029
BASP1	6.80219	6.00899	8.00843	8.62607	8.13955	8.25361
RNMT	6.79961	6.91528	7.0917	6.71562	6.6851	6.68229
LGALS3BP	6.79571	7.35491	7.09698	7.52591	7.5306	7.02015
FAM151A	6.7866	6.96347	6.71699	8.42668	7.99661	8.62278
PIGR	6.7866	6.43129	6.47735	7.87467	7.52591	7.2114
IAH1	6.78267	6.85549	6.67666	6.80993	6.6893	6.80864
RAB1B	6.78136	6.6893	6.95884	6.71973	6.8392	6.71836
LCMT1	6.77873	6.9331	6.54998	6.30195	6.50621	6.59842
ABCF3	6.77873	7.15987	7.2075	6.88996	7.03232	6.97154
CRYAA	6.77742	6.3505	6.5744	8.12722	8.56377	8.87344
XPC	6.77347	6.71836	6.51885	6.75489	6.62644	6.62644
PRUNE	6.77347	7.04439	6.6907	6.97957	6.97728	7.00787
UPB1	6.76951	6.88996	5.83289	7.14568	7.42038	7.2891
NAPSA	6.76951	6.93428	6.58195	9.36829	9.94427	9.95521
IGFALS	6.76951	6.7046	6.63081	6.1334	6.50144	6.4822
ATP6V0A4	6.76022	6.68089	6.94953	7.38974	7.32643	7.26585
ARFGAP2	6.76022	6.88264	6.73471	6.69905	6.71149	6.74012
CNBP	6.74819	6.67243	7.13134	6.4363	6.32193	6.48864
TOM1	6.74685	6.95884	6.70874	6.7761	7.08108	6.8936
CYFIP2	6.74685	6.73471	6.12722	7.29462	7.20359	7.07361
ABHD11	6.74685	6.47086	6.59694	6.3906	6.47249	6.25927
MRPL38	6.74281	6.88631	6.71699	7.27891	7.19476	7.27891
ARHGEF16	6.74012	6.22497	6.33092	5.62352	5.74147	5.65535
PPP1CC	6.73877	6.70874	6.98071	6.6879	6.54535	6.59991
C19orf43	6.73877	6.99095	7.00225	6.22689	5.98185	6.15583
LNPEP	6.73471	6.92244	6.98868	6.88142	6.92125	6.7211
ABCC4	6.73471	6.58646	6.78136	7.13955	7.27984	7.27798
MRI1	6.73471	7.05094	7.10538	7.23362	7.16491	7.05311
RABGAP1	6.73335	7.16088	7.19869	7.04985	7.00338	6.91409
SERPINA5	6.72247	6.67948	6.41616	7.19771	7.07682	7.06178
COX7A2	6.71562	6.67243	6.46434	8.54148	8.78431	8.55113
CTSS	6.69488	6.51728	6.75756	7.4814	7.6858	7.47897
PLEKHA6	6.6851	6.99661	6.67243	7.13648	7.17493	7.20457
CLPTM1L	6.6851	7.0433	6.87406	6.70183	6.96347	6.85549
G3BP1	6.68229	6.98071	6.76818	6.82782	6.67666	6.8716
MYO18A	6.67525	6.51885	6.7046	6.1639	6.04439	6.45286
NDUFV3	6.67243	6.71425	6.70736	8.06447	8.08055	8.10591
DERA	6.67243	6.55305	6.59694	6.77479	6.87036	6.74551
HINT3	6.66676	6.7046	6.54381	6.49346	6.61471	6.67666
GOLGB1	6.66391	6.74819	6.70874	6.71149	6.68229	6.65678
RAB11FIP5	6.65392	6.65249	6.06609	6.74281	7.10119	7.38888
GIMAP1-GIMAP5	6.64818	6.75489	7.17692	6.26303	6.24413	6.38716
FRK	6.63517	6.55152	6.37678	6.40599	6.47411	6.32012
COX17	6.63372	6.6893	6.64386	8.03397	7.89118	8.3336
SMARCC2	6.62205	6.54844	6.73064	5.96116	6.17393	6.1127
GOPC	6.62205	6.36282	6.76421	6.17393	6.2817	6.33628
PLOD1	6.61765	6.64818	6.73606	6.04658	6.27053	6.2075
RPE	6.61029	6.45943	6.54844	6.53916	6.43463	6.31832
JAGN1	6.59842	6.99887	6.80993	7.01011	7.05202	7.05961
CD5L	6.58797	6.55766	6.3147	7.35755	7	7.16189
POLR2C	6.58646	6.64241	6.65105	6.34696	6.2211	6.2724
NDUFB6	6.58346	6.84549	6.63517	7.94895	8.02569	7.84925
ERMP1	6.58195	6.66959	6.55459	6.96924	7.22882	7.08852
MRPL46	6.57894	6.20163	6.54535	6.84925	6.51412	6.88142
C19orf77	6.5744	6.92125	6.23458	9.12205	9.47695	9.20848
SLC13A2	6.56682	6.33271	6.15178	8.34074	8.11582	8.50541
WDR77	6.55919	6.43796	6.43796	6.58496	6.50144	6.54381
NDUFA11	6.55919	6.38716	6.45121	7.60733	7.6388	7.46679
SDSL	6.54381	6.86295	6.45779	7.16491	7.30104	7.3505
NRBP1	6.53294	6.63807	6.62644	6.73606	6.63807	6.52826
COG4	6.52826	6.44791	6.50779	6.70183	6.46107	6.4822
ENPP1	6.52356	6.44128	6.39917	7.23074	6.98413	6.97613
LPCAT3	6.51728	6.6879	6.2114	6.25361	6.30378	6.15178
SRSF5	6.51412	6.61029	6.4822	6.37504	6.39746	6.55919
HAO2	6.51254	6.78529	6.41447	7.77676	8.00843	8.18388
NGLY1	6.48864	5.50144	5.30012	4.9542	5.1334	4.96809
FAAH	6.48382	7.15076	6.58946	7.19771	7.08958	7.33718
C15orf38-AP3S2	6.48382	6.60288	6.65392	6.56682	6.52199	6.3345
PKN2	6.48059	6.38198	6.24982	6.63952	6.50462	6.65249
TSPAN6	6.47735	6.33271	6.44791	6.75889	6.54071	6.70044
SIN3A	6.47249	6.69349	6.60288	6.06393	6.10434	6.15381
GNL1	6.46761	6.70044	6.58346	6.42459	6.47573	6.45121
STAU1	6.46597	6.88753	6.76818	6.31288	6.26866	6.48704
ATG7	6.43296	6.30012	6.52042	6.44791	6.4822	6.46923
THOP1	6.42962	6.55919	6.16591	6.64386	6.86295	6.59544
EMC3	6.42962	6.39575	6.51885	6.12102	6.12722	6.29278
MYO7B	6.39746	6.78267	7.01123	7.78464	7.90809	7.95478
HAGH	6.39232	6.3505	5.93546	7.33271	7.33271	7.24508
NUDT4	6.39232	6.64386	6.824	6.98185	7	7.17293
FGD4	6.39232	6.38198	6.21917	6.9507	6.92481	6.92244
CD34	6.38888	6.47897	6.6907	6.1334	5.8802	6.18388
GLB1	6.3733	6.46597	6.77873	7.67243	7.89421	7.77413
SCAMP2	6.36282	6.6851	6.38024	6.38888	6.33985	6.12928
SLC5A9	6.36107	6.62205	6.19377	7.88874	8.52709	8.33226
CLPB	6.34696	5.83794	5.8679	6.83794	7.04221	6.8189
AQR	6.34518	6.84172	6.6865	6.30195	6.29462	6.2114
PTPN6	6.33807	6.24793	6.70874	6.54226	6.04876	6.23266
LRRFIP1	6.33807	6.67243	6.10014	6.59991	6.66959	6.62644
CCDC6	6.33807	6.20359	5.96578	5.96809	6.24793	6.30195
STAM	6.3345	6.38198	6.33628	6.13134	6.29278	6.2724
VNN1	6.33271	5.46923	5.24413	7.35755	6.79961	6.92837
PLCD1	6.31832	6.4446	6.49025	6.99774	7.224	6.69209
CFD	6.31651	6.35931	6.12102	6.74281	6.6907	7.3906
ATXN10	6.31107	6.50621	6.33628	6.23649	6.24413	6.07682
LSP1	6.30012	6.27053	6.65105	6.08534	6.29278	6.08321
TIMMDC1	6.2817	6.15381	6.16792	6.91528	6.78921	6.98299
PHYHD1	6.27426	6.56986	6.05094	6.84549	6.99209	6.48543
TPCN1	6.27053	6.35931	6.23458	6.81506	6.77742	6.8125
GMPS	6.27053	6.31288	6.16792	6.2891	6.11061	5.96578
GLA	6.25739	6.42962	6.25927	6.70598	6.70598	6.66107
SLC22A6	6.25172	6.0268	5.97957	8.66391	8.73539	8.76951
CDV3	6.25172	6.31107	6.66249	5.99774	5.90929	6.10014
FXYD2	6.2384	6.23266	5.89724	7.83289	8.27984	8.00843
TREH	6.22497	6.43796	5.90689	6.55919	6.74416	6.70598
EIF4B	6.20945	6.34518	6.33271	6.26303	6.36282	6.35931
DDX23	6.19967	6.08534	6.21335	5.85798	5.99322	5.73606
DCAKD	6.19574	6.24603	6.43463	6.17193	5.96347	6.11478
VAV2	6.19377	6.20359	6.26491	6.47735	6.38198	6.49506
PRPF4	6.17991	5.9331	6.17991	5.98868	5.92125	5.81762
F12	6.15583	6.17792	5.74147	5.55152	5.50779	5.83794
SURF4	6.14364	6.04221	6.08746	5.79442	5.75489	5.96578
ITGB5	6.14364	6.04221	6.12928	6.43962	6.35931	6.49025
GIPC2	6.1375	6.52513	6.03342	6.78398	6.79442	6.89482
NLRX1	6.13134	6.16792	6.08746	6.6837	6.52042	6.69209
CALML3	6.12928	6.16993	6.42122	7.01681	7.52748	7.60214
STT3B	6.12928	5.51096	6.36632	6.43463	5.95652	6.36807
COASY	6.12515	6.38198	6.25927	6.66391	6.56682	6.59842
SLC8A1	6.12309	6.33985	6.25361	6.99435	6.82273	6.90087
COA3	6.11061	5.82782	5.71973	7.70598	7.61102	7.60437
MSRB2	6.08321	5.79442	5.85798	5.78921	5.67807	5.73335
NDUFB7	6.07468	6.13134	6.11478	7.39403	7.33985	7.51333
NUP155	6.05528	6.31107	6.14771	6.36457	6.40769	6.34163
MAP2K3	6.05528	6.52826	6.24793	6.38888	6.41785	6.4446
EIF2B5	6.03342	6.00899	6.15178	6.11894	6.20945	6.1375
ILKAP	6.01346	6.1918	6.08746	5.87283	5.87774	5.85798
TIPRL	6.01123	6.2854	6.22882	5.57894	5.61176	5.2854
GRN	5.97728	5.90929	5.53605	6.16189	6.14568	6.18388
ABRACL	5.97728	6.2854	6.28355	6.79181	6.77742	6.43129
CPS1	5.96116	6.01792	7.15987	7.90989	7.94895	7.31379
ACAT2	5.95884	6.02459	5.70044	6.48059	6.54998	6.5345
CPNE6	5.9542	6.03782	6.11478	7.64962	7.71149	6.73877
[truncated: 70 more rows]
