# Supplementary material for: Multi-Omics Approach Reveals Redox Homeostasis Reprogramming in Early-Stage Clear Cell Renal Cell Carcinoma
Source: Antioxidants (Basel). 2022 Dec 29;12(1):81. doi: 10.3390/antiox12010081 (PMC9854847; doi:10.3390/antiox12010081)
Supplement: Supplementary file 1 [file antioxidants-12-00081-s001.zip › Table S3.xlsx]

## Sheet: Sheet1
Table S3 Detailed information for differential modification sites of SNO-protein between ccRCC and Control （protein names, protein UniProt accession, annotated sequence, cys-sites, fold change(FC), and P.value）.
No	Annotated Sequence	Gene symbol	Master Protein Accessions	Cys-sites positions in Master Proteins	FC	P.value
1	[R].GECQACDQLHFCR.[R]	ZC3HAV1L	Q96H79	Q96H79 [97-109]	1.618	0.0002309
2	[K].SYECYICK.[K]	ZBTB20	Q9HC78	Q9HC78 [661-668]	1.482	0.0002309
3	[K].ISEECIAQWK.[Q]	YARS1	P54577	P54577 [497-506]	1.725	0.001826
4	[R].CCMPYTPICIAK.[A]	XPNPEP1	Q9NQW7	Q9NQW7 [308-319]	1.025	0.0002309
5	[K].VQSLCYLQLTR.[Q]	WDFY1	C9JJ54	C9JJ54 [202-212]	1.936	0.0002309
6	[R].DCNTCICR.[N]	VWF	P04275	P04275 [366-373]	1.866	0.003241
7	[K].APTCGLCEVAR.[L]	VWF	P04275	P04275 [2301-2311]	2.299	0.0002309
8	[R].QCVSPCAR.[T]	VWF	P04275	P04275 [303-310]	4.863	0.0004435
9	[R].YDVCSCSDGR.[E]	VWF	P04275	P04275 [610-619]	7.505	0.0002309
10	[R].QVQSLTCEVDALK.[G]	VIM	P08670	P08670 [322-334]	3.483	0.0002309
11	[R].LFECSNK.[T]	VIL1	P09327	P09327 [621-627]	0.177	0.0002309
12	[K].TQSCCYLWCGK.[G]	VIL1	P09327	P09327 [550-560]	0.468	0.0002309
13	[K].SCSGVEFSTSGHAYTDTGK.[A]	VDAC3	Q9Y277	Q9Y277 [35-53]	0.415	0.0002309
14	[K].VCNYGLTFTQK.[W]	VDAC3	Q9Y277	Q9Y277 [64-74]	0.757	0.0004435
15	[K].WCEYGLTFTEK.[W]	VDAC2	A0A0A0MR02	A0A0A0MR02 [75-85]	0.436	0.0002309
16	[K].YQIDPDACFSAK.[V]	VDAC1	P21796	P21796 [225-236]	0.624	0.0002309
17	[K].GVLFYGPPGCGK.[T]	VCP	P55072	P55072 [513-524]	0.995	0.0002309
18	[R].FLLADNLYCK.[A]	VBP1	B4DWR3	B4DWR3 [100-109]	1.271	0.0002309
19	[R].YMPDICVIR.[A]	USP9Y	O00507	O00507 [1233-1241]	0.835	0.001165
20	[K].GSCACWCPLGR.[K]	UNC13B	A0A1B0GUS7	A0A1B0GUS7 [4289-4299]	0.92	0.000859
21	[R].DGPCGTVLTR.[N]	UMOD	P07911	P07911 [386-395]	0.102	0.0002309
22	[K].SIPICTLK.[N]	UBA1	P22314	P22314 [628-635]	0.987	0.006605
23	[R].WGLGGTCVNVGCIPK.[K]	TXNRD2	A0A182DWF2	A0A182DWF2 [50-64]	0.629	0.0004435
24	[K].VDCTQHYELCSGNQVR.[G]	TXNDC5	Q8NBS9	Q8NBS9 [245-260]	1.689	0.0002309
25	[K].SWCPDCVQAEPVVR.[E]	TXNDC17	I3L0K2	I3L0K2 [41-54]	0.471	0.0002309
26	[R].HYAHTDCPGHADYVK.[N]	TUFM	P49411	P49411 [121-135]	0.336	0.0002309
27	[R].SIQFVDWCPTGFK.[V]	TUBA4A	P68366	P68366 [340-352]	1.072	0.0002309
28	[R].TIQFVDWCPTGFK.[V]	TUBA1C	F5H5D3	F5H5D3 [410-422]	1.029	0.0002309
29	[R].LPLSTTSNEACK.[L]	TTC38	Q5R3I4	Q5R3I4 [18-29]	0.625	0.0002309
30	[R].HVPGASFFDIEECR.[D]	TST	Q16762	Q16762 [52-65]	0.094	0.0002309
31	[K].AYHPGCFTCVVCHR.[G]	TRIP6	Q15654	Q15654 [357-370]	1.255	0.0002309
32	[R].NIYYLCAPNR.[H]	TRAP1	Q12931	Q12931 [496-505]	0.73	0.0002309
33	[R].DSCQGDSGGPLVCK.[V]	TPSB2	A0A087WUI4	A0A087WUI4 [225-238]	4.275	0.0002309
34	[R].IIYGGSVTGATCK.[E]	TPI1	P60174	P60174 [244-256]	2.318	0.0002309
35	[R].TCDICR.[Q]	TNFRSF9	Q07011	Q07011 [61-66]	1.598	0.004168
36	[R].YQYVDCGR.[N]	TMEM106B	Q9NUM4	Q9NUM4 [248-255]	0.373	0.004353
37	[K].HYACIR.[Q]	TIMP3	P35625	P35625 [181-186]	1.503	0.003426
38	[R].VVVVDCK.[K]	TIMM50	M0R2F8	M0R2F8 [48-54]	0.794	0.0002309
39	[K].SEGTYCCGPVPVR.[A]	TGM2	P21980	P21980 [365-377]	2.661	0.0002309
40	[R].TVSYNGILGPECGTK.[Y]	TGM2	P21980	P21980 [513-527]	3.35	0.0002309
41	[K].CDEWSVNSVGK.[I]	TF	P02787	P02787 [374-384]	1.758	0.0002309
42	[R].LKCDEWSVNSVGK.[I]	TF	P02787	P02787 [372-384]	1.792	0.0002309
43	[K].SVIPSDGPSVACVK.[K]	TF	P02787	P02787 [47-60]	1.869	0.0002309
44	[R].FDEFFSEGCAPGSK.[K]	TF	P02787	P02787 [495-508]	2.103	0.0002309
45	[K].IECVSAETTEDCIAK.[I]	TF	P02787	P02787 [385-399]	2.253	0.0002309
46	[K].WCALSHHER.[L]	TF	P02787	P02787 [363-371]	2.513	0.0002309
47	[K].CSTSSLLEACTFR.[R]	TF	P02787	P02787 [684-696]	2.515	0.0002309
48	[R].DQYELLCLDNTR.[K]	TF	P02787	P02787 [240-251]	2.546	0.0002309
49	[R].TQYSCYCCK.[L]	TES	Q9UGI8	Q9UGI8 [232-240]	2.132	0.0002309
50	[R].NPVSQCMR.[G]	TARDBP	A0A087X260	A0A087X260 [45-52]	1.532	0.0005382
51	[K].WASGLTPAQNCPR.[A]	TAPBP	A0A0G2JH37	A0A0G2JH37 [105-117]	3.39	0.0002309
52	[R].SFGAEEHEVCR.[Y]	TAP2	Q03519	Q03519 [344-354]	4.919	0.0002309
53	[K].IICQGFTGK.[Q]	SUCLG1	P53597	P53597 [58-66]	0.198	0.001165
54	[R].LIGPNCPGVINPGECK.[I]	SUCLG1	P53597	P53597 [167-182]	0.217	0.0002309
55	[R].CPMELVR.[C]	STAT5B	C9J4I3	C9J4I3 [101-107]	1.121	0.0004435
56	[K].GHYAYDCHR.[Y]	SRSF7	Q16629	Q16629 [113-121]	1.712	0.0005382
57	[R].EAGDVCYADVYR.[D]	SRSF1	J3KTL2	J3KTL2 [143-154]	1.396	0.0002309
58	[R].VWELGGCANK.[E]	SRPRA	P08240	P08240 [247-256]	1.335	0.0005382
59	[K].YDGYTSCPLVTGYNR.[V]	SQOR	Q9Y6N5	Q9Y6N5 [373-387]	0.647	0.0002309
60	[K].LHLDYIGPCK.[Y]	SPARC	F5GY03	F5GY03 [50-59]	1.322	0.0002309
61	[K].HNAAFCYK.[L]	SORD	Q00796	Q00796 [135-142]	0.125	0.0002309
62	[R].LACGVIGIAQ.[-]	SOD1	P00441	P00441 [145-154]	1.192	0.0005382
63	[K].TVAMHEVFLCR.[V]	SNX6	Q9UNH7	Q9UNH7 [140-150]	1.272	0.0002309
64	[R].LYCPVEFSK.[E]	SMS	P52788	P52788 [335-343]	1.087	0.0005382
65	[R].IVEVNGVCMEGK.[Q]	SLC9A3R1	O14745	O14745 [199-210]	0.226	0.0002309
66	[K].GEVGLLVCK.[I]	SLC27A2	O14975	O14975 [420-428]	0.261	0.0002309
67	[K].FSASQFWDDCR.[K]	SLC27A2	O14975	O14975 [292-302]	0.274	0.0002309
68	[K].GTDIMYTGTLDCWR.[K]	SLC25A5	P05141	P05141 [246-259]	0.173	0.0002309
69	[K].TGQYSGIYDCAK.[K]	SLC25A24	Q6NUK1	Q6NUK1 [321-332]	1.027	0.0005382
70	[R].LPLGPCR.[D]	SLC22A2	O15244	O15244 [117-123]	0.136	0.008499
71	[K].VFQALCK.[D]	SLC12A1	A0A2R8Y6V7	A0A2R8Y6V7 [564-570]	0.102	0.0002309
72	[K].GMFVPSCSGCR.[T]	SLC11A2	A0A2R8Y5Q7	A0A2R8Y5Q7 [96-106]	0.621	0.001165
73	[K].LIIAGTSCYSR.[N]	SHMT1	P34896	P34896 [197-207]	0.382	0.0002309
74	[K].VYQHQVVANCR.[A]	SHMT1	P34896	P34896 [326-336]	0.52	0.0002309
75	[R].YGLDSDLSCK.[I]	SERPINF1	I3L4N7	I3L4N7 [51-60]	1.049	0.0002309
76	[R].ANSILFCGR.[F]	SERPINB9	P50453	P50453 [364-372]	1.487	0.0002309
77	[R].LGMFNIQHCK.[K]	SERPINA1	P01009	P01009 [248-257]	2.265	0.0002309
78	[R].DPYCAWSGSSCK.[H]	SEMA4B	H0YNM2	H0YNM2 [58-69]	1.017	0.0002309
79	[K].SPQYCQVIHR.[L]	SELENBP1	Q13228	Q13228 [53-62]	0.316	0.0002309
80	[R].EEIVYLPCIYR.[N]	SELENBP1	Q13228	Q13228 [24-34]	0.367	0.0002309
81	[R].CHTIMNCTR.[T]	SDHB	P21912	P21912 [243-251]	0.289	0.0002309
82	[R].TYFSCTSAHTSTGDGTAMITR.[A]	SDHA	P31040	P31040 [262-282]	0.234	0.0002309
83	[R].CPGQYWGPDCR.[E]	SCARF1	A0A0A0MR54	A0A0A0MR54 [90-100]	2.238	0.0002309
84	[R].VYGTCFCDQACR.[F]	SBSPON	Q8IVN8	Q8IVN8 [46-57]	1.021	0.0002309
85	[K].FVQCPDGELQK.[R]	RUVBL2	Q9Y230	Q9Y230 [224-234]	1.319	0.001826
86	[K].LTAEFEEAQTSACR.[L]	RRBP1	F8W7S5	F8W7S5 [652-665]	1.167	0.0002309
87	[K].GLIDYNFHCFR.[K]	RRAGC	Q9HB90	Q9HB90 [350-360]	1.244	0.0005382
88	[R].YVDIAIPCNNK.[G]	RPSA	P08865	P08865 [156-166]	1.402	0.0002309
89	[R].LDVGNFSWGSECCTR.[K]	RPS8	P62241	P62241 [60-74]	1.512	0.0002309
90	[R].TGSQGQCTQVR.[V]	RPS28	P62857	P62857 [21-31]	1.356	0.0002309
91	[R].LTEGCSFR.[R]	RPS27L	Q71UM5	Q71UM5 [73-80]	1.371	0.001726
92	[K].IGKPHTVPCK.[V]	RPS2	P15880	P15880 [174-183]	1.461	0.0002309
93	[K].CGVISPR.[F]	RPS15A	I3L3P7	I3L3P7 [72-78]	1.431	0.0006913
94	[K].LGEWVGLCK.[I]	RPS12	P25398	P25398 [85-93]	1.473	0.0002309
95	[K].CPFTGNVSIR.[G]	RPS11	P62280	P62280 [60-69]	1.338	0.0002309
96	[K].NMSVHLSPCFR.[D-]	RPS11	P62280	P62280 [108-118]	1.374	0.0002309
97	[R].SGQGAFGNMCR.[G]	RPL4	P36578	P36578 [87-97]	1.015	0.0002309
98	[K].YTCSFCGK.[TG]	RPL37A	P61513	P61513 [37-44]	1.233	0.002314
99	[R].AYGGSMCAK.[C]	RPL34	P49207	P49207 [77-85]	1.191	0.0002309
100	[K].LVILANNCPALR.[K-]	RPL30	E5RI99	E5RI99 [45-56]	1.347	0.0002309
101	[K].TVFAEHISDECK.[R]	RPL3	P39023	P39023 [104-115]	1.445	0.0002309
102	[K].SVGGACVLVA.[-]	RPL27A	E9PJD9	E9PJD9 [82-91]	0.909	0.003617
103	[K].VELCSFSGYK.[I]	RPL24	P83731	P83731 [3-12]	1.219	0.0002309
104	[R].ALVDGPCTQVR.[R]	RPL14	P50914	P50914 [36-46]	1.396	0.0006913
105	[K].IAVHCTVR.[G]	RPL11	Q5VVC8	Q5VVC8 [57-64]	1.185	0.0005382
106	[R].SNELGDVGVHCVLQGLQTPSCK.[I]	RNH1	P13489	P13489 [65-86]	1.078	0.0002309
107	[K].GCGDLCR.[V]	RNH1	P13489	P13489 [272-278]	1.278	0.005633
108	[K].LESCGVTSDNCR.[D]	RNH1	P13489	P13489 [206-217]	2.535	0.003834
109	[R].YPNCAYR.[T]	RNASE1	G3V357	G3V357 [80-86]	0.099	0.003241
110	[K].SNSSMHITDCR.[L]	RNASE1	G3V357	G3V357 [63-73]	0.115	0.0002309
111	[R].IGAFGYMECSAK.[T]	RHOA	P61586	P61586 [151-162]	1.356	0.0002309
112	[K].YAELGDWCAR.[R]	RENBP	A6NKZ2	A6NKZ2 [199-208]	0.513	0.0002309
113	[K].AVQDLCGWR.[I]	RCC2	Q9P258	Q9P258 [423-431]	2.413	0.0002309
114	[R].QEELCLAR.[Q]	RBP4	Q5VY30	Q5VY30 [172-179]	0.274	0.0002309
115	[R].LIVHNGYCDGR.[S]	RBP4	Q5VY30	Q5VY30 [183-193]	0.54	0.0002309
116	[R].QWNNCAFLESSAK.[S]	RAP1B	P61224	P61224 [137-149]	0.914	0.0002309
117	[R].QWCNCAFLESSAK.[S]	RAP1A	P62834	P62834 [137-149]	0.825	0.0002309
118	[K].YTVQDESHSEWVSCVR.[F]	RACK1	P63244	P63244 [140-155]	1.11	0.0002309
119	[K].LWNTLGVCK.[Y]	RACK1	P63244	P63244 [131-139]	1.283	0.0002309
120	[R].HHCPNTPIILVGTK.[L]	RAC1	P63000	P63000 [103-116]	1.364	0.0002309
121	[R].MYVGECQGPGVR.[T]	RAB3GAP1	Q15042	Q15042 [176-187]	1.084	0.0002309
122	[R].SILCCLR.[K]	PTGES3	A0A087WYT3	A0A087WYT3 [76-82]	1.19	0.004745
123	[K].LWNEWCR.[T]	PSMG1	O95456	O95456 [101-107]	0.568	0.002258
124	[K].ITFCTGIR.[V]	PSMD4	A6PVX3	A6PVX3 [69-76]	1.154	0.0005382
125	[K].VLTMPETCR.[Y]	PSMD1	Q99460	Q99460 [891-899]	1.112	0.0002309
126	[R].TDACFIR.[V]	PSMC2	P35998	P35998 [233-239]	1.075	0.006004
127	[K].LPLVTPHTQCR.[L]	PSMC1	P62191	P62191 [49-59]	0.97	0.0002309
128	[K].LLSNMMCQYR.[G]	PSMB8	A0A140T998	A0A140T998 [130-139]	3.522	0.0002309
129	[R].RPGCFLCR.[E]	PRXL2A	Q9BRX8	Q9BRX8 [82-89]	1.022	0.0002309
130	[R].VTAVIPCFPYAR.[Q]	PRPS2	D3YTJ7	D3YTJ7 [85-96]	1.363	0.0002309
131	[R].GYGLFAGPCK.[V]	PRKDC	P78527	P78527 [365-374]	1.512	0.0002309
132	[K].GVLFGVPGAFTPGCSK.[T]	PRDX5	P30044	P30044 [87-102]	0.49	0.0002309
133	[K].LVTVWSAPNYCYR.[C]	PPP6C	O00743	O00743 [252-264]	1.192	0.0002309
134	[R].TSACGLFSVCYPR.[AV]	PPP2R1A	P30153	P30153 [145-157]	0.86	0.0002309
135	[K].ITIADCGQLE.[-]	PPIA	P62937	P62937 [156-165]	1.399	0.0005382
136	[R].IIPGFMCQGGDFTR.[H]	PPIA	P62937	P62937 [56-69]	1.47	0.0002309
137	[K].HTGCCGDNDPIDVCEIGSK.[V]	PPA1	Q15181	Q15181 [110-128]	0.917	0.0002309
138	[R].TAVCIENSCMEK.[G]	POSTN	Q15063	Q15063 [464-475]	3.119	0.0002309
139	[K].TTVLYECCPGYMR.[M]	POSTN	Q15063	Q15063 [73-85]	4.949	0.0002309
140	[K].EVGETLLYYGCR.[R]	POR	E7EMD0	E7EMD0 [297-308]	0.566	0.0002309
141	[K].HPFPCPTSYR.[T]	POR	E7EMD0	E7EMD0 [100-109]	0.707	0.0002309
142	[K].HRPQVAIICGSGLGGLTDK.[L]	PNP	P00491	P00491 [23-41]	0.51	0.0002309
143	[R].SNMCWLR.[D]	PMPCB	O75439	O75439 [482-488]	0.439	0.0005382
144	[K].FHFGDSLCTHK.[G]	PMPCB	O75439	O75439 [258-268]	0.495	0.0002309
145	[R].TPTLTSIYCR.[G]	PML	P29590	P29590 [196-205]	2.214	0.0005382
146	[R].DSQDPYCGWCVVEGR.[C]	PLXNB2	O15031	O15031 [480-494]	0.979	0.0005382
147	[R].WTCQWDLR.[Y]	PLXNB2	O15031	O15031 [635-642]	1.123	0.0006913
148	[R].SDCSLCR.[A]	PLXNB2	O15031	O15031 [765-771]	1.137	0.0004435
149	[K].AVGDGIVLCK.[M]	PLS3	U3KQI3	U3KQI3 [129-138]	0.634	0.0002309
150	[R].NMGMDFCR.[Q]	PLOD2	E7ETU9	E7ETU9 [318-325]	4.986	0.001826
151	[K].LEPQIAVANTYACK.[G]	PLIN2	Q99541	Q99541 [72-85]	3.383	0.0002309
152	[K].GPWCFTTDPSVR.[W]	PLG	P00747	P00747 [434-445]	1.179	0.0002309
153	[R].WEYCNLK.[K]	PLG	P00747	P00747 [446-452]	1.336	0.001317
154	[R].APWCHTTNSQVR.[W]	PLG	P00747	P00747 [332-343]	1.426	0.0002309
155	[K].VYLSECK.[T]	PLG	P00747	P00747 [98-104]	1.726	0.0002309
156	[R].TPENFPCK.[N]	PLG	P00747	P00747 [310-317]	1.819	0.0002309
157	[R].WELCDIPR.[C]	PLG	P00747	P00747 [254-261]	1.836	0.0002309
158	[K].TPENYPNAGLTMNYCR.[N]	PLG	P00747	P00747 [412-427]	1.861	0.0002309
159	[R].LQLEACETR.[T]	PLEC	Q15149	Q15149 [1131-1139]	2.433	0.0005382
160	[R].SYQVICR.[D]	PLAT	E5RGA1	E5RGA1 [36-42]	2.403	0.006656
161	[K].TVENCVCTLR.[N]	PKP4	Q99569	Q99569 [738-747]	0.797	0.0002309
162	[R].NTGIICTIGPASR.[S]	PKM	P14618	P14618 [44-56]	5.345	0.0002309
163	[R].GIFPVLCK.[D]	PKM	P14618	P14618 [468-475]	5.459	0.0002309
164	[K].CCSGAIIVLTK.[S]	PKM	P14618	P14618 [423-433]	6.464	0.0002309
165	[K].DCPYMCAYK.[L]	PITPNA	Q00169	Q00169 [186-194]	1.362	0.001165
166	[R].INVCYWR.[E]	PIPOX	Q9P0Z9	Q9P0Z9 [224-230]	0.01	0.003241
167	[R].TLTEPCPLASESR.[V]	PIGT	A0A1W2PNP0	A0A1W2PNP0 [269-281]	1.151	0.0002309
168	[R].ADEGWYWCGVK.[Q]	PIGR	P01833	P01833 [537-547]	0.114	0.0002309
169	[K].YWCLWEGAQNGR.[C]	PIGR	P01833	P01833 [383-394]	0.16	0.0002309
170	[K].QGCDCECLGGGR.[I]	PHPT1	Q9NRX4	Q9NRX4 [67-78]	1.52	0.0002309
171	[K].VLISDSLDPCCR.[K]	PHGDH	A0A286YFA2	A0A286YFA2 [9-20]	0.554	0.0005382
172	[K].HHPDLIFCR.[K]	PHF5A	Q7RTV0	Q7RTV0 [4-12]	1.373	0.0002309
173	[K].TIEEYAICPDLR.[I]	PGM5	Q15124	Q15124 [158-169]	0.987	0.0002309
174	[R].AACCLAGAR.[A]	PGLS	M0R261	M0R261 [30-38]	1.088	0.0002309
175	[K].DCVGPEVEK.[A]	PGK1	P00558	P00558 [98-106]	2.301	0.0002309
176	[K].FCLDNGAK.[S]	PGK1	P00558	P00558 [49-56]	2.33	0.0004435
177	[R].GCITIIGGGDTATCCAK.[W]	PGK1	P00558	P00558 [366-382]	3.685	0.0002309
178	[R].IFANTPDSGCVLGMR.[K]	PFKM	P08237	P08237 [700-714]	0.806	0.0002309
179	[K].SLALEWACSGIR.[I]	PECR	Q9BY49	Q9BY49 [184-195]	0.302	0.0002309
180	[K].QLEVLVSPTCSCK.[Q]	PDS5B	Q9NTI5	Q9NTI5 [562-574]	0.766	0.0002309
181	[K].SWHPEEFNCAHCK.[N]	PDLIM5	Q96HC4	Q96HC4 [438-450]	1.056	0.0002309
182	[R].HPGCYTCADCGLNLK.[M]	PDLIM2	Q96JY6	Q96JY6 [307-321]	0.27	0.0002309
183	[R].HPECYVCTDCGTNLK.[Q]	PDLIM1	O00151	O00151 [280-294]	2.848	0.0002309
184	[R].VDGMDILCVR.[E]	PDHA1	P08559	P08559 [254-263]	0.186	0.0005382
185	[K].FIQQTYPSGGEEQAQYCR.[A]	PDCD6IP	Q8WUM4	Q8WUM4 [24-41]	0.81	0.0002309
186	[R].YVAAAFPSACGK.[T]	PCK2	Q16822	Q16822 [297-308]	0.087	0.0002309
187	[R].FPGCMQGR.[T]	PCK2	Q16822	Q16822 [148-155]	0.09	0.002314
188	[K].YLAAAFPSACGK.[T]	PCK1	P35558	P35558 [279-290]	0.206	0.0002309
189	[R].FLYECPWR.[R]	PC	P11498	P11498 [618-625]	0.172	0.0002309
190	[K].DPVQCSR.[D]	PARK7	K7ELW0	K7ELW0 [42-48]	0.642	0.003617
191	[K].ACGNFGIPCELR.[V]	PAICS	E9PBS1	E9PBS1 [287-298]	1.598	0.0005382
192	[R].LIFCTGK.[V]	OGDHL	Q9ULD0	Q9ULD0 [887-893]	0.346	0.0005382
193	[R].HCLLTCEECK.[I]	OCIAD2	Q56VL3	Q56VL3 [129-138]	0.316	0.0002309
194	[K].VLPMNTGVEAGETACK.[L]	OAT	P04181	P04181 [136-151]	0.635	0.0002309
195	[KR].AFSYICR.[D]	NUMB	P49757	P49757 [126-132]	1.496	0.004838
196	[K].TIVYLDGSSQSCR.[F]	NT5E	H0Y3X5	H0Y3X5 [38-50]	2.617	0.0002309
197	[R].IDCCWGWAR.[Q]	NPNT	D6RH31	D6RH31 [42-50]	0.264	0.0002309
198	[K].EVNVSPCPTQPCQLSK.[G]	NPC2	G3V3E8	G3V3E8 [36-51]	0.179	0.0002309
199	[K].IISDNLTYCK.[C]	NOP58	Q9Y2X3	Q9Y2X3 [197-206]	1.553	0.0002309
200	[K].SCAHDWVYE.[-]	NME1-NME2	Q32Q12	Q32Q12 [284-292]	1.2	0.0002309
201	[K].TLSPGDSFSTFDTPYCR.[V]	NIT2	H7C579	H7C579 [225-241]	0.585	0.0002309
202	[R].TQFTCECSIGFR.[G]	NID1	P14543	P14543 [691-702]	3.734	0.0002309
203	[R].VGLNAQAACAPR.[C]	NES	P48681	P48681 [149-160]	1.021	0.0002309
204	[K].TGTCGYCGLQFR.[Q]	NDUFS6	O75380	O75380 [109-120]	0.224	0.0002309
205	[R].DSFPNFLACK.[Q]	NDUFB7	P17568	P17568 [72-81]	0.141	0.0002309
206	[R].HDWDYCEHR.[D]	NDUFB7	P17568	P17568 [85-93]	0.574	0.004438
207	[R].VPDITECK.[E]	NDUFB10	H3BPJ9	H3BPJ9 [65-72]	0.277	0.0002309
208	[K].CALDFFR.[Q]	NDUFA8	P51970	P51970 [66-72]	0.108	0.0005382
209	[K].LSNNYYCTR.[D]	NDUFA7	O95182	O95182 [49-57]	0.163	0.0002309
210	[R].LALFNPDVCWDR.[N]	NDUFA4	O00483	O00483 [36-47]	0.065	0.0002309
211	[R].IHLCQR.[S]	NDUFA2	O43678	O43678 [21-26]	0.187	0.003241
212	[K].EIENYPTCYK.[K]	NAPG	Q99747	Q99747 [186-195]	0.905	0.0002309
213	[K].HDAATCFVDAGNAFK.[K]	NAPA	M0R2M1	M0R2M1 [89-103]	0.855	0.0002309
214	[K].IEEACEIYAR.[A]	NAPA	M0R2M1	M0R2M1 [38-47]	1.012	0.0002309
215	[K].VYSYFECR.[E]	NAMPT	P43490	P43490 [33-40]	2.736	0.0002309
216	[R].CPENAFFLDHVR.[T]	MYO1C	O00159	O00159 [802-813]	1.86	0.0002309
217	[R].QAYEPCLER.[Y]	MYO1B	E9PDF6	E9PDF6 [636-644]	1.091	0.0002309
218	[K].ILYSQCGDVMR.[A]	MYL6	B7Z6Z4	B7Z6Z4 [120-130]	1.39	0.0002309
219	[R].HYCTVANPVSR.[D]	MVP	Q14764	Q14764 [57-67]	2.174	0.0002309
220	[K].ICFIPR.[Y]	MTHFS	A0A0U1RQM3	A0A0U1RQM3 [106-111]	0.286	0.00631
221	[R].TTMRPQSFYDGSHSCAR.[G]	MTAP	Q13126	Q13126 [117-133]	1.498	0.0002309
222	[K].CAQGCICK.[G]	MT1X	P80297	P80297 [44-51]	0.044	0.0002309
223	[K].YACGGWLK.[R-]	MME	P08473	P08473 [86-93]	0.059	0.00311
224	[R].DYYECTGIYK.[E]	MME	P08473	P08473 [230-239]	0.158	0.0004435
225	[K].VFANPEDCVAFGK.[G]	MGST1	P10620	P10620 [43-55]	0.508	0.0002309
226	[K].HIGDGCCLTR.[E]	METTL7B	Q6UX53	Q6UX53 [197-206]	1.2	0.004838
227	[K].TIIPLISQCTPK.[V]	MDH2	P40926	P40926 [204-215]	1.206	0.002314
228	[K].ELSIHFVPGSCR.[L]	MAT2B	E5RJR3	E5RJR3 [7-18]	1.151	0.0002309
229	[K].EFQQNNWHAVGCGFR.[R]	MAT2B	E5RJR3	E5RJR3 [47-61]	1.222	0.0002309
230	[K].ISPFEHQTYCQR.[T]	MAPK3	E9PQW4	E9PQW4 [73-84]	1.393	0.0002309
231	[K].LCDFGLAR.[S]	MAPK15	A0A1C7CYZ1	A0A1C7CYZ1 [170-177]	2.459	0.0005382
232	[K].LCWTESAK.[Q]	MAOB	P27338	P27338 [155-162]	0.599	0.0005382
233	[K].QREEHYFCK.[D]	MACROD1	Q9BQ69	Q9BQ69 [109-117]	0.125	0.0005382
234	[R].AAGPLLTDECR.[T]	MACROD1	Q9BQ69	Q9BQ69 [190-200]	0.192	0.0002309
235	[R].EEHYFCK.[D]	MACROD1	Q9BQ69	Q9BQ69 [111-117]	0.22	0.0002309
236	[K].TCDLVGEK.[G]	M6PR	F5GX30	F5GX30 [31-38]	1.031	0.00145
237	[R].QYVQGCGV.[-]	LYZ	P61626	P61626 [141-148]	0.165	0.001165
238	[K].CFQWQR.[N]	LTF	E7EQB2	E7EQB2 [25-30]	1.488	0.0005382
239	[K].VFNDTCR.[S]	LRPPRC	P42704	P42704 [108-114]	0.24	0.002064
240	[R].LQWFCDR.[C]	LRPPRC	P42704	P42704 [923-929]	0.297	0.002552
241	[R].TCHPVGDFR.[C]	LRP2	P98164	P98164 [3718-3726]	0.175	0.0002309
242	[K].NHHCIPLR.[W]	LRP2	P98164	P98164 [3729-3736]	0.249	0.00311
243	[R].CISIYK.[V]	LRP2	P98164	P98164 [279-284]	0.258	0.006246
244	[R].CDYYNDCGDGSDEAGCLFR.[D]	LRP2	P98164	P98164 [2760-2778]	0.297	0.0002309
245	[K].WAVCNGVDDCR.[D]	LRP2	P98164	P98164 [3696-3706]	0.334	0.0002309
246	[R].TSCLDINECEQFGTCPQHCR.[N]	LRP2	P98164	P98164 [4003-4022]	0.39	0.0002309
247	[K].CDCAFGTLQSDGK.[N]	LRP2	P98164	P98164 [2368-2380]	0.404	0.0002309
248	[R].QPYATNPCK.[D]	LRP2	P98164	P98164 [656-664]	0.405	0.0002309
249	[R].CIEMMK.[L]	LRP2	P98164	P98164 [3087-3092]	0.406	0.002314
250	[R].WQCDGQNDCGDNSDEENCAPR.[E]	LRP2	P98164	P98164 [3737-3757]	0.418	0.0002309
251	[R].EWSCPESGR.[C]	LRP2	P98164	P98164 [270-278]	0.45	0.001826
252	[K].DCSDGSDELALCPQR.[F]	LRP2	P98164	P98164 [3537-3551]	0.483	0.0002309
253	[K].CAPGYLR.[E]	LRP2	P98164	P98164 [3178-3184]	0.499	0.002258
254	[R].CGASSFTCSNGR.[C]	LRP2	P98164	P98164 [2700-2711]	0.53	0.0002309
255	[R].TCRPGQFR.[C]	LRP2	P98164	P98164 [3634-3641]	0.543	0.0002309
256	[R].HLCHCEEGYILER.[G]	LRP2	P98164	P98164 [369-381]	0.622	0.0002309
257	[R].CVNQQCIPSR.[W]	LRP2	P98164	P98164 [3766-3775]	1.198	0.0002309
258	[K].TACGVGEFR.[C]	LRP1	Q07954	Q07954 [2603-2611]	1.582	0.0005382
259	[R].ILQDDLTCR.[A]	LRP1	Q07954	Q07954 [2510-2518]	2.301	0.0005382
260	[K].QLFAYPGCDAGIR.[A]	LRBA	P50851	P50851 [2813-2825]	0.825	0.0002309
261	[R].DFHVHCYR.[C]	LPP	Q93052	Q93052 [561-568]	1.543	0.0004435
262	[K].AQNTWGCGNSLR.[T]	LMNA	P02545	P02545 [516-527]	3.042	0.0002309
263	[R].TVLCGTCGQPADK.[A]	LMNA	P02545	P02545 [585-597]	3.129	0.0002309
264	[K].DSNNLCLHFNPR.[F]	LGALS1	P09382	P09382 [38-49]	3.217	0.0002309
265	[R].WANYHLENAGCNK.[I]	LCP1	P13796	P13796 [273-285]	2.838	0.0002309
266	[K].KPYCNAHYPK.[Q]	LASP1	Q14847	Q14847 [50-59]	1.094	0.0002309
267	[K].ACFHCETCK.[M]	LASP1	Q14847	Q14847 [28-36]	1.256	0.0002309
268	[R].SAGACTAAAFLK.[E]	LAP3	P28838	P28838 [458-469]	0.926	0.0002309
269	[R].QVVDCQLADVNNIGK.[Y]	LAP3	P28838	P28838 [441-455]	0.969	0.005285
270	[R].SQECYFDPELYR.[S]	LAMC1	P11047	P11047 [348-359]	4.089	0.0002309
271	[K].CFLCDSR.[R]	LAMB2	P55268	P55268 [88-94]	3.458	0.0006913
272	[K].VAVYSTCL.[-]	LAMB1	P07942	P07942 [1779-1786]	2.626	0.002175
273	[KR].LLEGEECR.[MLI]	KRT2	P35908	P35908 [483-490]	1.095	0.003241
274	[K].TWQDCEYK.[D]	KNG1	P01042	P01042 [90-97]	1.416	0.0005382
275	[K].ICVGCPR.[D]	KNG1	P01042	P01042 [263-269]	2.15	0.004063
276	[K].GDTPSSCCIINNSNGNR.[T]	KHK	P50053	P50053 [92-108]	0.402	0.0002309
277	[K].GFLECGICR.[C]	ITGB2	D3DSM0	D3DSM0 [406-414]	4.129	0.002314
278	[K].FCECDNFNCDR.[S]	ITGB1	P05556	P05556 [552-562]	1.27	0.0002309
279	[R].SNGLICGGNGVCK.[C]	ITGB1	P05556	P05556 [563-575]	1.468	0.0002309
280	[R].TGGLYSCDITAR.[G]	ITGA6	P23229	P23229 [80-91]	1.55	0.0002309
281	[R].GTILDCNTCK.[F]	ITGA1	P56199	P56199 [1057-1066]	1.276	0.0002309
282	[R].HGFCGIPITDTGR.[M]	IMPDH2	H0Y4R1	H0Y4R1 [69-81]	1.489	0.0002309
283	[K].FSFQCPGR.[M]	ILK	A0A0A0MTH3	A0A0A0MTH3 [373-380]	1.435	0.0002309
284	[-].MDDIFTQCR.[E]	ILK	A0A0A0MTH3	A0A0A0MTH3 [1-9]	1.703	0.002064
285	[RK].SYSCQVTHEGSTVEK.[T]	IGLL5	A0A0B4J231	A0A0B4J231 [193-207]	2.698	0.0002309
286	[K].VYACEVTHQGLSSPVTK.[S]	IGKC	P01834	P01834 [84-100]	1.371	0.0002309
287	[K].ASDTAMYYCAR.[-]	IGHV5-10-1	A0A0J9YXX1	A0A0J9YXX1 [107-117]	2.457	0.0002309
288	[RK].AEDTAVYYCAR.[-]	IGHV3-74	A0A0B4J1X5	A0A0B4J1X5 [107-117]	1.878	0.0002309
289	[R].SEDTAVYYCAR.[-]	IGHV1-69	P01742	P01742 [107-117]	2.019	0.0002309
290	[R].SDDTAVYYCAR.[-]	IGHV1-2	P23083	P23083 [107-117]	2.043	0.0002309
291	[K].TYTCNVDHKPSNTK.[V]	IGHG4	A0A286YFJ8	A0A286YFJ8 [80-93]	2.288	0.0005382
292	[R].WQQGNIFSCSVMHEALHNR.[F]	IGHG3	A0A286YES1	A0A286YES1 [347-365]	1.293	0.0002309
293	[K].TPLGDTTHTCPR.[C]	IGHG3	A0A286YES1	A0A286YES1 [102-113]	1.613	0.0002309
294	[K].SCDTPPPCPR.[C]	IGHG3	A0A286YES1	A0A286YES1 [119-128]; [134-143]; [149-158]	2.099	0.0002309
295	[K].TFTCTAAYPESK.[T]	IGHA1	P01876	P01876 [201-212]	3.028	0.0002309
296	[R].YPVCGSDGTTYPSGCQLR.[A]	IGFBP7	Q16270	Q16270 [117-134]	1.539	0.0002309
297	[K].AGAAAGGPGVSGVCVCK.[S]	IGFBP7	Q16270	Q16270 [98-114]	2.063	0.0002309
298	[K].SFTIECR.[V]	ICAM2	J3QQX6	J3QQX6 [129-135]	2.492	0.002639
299	[R].DLEGTYLCR.[A]	ICAM1	P05362	P05362 [450-458]	2.823	0.000859
300	[K].RPEEVCGPTQFR.[C]	HSPG2	P98160	P98160 [363-374]	2.911	0.0002309
301	[R].TPSGLYLGTCER.[C]	HSPG2	P98160	P98160 [1147-1158]	3.03	0.0002309
302	[R].ALEVEECR.[C]	HSPG2	P98160	P98160 [1524-1531]	3.905	0.0002309
303	[R].LPAVEPTDQAQYLCR.[A]	HSPG2	P98160	P98160 [1920-1934]	4.554	0.0002309
304	[R].SQSVRPGADVTFICTAK.[S]	HSPG2	P98160	P98160 [1780-1796]	4.883	0.0002309
305	[R].LYQASPADSGEYVCR.[V]	HSPG2	P98160	P98160 [2394-2408]	5.24	0.0002309
306	[R].LLQVTPADSGEYVCR.[V]	HSPG2	P98160	P98160 [2490-2504]	5.334	0.0002309
307	[R].LHHVSPADSGEYVCR.[V]	HSPG2	P98160	P98160 [2780-2794]	6.586	0.0002309
308	[R].LHQMSVADSGEYVCR.[A]	HSPG2	P98160	P98160 [2683-2697]	8.481	0.0002309
309	[K].TSFEDGSGECEVFCK.[N]	HSPA4L	E9PDE8	E9PDE8 [382-396]	1.226	0.0002309
310	[R].WCTDVFDK.[F]	HSPA12A	O43301	O43301 [563-570]	0.462	0.006004
311	[K].TAIHTAAMDMLGGPGIESQCR.[K]	HSDL2	Q6YN16	Q6YN16 [199-219]	0.235	0.0002309
312	[K].VSIIQPGCFK.[T]	HSD11B2	P80365	P80365 [257-266]	0.465	0.005533
313	[K].YWNDCEPPDSR.[R]	HRG	P04196	P04196 [85-95]	1.266	0.0002309
314	[R].HPNVFGFCR.[A]	HRG	P04196	P04196 [211-219]	1.514	0.0002309
315	[K].VDGALCMEK.[S]	HPX	P02790	P02790 [403-411]	1.684	0.0002309
316	[R].YYCFQGNQFLR.[F]	HPX	P02790	P02790 [198-208]	2.214	0.0002309
317	[R].DYFMPCPGR.[G]	HPX	P02790	P02790 [226-234]	2.238	0.0002309
318	[K].LPECEAVCGKPK.[N]	HP	P00738	P00738 [142-153]	1.314	0.004063
319	[K].SPVGVQPILNEHTFCAGMSK.[Y]	HP	P00738	P00738 [326-345]	1.581	0.0002309
320	[K].YVMLPVADQDQCIR.[H]	HP	P00738	P00738 [298-311]	2.252	0.0002309
321	[K].SCAVAEYGVYVK.[V]	HP	P00738	P00738 [380-391]	2.258	0.0002309
322	[K].IMDWFGYYGGPCR.[A]	HOGA1	Q86XE5	Q86XE5 [291-303]	0.01	0.0002309
323	[K].TCNCETEDYGEK.[F]	HNRNPU	A0A1X7SBS1	A0A1X7SBS1 [307-318]	1.481	0.0002309
324	[K].ASLNGADIYSGCCTLK.[I]	HNRNPL	M0QXS5	M0QXS5 [190-205]	1.115	0.0002309
325	[R].GLPWSCSADEVQR.[F]	HNRNPH1	E9PCY7	E9PCY7 [17-29]	1.44	0.0002309
326	[R].GFCFITFK.[E]	HNRNPD	H0Y8G5	H0Y8G5 [157-164]	1.652	0.0002309
327	[K].WGTLTDCVVMR.[D]	HNRNPA3	P51991	P51991 [58-68]	1.714	0.0002309
328	[K].YHTINGHNCEVK.[K]	HNRNPA3	P51991	P51991 [188-199]	1.754	0.0002309
329	[K].GALEGSSCPFR.[T]	HMOX2	A0A087WT44	A0A087WT44 [329-339]	0.69	0.0002309
330	[K].LSIQCYLR.[A]	HMGCS2	P54868	P54868 [257-264]	1.246	0.00145
331	[R].GYVSCALGCPYEGK.[I]	HMGCL	P35914	P35914 [166-179]	0.132	0.0002309
332	[K].NINCSIEESFQR.[F]	HMGCL	P35914	P35914 [138-149]	0.427	0.0002309
333	[R].AAVDTYCR.[H]	HLA-DRB1	Q30167	Q30167 [102-109]	1.535	0.002639
334	[R].ALVDTYCR.[H]	HLA-DRB1	Q30134	Q30134 [102-109]	2.105	0.003426
335	[R].LSQACMR.[G]	HIBCH	Q6NVY1	Q6NVY1 [332-338]	0.142	0.001826
336	[K].AFCAGGDIR.[V]	HIBCH	Q6NVY1	Q6NVY1 [93-101]	0.159	0.0002309
337	[K].MLVQPNEICVIQR.[G]	HGD	Q93099	Q93099 [172-184]	0.423	0.0002309
338	[K].CWESNPK.[I]	HEXB	Q5URX0	Q5URX0 [135-141]	0.513	0.006656
339	[K].AWNNQVCCK.[D]	HCFC1	P51610	P51610 [346-354]	1.504	0.0005382
340	[K].GTFATLSELHCDK.[L]	HBB	P68871	P68871 [84-96]	1.834	0.0002309
341	[K].ALMGLYHGQVLCK.[K]	HADHA	H0YFD6	H0YFD6 [338-350]	0.53	0.0002309
342	[R].TQGSVALSVTQDPACK.[K]	HAAO	P46952	P46952 [267-282]	0.634	0.0002309
343	[K].HWAAAQSQCLPR.[Q]	H6PD	O95479	O95479 [385-396]	2.403	0.0002309
344	[K].ASCLYGQLPK.[F]	GSTP1	P09211	P09211 [46-55]	1.167	0.0002309
345	[R].FCPFAER.[T]	GSTO1	P78417	P78417 [31-37]	1.086	0.00158
346	[R].YTCGEAPDYDR.[S]	GSTM3	P21266	P21266 [37-47]	0.37	0.0002309
347	[KR].SEDCFILDHGK.[D]	GSN	A0A0A0MT01	A0A0A0MT01 [313-323]	1.774	0.0002309
348	[K].LITWSPVCR.[N]	GPX1	A0A087WUQ6	A0A087WUQ6 [148-156]	0.728	0.0002309
349	[K].FCETTIGCK.[D]	GPD1	P21695	P21695 [161-169]	0.14	0.0002309
350	[R].VGAFTMVCK.[D]	GOT2	P00505	P00505 [288-296]	0.218	0.001949
351	[K].LYVYNTDTDNCR.[E]	GORASP2	Q9H8Y8	Q9H8Y8 [163-174]	1.176	0.0002309
352	[R].LMMLQSCSGPTCR.[T]	GNS	P15586	P15586 [507-519]	0.283	0.0002309
353	[R].ELAGHTGYLSCCR.[F]	GNB1	P62873	P62873 [138-150]	1.06	0.0002309
354	[R].LFVSGACDASAK.[L]	GNB1	P62873	P62873 [198-209]	1.273	0.0002309
355	[K].IIYSHFTCATDTENIR.[F]	GNAQ	P50148	P50148 [323-338]	0.943	0.0002309
356	[R].IAFSCPQK.[E]	GLOD4	F6TLX2	F6TLX2 [406-413]	0.802	0.0002309
357	[R].VVGAYNQCPVVR.[F]	GHDC	Q8N2G8	Q8N2G8 [370-381]	0.714	0.0002309
358	[R].GYVSDIDCR.[W]	GCLC	E1CEI4	E1CEI4 [250-258]	0.949	0.0006913
359	[K].SLGECCDVEDSTTCFNAK.[G]	GC	D6RF35	D6RF35 [371-388]	2.454	0.0002309
360	[K].HFTCNVLPR.[I]	GBE1	E9PGM4	E9PGM4 [177-185]	2.002	0.0002309
361	[R].NANSLGGGFHCWTCDVR.[R]	GATM	P50440	P50440 [397-413]	0.034	0.0002309
362	[K].VLEFNCR.[F]	GART	P22102	P22102 [286-292]	1.118	0.002175
363	[R].VPTANVSVVDLTCR.[L]	GAPDH	P04406	P04406 [235-248]	1.981	0.0002309
364	[K].IISNASCTTNCLAPLAK.[V]	GAPDH	P04406	P04406 [146-162]	2.663	0.005375
365	[K].TCEESSFCK.[R]	GANAB	Q14697	Q14697 [40-48]	1.12	0.0002309
366	[R].TEVMALVPPADCR.[Y]	GAMT	A0A1W2PR36	A0A1W2PR36 [186-198]	0.512	0.0002309
367	[R].YYYDGDMICK.[V]	GABPA	Q06546	Q06546 [380-389]	1.952	0.0002309
368	[R].ANEQEPCGWWLAR.[V]	FXR2	P51116	P51116 [81-93]	0.89	0.0002309
369	[R].MGALDVCPFIPVR.[G]	FTCD	O95954	O95954 [85-97]	0.219	0.0002309
370	[K].TQAALVLDCLETR.[Q]	FTCD	O95954	O95954 [527-539]	0.232	0.0002309
371	[R].WWEDCHTSHTCK.[S]	FOLR2	F5H3Z4	F5H3Z4 [151-162]	3.105	0.0002309
372	[R].LYNFNWDHCGK.[M]	FOLR2	F5H3Z4	F5H3Z4 [90-100]	4.892	0.0002309
373	[R].FNWNHCGEMAPACK.[R]	FOLR1	P15328	P15328 [84-97]	0.519	0.0002309
374	[K].GLSPATTYYCR.[V]	FNDC3A	Q9Y2H6	Q9Y2H6 [818-828]	0.815	0.0006913
375	[R].ELGCSSVR.[A]	FN3KRP	Q9HA64	Q9HA64 [8-15]	1.144	0.001826
376	[R].TYLGNALVCTCYGGSR.[G]	FN1	P02751	P02751 [68-83]	1.379	0.0002309
377	[K].ENKPSWFGLCYCK.[A]	FMO1	Q01740	Q01740 [414-426]	0.325	0.0002309
378	[R].NNPWYCGCK.[M]	FLRT3	Q9NZU0	Q9NZU0 [304-312]	1.029	0.0002309
379	[R].MDGTYACSYTPVK.[A]	FLNB	O75369	O75369 [700-712]	1.002	0.0002309
380	[K].VAVTEGCQPSR.[V]	FLNB	O75369	O75369 [1320-1330]	1.012	0.0002309
381	[K].SPFVVQVGEACNPNACR.[A]	FLNB	O75369	O75369 [440-456]	1.016	0.0002309
382	[R].SPYTVTVGQACNPSACR.[A]	FLNA	P21333	P21333 [468-484]	1.626	0.0002309
383	[K].MDCQECPEGYR.[V]	FLNA	P21333	P21333 [2474-2484]	1.738	0.0002309
384	[K].THEAEIVEGENHTYCIR.[F]	FLNA	P21333	P21333 [2185-2201]	1.985	0.0002309
385	[K].DNGNGTYSCSYVPR.[K]	FLNA	P21333	P21333 [725-738]	2.018	0.0002309
386	[K].CSGPGLSPGMVR.[A]	FLNA	P21333	P21333 [1453-1464]	2.276	0.0002309
387	[K].ECFVCTACR.[K]	FHL2	Q14192	Q14192 [184-192]	0.324	0.003356
388	[K].GSSWHETCFICHR.[C]	FHL2	Q14192	Q14192 [119-131]	0.404	0.0002309
389	[R].QWHNDCFNCK.[K]	FHL2	Q14192	Q14192 [243-252]	0.443	0.0002309
390	[R].FTAVEDQYYCVDCYK.[N]	FHL1	Q5JXI8	Q5JXI8 [200-214]	1.879	0.0002309
391	[K].FDCHYCR.[D]	FHL1	Q5JXI8	Q5JXI8 [5-11]	2.274	0.0002309
392	[R].FWHDTCFR.[C]	FHL1	Q5JXI8	Q5JXI8 [60-67]	2.44	0.0002309
393	[K].VAQLEAQCQEPCK.[D]	FGG	C9JEU5	C9JEU5 [154-166]	1.336	0.0002309
394	[K].CHAGHLNGVYYQGGTYSK.[A]	FGG	C9JEU5	C9JEU5 [373-390]	2.039	0.0002309
395	[K].LESDVSAQMEYCR.[T]	FGB	P02675	P02675 [212-224]	1.364	0.0002309
396	[K].NYCGLPGEYWLGNDK.[I]	FGB	P02675	P02675 [314-328]	1.739	0.0002309
397	[K].QLTLSCPLCVNPVCR.[E]	FECH	P22830	P22830 [398-412]	0.204	0.0002309
398	[K].TLPGGNQCIVPICR.[NH]	FBN1	P35555	P35555 [73-86]	1.431	0.0002309
399	[R].TTCHDFLECQNSPAR.[I]	FBLN2	P98095	P98095 [1071-1085]	2.78	0.0002309
400	[R].DSSCGTGYELTEDNSCK.[ED-]	FBLN1	P23142	P23142 [245-261]	1.287	0.0002309
401	[R].MCVDVNECQR.[Y]	FBLN1	P23142	P23142 [396-405]	1.382	0.0002309
402	[R].INDALSCEYECR.[R]	FAM98B	Q52LJ0	Q52LJ0 [210-221]	1.292	0.0002309
403	[K].TCNTNPHLNALSTDSACR.[R]	FAM120A	A0A0C4DG79	A0A0C4DG79 [463-480]	2.771	0.0002309
404	[K].NIVCVGR.[N]	FAHD1	Q6P587	Q6P587 [19-25]	0.543	0.005285
405	[K].SCEPAVPFPCGR.[V]	F9	P00740	P00740 [169-180]	0.526	0.0002309
406	[K].VVCSCTEGYR.[L]	F9	P00740	P00740 [153-162]	0.593	0.0002309
407	[R].CEQFCK.[N]	F9	P00740	P00740 [141-146]	0.618	0.001165
408	[K].YTACETAR.[T]	F2	P00734	P00734 [87-94]	1.662	0.0002309
409	[R].SGIECQLWR.[S]	F2	P00734	P00734 [125-133]	2.038	0.0002309
410	[R].AGDWQCPNPGCGNQNFAWR.[T]	EWSR1	B0QYK0	B0QYK0 [481-499]	1.849	0.0002309
411	[R].TIYAGNALCTVK.[C]	ETFA	H0YLU7	H0YLU7 [147-158]	0.323	0.0002309
412	[R].LGGEVSCLVAGTK.[C]	ETFA	H0YLU7	H0YLU7 [47-59]	0.439	0.0002309
413	[K].TPADCPVIAIDSFR.[H]	ERP44	Q9BS26	Q9BS26 [314-327]	1.086	0.0002309
414	[R].IMDCVGCFK.[C]	ERO1A	G3V2H0	G3V2H0 [47-55]	3.076	0.0002309
415	[K].GSQFGQSCCLR.[A]	EPRS1	P07814	P07814 [329-339]	1.19	0.0005382
416	[K].LNQWCNVVR.[W]	EPRS1	P07814	P07814 [1144-1152]	1.317	0.0002309
417	[K].LAVNCFVNNNR.[Q]	EPCAM	C9JKY3	C9JKY3 [110-120]	0.329	0.0002309
418	[K].SNTNCGGGNHGYNNEFR.[S]	ENPP3	F8W6H5	F8W6H5 [474-490]	3.92	0.0002309
419	[K].SCNCLLLK.[V]	ENO1	A0A2R8Y6G6	A0A2R8Y6G6 [336-343]	3.601	0.003426
420	[K].YNFFCQGTR.[T]	ELOVL5	Q9NYP7	Q9NYP7 [92-100]	1.092	0.0002309
421	[K].TYGGCEGPDAMYVK.[L]	ELOC	Q15369	Q15369 [7-20]	1.271	0.0002309
422	[R].ASFENNCEIGCFAK.[L]	EIF6	B7ZBH1	B7ZBH1 [5-18]	1.192	0.0002309
423	[K].IAIWTTECENR.[E]	EIF4E	D6RBW1	D6RBW1 [191-201]	1.036	0.0002309
424	[K].HVLTGSADNSCR.[L]	EIF3I	Q13347	Q13347 [66-77]	1.131	0.0002309
425	[R].LWDCETGK.[Q]	EIF3I	Q13347	Q13347 [78-85]	1.155	0.001165
426	[R].LNCEDIDECR.[T]	EFEMP1	Q12805	Q12805 [290-299]	2.047	0.0002309
427	[K].STLTDSLVCK.[A]	EEF2	P13639	P13639 [33-42]	1.259	0.0002309
428	[R].YCAQDAFFQVK.[E]	ECH1	Q13011	Q13011 [186-196]	0.396	0.0002309
429	[K].TGAAYPCFCSPQR.[L]	EARS2	Q5JPH6	Q5JPH6 [134-146]	0.467	0.0002309
430	[K].YNPTWHCIVGR.[N]	DYNLL2	Q96FJ2	Q96FJ2 [50-60]	1.363	0.0002309
431	[K].VTCLSCELNPER.[C]	DPP4	P27487	P27487 [442-453]	0.247	0.0002309
432	[R].WNCLVAR.[Q]	DPP4	P27487	P27487 [337-343]	0.264	0.00158
433	[R].CQYYSVSFSK.[E]	DPP4	P27487	P27487 [454-463]	0.323	0.0002309
434	[R].HICYFQIDK.[K]	DPP4	P27487	P27487 [383-391]	0.325	0.006074
435	[R].APVIFSHSSAYSVCASR.[R]	DPEP1	P16444	P16444 [229-245]	0.041	0.0002309
436	[K].TEHAEFLHCK.[S]	DNM2	P50570	P50570 [78-87]	1.482	0.0002309
437	[K].HCILDVSGNAIK.[R]	DLG2	B5MCC5	B5MCC5 [249-260]	0.457	0.005285
438	[K].LAAQSCALSLVR.[Q]	DHX9	Q08211	Q08211 [237-248]	1.691	0.0002309
439	[R].YGTCIYQGR.[L]	DEFA1B; DEFA1	P59665	P59665 [80-88]	0.998	0.0002309
440	[R].HLFCPDLLR.[D]	DECR2	Q9NUI1	Q9NUI1 [19-27]	0.414	0.0002309
441	[K].EIRPVCR.[K]	DDX39B	F6WLT2	F6WLT2 [234-240]	1.268	0.004438
442	[R].GSAFAIGSDGLCCQSR.[E]	DDX1	Q92499	Q92499 [99-114]	0.764	0.0002309
443	[K].HYYEVSCHDQGLCR.[V]	DDX1	Q92499	Q92499 [133-146]	1.169	0.0002309
444	[K].IHLVPCHLR.[D]	DDC	A0A087WV24	A0A087WV24 [395-403]	0.138	0.0002309
445	[K].VTFSCAAGFGQR.[H]	DCTN1	Q14203	Q14203 [1248-1259]	1.333	0.0002309
446	[K].YFTCDEGHGIFVR.[Q]	DCTN1	Q14203	Q14203 [78-90]	1.373	0.0002309
447	[K].ATSITVTGSGSCR.[H]	DAG1	Q14118	Q14118 [702-714]	1.391	0.0002309
448	[R].HLVGVCYTEDEAK.[E]	CYC1	P08574	P08574 [134-146]	0.364	0.0002309
449	[R].FQFCGR.[N]	CUBN	O60494	O60494 [3351-3356]	0.32	0.002639
450	[K].SCGGYLHADR.[G]	CUBN	O60494	O60494 [2091-2100]	0.347	0.0002309
451	[R].SAVTGSCVNDGVHIIR.[G]	CUBN	O60494	O60494 [2971-2986]	0.366	0.0002309
452	[R].TCAYDSLVIR.[D]	CUBN	O60494	O60494 [2031-2040]	0.382	0.00311
453	[R].MSFTYQIADCNR.[D]	CUBN	O60494	O60494 [3386-3397]	0.396	0.0002309
454	[R].SNTDCSWVIR.[V]	CUBN	O60494	O60494 [1532-1541]	0.398	0.0002309
455	[K].YSIAQCGGR.[V]	CUBN	O60494	O60494 [2331-2339]	0.4	0.0002309
456	[R].CLYDYVK.[L]	CUBN	O60494	O60494 [3215-3221]	0.487	0.0005382
457	[R].TGIYSSTSCHK.[T]	CTSH	P09668	P09668 [264-274]	0.148	0.0002309
458	[K].ICEPGYSPTYK.[Q]	CTSB	P07858	P07858 [210-220]	0.39	0.0002309
459	[R].LWSSLQTHCCSQNK.[C]	CTSA	P10619	P10619 [232-245]	0.278	0.0002309
460	[R].TVYHAEEVQCDGR.[S]	CSRP2	F8VW96	F8VW96 [16-28]	1.094	0.001165
461	[R].CSQAVYAAEK.[VD]	CSRP1	P21291	P21291 [122-131]	0.262	0.0002309
462	[K].SCFLCMVCK.[K]	CSRP1	P21291	P21291 [33-41]	0.424	0.001826
463	[K].NLDSTTVAVHGEEIYCK.[S]	CSRP1	P21291	P21291 [43-59]	0.545	0.0002309
464	[K].LLTSYGFIQCSER.[Q]	CSDE1	O75534	O75534 [33-45]	0.631	0.0002309
465	[K].VNQDMCMK.[V]	CRYL1	A0A2R8Y4K2	A0A2R8Y4K2 [226-233]	1.315	0.0002309
466	[R].ASSVTTFTGEPNTCPR.[C]	CRIP2	P52943	P52943 [113-128]	2.047	0.0002309
467	[K].TLTIDCVQFQR.[G]	CPT2	P23786	P23786 [440-450]	0.349	0.0002309
468	[R].SFYANNHCIGTDLNR.[N]	CPB2	Q96IY4	Q96IY4 [243-257]	1.311	0.0002309
469	[K].YTVNQCR.[R]	CP	E9PFZ2	E9PFZ2 [642-648]	3.138	0.002314
470	[R].VTWDSSFCAVNPR.[F]	CORO1C	F8VRE9	F8VRE9 [32-44]	1.494	0.0002309
471	[R].DGGLICTSCR.[D]	CORO1A	H3BRJ0	H3BRJ0 [187-196]	2.453	0.0002309
472	[K].TFEVCDLPVR.[A]	COPB2	P35606	P35606 [52-61]	1.216	0.0002309
473	[R].VWCVASLR.[G]	COPB2	P35606	P35606 [274-281]	1.224	0.001826
474	[K].CPLSGACYSPEFK.[G]	COPA	P53621	P53621 [1185-1197]	1.037	0.0002309
475	[K].GNNVYCLDR.[E]	COPA	P53621	P53621 [575-583]	1.112	0.0002309
476	[R].ALQAQEIECR.[L]	COLGALT1	Q8NBJ5	Q8NBJ5 [361-370]	2.515	0.0002309
477	[K].GTYTDCAIK.[K]	COL6A1	A0A087X0S5	A0A087X0S5 [126-134]	3.584	0.0002309
478	[R].ATPFIECNGGR.[G]	COL4A2	P08572	P08572 [1652-1662]	1.173	0.0005382
479	[R].GADFQCFQQAR.[A]	COL18A1	P39060	P39060 [1599-1609]	0.565	0.0002309
480	[R].LTESYCETWR.[T-]	COL18A1	P39060	P39060 [1701-1710]	0.624	0.0002309
481	[R].LVDNYCEAWR.[T]	COL15A1	A0A087X0K0	A0A087X0K0 [1320-1329]	2.023	0.0002309
482	[R].WAQSECR.[T]	COG6	Q9Y2V7	Q9Y2V7 [229-235]	1.06	0.002314
483	[R].LDEDLAAYCR.[R]	CNP	P09543	P09543 [103-112]	0.51	0.0005382
484	[K].TSEVNCYR.[C]	CNBP	P62633	P62633 [153-160]	1.361	0.0002309
485	[K].DCDLQEDACYNCGR.[G]	CNBP	P62633	P62633 [66-79]	1.413	0.0002309
486	[R].HSSLAGCQIINYR.[T]	CLTC	A0A087WVQ6	A0A087WVQ6 [149-161]	0.88	0.0002309
487	[K].YIQAACK.[T]	CLTC	A0A087WVQ6	A0A087WVQ6 [735-741]	0.938	0.0002309
488	[R].CNEPAVWSQLAK.[A]	CLTC	A0A087WVQ6	A0A087WVQ6 [1106-1117]	0.94	0.0002309
489	[K].QSVELCK.[K]	CLTC	A0A087WVQ6	A0A087WVQ6 [1527-1533]	1.352	0.0002309
490	[K].IGNCPFSQR.[L]	CLIC1	O00299	O00299 [21-29]	1.662	0.0002309
491	[R].CDVDNYWICK.[K]	CLEC4M	H7BXU4	H7BXU4 [330-339]	0.484	0.0005382
492	[R].WCVCGR.[S]	CISD3	P0C7P0	P0C7P0 [59-64]	0.427	0.005285
493	[R].YNWCYHTEVQR.[G]	CHDH	Q8NE62	Q8NE62 [103-113]	0.198	0.0002309
494	[K].ADSAYHPSCTCK.[M]	CHDH	Q8NE62	Q8NE62 [506-517]	0.208	0.0005382
495	[K].HELQANCYEEVK.[D]	CFL1	E9PK25	E9PK25 [171-182]	1.041	0.0002309
496	[K].TMFICK.[S]	CFI	P05156	P05156 [137-142]	1.413	0.0005382
497	[R].ITCTEEGWSPTPK.[C]	CFHR1	B1AKG0	B1AKG0 [70-82]	0.487	0.0002309
498	[R].TGESAEFVCK.[R]	CFHR1	B1AKG0	B1AKG0 [233-242]	0.554	0.0002309
499	[K].DGWSAQPTCIK.[S]	CFH	P08603	P08603 [497-507]	1	0.0002309
500	[K].WSSPPQCEGLPCK.[S]	CFH	P08603	P08603 [920-932]	1.369	0.0002309
501	[K].AQTTVTCMENGWSPTPR.[C]	CFH	P08603	P08603 [425-441]	1.627	0.001165
502	[K].LSYTCEGGFR.[I]	CFH	P08603	P08603 [897-906]	1.89	0.0002309
503	[R].TGESVEFVCK.[R]	CFH	P08603	P08603 [1193-1202]	2.268	0.0002309
504	[R].TIFFCER.[N]	CDH1	A0A087WU43	A0A087WU43 [599-605]	0.342	0.004168
505	[K].FEHCNFNDVTTR.[L]	CD59	A0A2U3TZL5	A0A2U3TZL5 [67-78]	1.662	0.0002309
506	[R].ENELTYYCCK.[K]	CD59	A0A2U3TZL5	A0A2U3TZL5 [81-90]	1.765	0.0002309
507	[R].LRENELTYYCCK.[K]	CD59	A0A2U3TZL5	A0A2U3TZL5 [79-90]	2.209	0.0002309
508	[K].TSSCAEFK.[K]	CD34	P28906	P28906 [196-203]	1.634	0.0004435
509	[R].IWMDHVSCR.[G]	CD163	F5GZZ9	F5GZZ9 [101-109]	3.288	0.0006913
510	[R].IWQCHSHGWGQQNCR.[H]	CD163	F5GZZ9	F5GZZ9 [783-797]	4.931	0.0002309
511	[K].TVVALCGQR.[D]	CD151	K4DIA7	K4DIA7 [187-195]	1.421	0.0005382
512	[R].YNFFTGCPK.[A]	CCT7	Q99832	Q99832 [358-366]	1.208	0.0002309
513	[R].DMFCAGR.[V]	CCT7	Q99832	Q99832 [307-313]	1.231	0.006952
514	[K].CPTLEQYAMR.[A]	CCT5	E9PCA1	E9PCA1 [419-428]	1.012	0.0002309
515	[R].TLSGMESYCVR.[A]	CCT4	P50991	P50991 [442-452]	1.353	0.0002309
516	[R].LACGIIAR.[S]	CCS	J3KNF4	J3KNF4 [206-213]	1.56	0.0002309
517	[K].TLGVSFVQAESECR.[H]	CCDC22	O60826	O60826 [357-370]	0.744	0.0002309
518	[K].ILLNACCPGWVR.[T]	CBR1	P16152	P16152 [221-232]	0.759	0.0002309
519	[K].SCSPELQQK.[F]	CBR1	P16152	P16152 [149-157]	1.02	0.00158
520	[R].LGPNYLHIPVNCPYR.[A]	CAT	P04040	P04040 [366-380]	0.214	0.0002309
521	[R].TQSSSCEIYVR.[A]	CASK	A0A2U3TZN6	A0A2U3TZN6 [567-577]	0.59	0.0002309
522	[K].MNELNHCIVAR.[I]	CASK	A0A2U3TZN6	A0A2U3TZN6 [501-511]	0.648	0.0002309
523	[K].MPCQLHQVIVAR.[F]	CAPN2	P17655	P17655 [638-649]	1.019	0.0002309
524	[K].HPWVCQR.[S]	CAMK2G	Q5SWX3	Q5SWX3 [269-275]	0.715	0.0005382
525	[K].HPWICQR.[S]	CAMK2D	Q13557	Q13557 [269-275]	0.852	0.0002309
526	[K].HEQNIDCGGGYVK.[L]	CALR	P27797	P27797 [99-111]	1.154	0.0002309
527	[K].FGGSFLNCVR.[E]	C9orf64	Q5T6V7	Q5T6V7 [22-31]	1.55	0.0005382
528	[K].LSCSYSHWSAPAPQCK.[A]	C4BPA	P04003	P04003 [466-481]	1.542	0.0002309
529	[R].VDVQAGACEGK.[L]	C4A	A0A0G2JPR0	A0A0G2JPR0 [560-570]	1.026	0.0002309
530	[K].FACYYPR.[V]	C4A	A0A0G2JPR0	A0A0G2JPR0 [1616-1622]	2.052	0.003241
531	[R].CAEENCFIQK.[S]	C3	P01024	P01024 [1513-1522]	1.744	0.0002309
532	[K].VYAYYNLEESCTR.[F]	C3	P01024	P01024 [1479-1491]	1.898	0.0002309
533	[K].VSHSEDDCLAFK.[V]	C3	P01024	P01024 [1451-1462]	2.257	0.003241
534	[R].TGPLNFVTCMR.[E]	C11orf54	Q9H0W9	Q9H0W9 [179-189]	0.393	0.0002309
535	[K].SHIMPAEFSSCPLNSDEEVNK.[W]	C11orf54	Q9H0W9	Q9H0W9 [216-236]	0.407	0.0002309
536	[R].TPCNAGTFSQPEK.[V]	BUB3	O43684	O43684 [127-139]	1.569	0.0002309
537	[K].ASAYVFASPGCK.[K]	BPNT1	O95861	O95861 [233-244]	0.75	0.0002309
538	[K].AGASIVGVNCR.[F]	BHMT2	Q9H2M3	Q9H2M3 [199-209]	0.273	0.0002309
539	[K].AHLMVQPLGFHAPDCGK.[E]	BHMT2	Q9H2M3	Q9H2M3 [233-249]	0.778	0.0002309
540	[K].ISGQEVNEAACDIAR.[Q]	BHMT	Q93088	Q93088 [94-108]	0.272	0.0002309
541	[K].AHLMSQPLAYHTPDCNK.[Q]	BHMT	Q93088	Q93088 [242-258]	0.338	0.0002309
542	[R].CNCVCPGTVDTPSLQER.[I]	BDH2	Q9BUT1	Q9BUT1 [172-188]	0.402	0.0002309
543	[R].CVYSTTK.[A]	BDH2	Q9BUT1	Q9BUT1 [145-151]	0.578	0.001949
544	[K].WDFTPCK.[N]	ATP6V1A	P38606	P38606 [133-139]	0.333	0.001826
545	[K].SCAEWVSLSK.[A]	ATP5PD	O75947	O75947 [100-109]	0.383	0.0002309
546	[R].GLCGAIHSSIAK.[Q]	ATP5F1C	P36542	P36542 [101-112]	0.783	0.0002309
547	[K].LIIVEGCQR.[QL]	ATP1A1	P05023	P05023 [699-707]	0.17	0.0002309
548	[R].IISANGCK.[V]	ATP1A1	P05023	P05023 [205-212]	0.233	0.0002309
549	[K].YTQSNSVCYAK.[N]	ATIC	P31939	P31939 [427-437]	0.599	0.0002309
550	[K].WHQGLNCDSR.[S]	ARSF	P54793	P54793 [138-147]	0.747	0.004438
551	[R].EICCYSISCK.[E]	ARL8A	Q96BM9	Q96BM9 [156-165]	0.884	0.0002309
552	[R].LWCGCQNR.[V]	ARHGEF17	A0A2R8Y4D7	A0A2R8Y4D7 [812-819]	3.797	0.003241
553	[K].IIVFSACR.[M]	ARHGAP1	E9PNR6	E9PNR6 [85-92]	1.442	0.0002309
554	[K].VSFFCK.[HN]	APOH	P02749	P02749 [296-301]	1.314	0.0005382
555	[K].TDASDVKPC.[-]	APOH	P02749	P02749 [337-345]	1.39	0.00145
556	[K].ATFGCHDGYSLDGPEEIECTK.[L]	APOH	P02749	P02749 [230-250]	1.529	0.0002309
557	[K].ICSWNVDGLR.[A]	APEX1	P27695	P27695 [64-73]	1.892	0.0002309
558	[K].SYLSGMPECK.[F]	AP2M1	Q96CW1	Q96CW1 [204-213]	0.544	0.0002309
559	[K].TTQIGCLLR.[L]	AP2A2	A0A0G2JS82	A0A0G2JS82 [876-884]	0.863	0.004838
560	[R].FTCTVNR.[I]	AP1G1	O43747	O43747 [537-543]	0.958	0.005533
561	[R].CLAFTDVAPR.[G]	AOC1	P19801	P19801 [181-190]	0.507	0.0002309
562	[R].LLVSMCQGNR.[D]	ANXA7	P20073	P20073 [322-331]	1.142	0.0002309
563	[K].FLTVLCSR.[N]	ANXA4	P09525	P09525 [193-200]	7.566	0.0002309
564	[K].IIMCPQCDR.[L]	ANO6	Q4KMQ2	Q4KMQ2 [345-353]	1.147	0.0002309
565	[R].GSHTDAPDTATGNCLLQR.[A]	ANKFY1	Q9P2R3	Q9P2R3 [447-464]	0.7	0.0002309
566	[K].LHGGSPWPPCQYR.[A]	ANG	P03950	P03950 [107-119]	0.696	0.0002309
567	[R].YCESIMR.[R]	ANG	P03950	P03950 [49-55]	0.898	0.001826
568	[R].VLQFTNCR.[I]	AMDHD2	Q9Y303	Q9Y303 [12-19]	1.319	0.002064
569	[R].TVAACNLPIVR.[G]	AMBP	P02760	P02760 [283-293]	0.447	0.0002309
570	[K].EDSCQLGYSAGPCMGMTSR.[Y]	AMBP	P02760	P02760 [228-246]	0.572	0.0002309
571	[R].LSGFGQSGSFCR.[L]	AMACR	V9GZ45	V9GZ45 [107-118]	0.199	0.0002309
572	[K].LVLIGGCR.[N]	ALG11	Q2TAA5	Q2TAA5 [339-346]	0.873	0.0005382
573	[R].CQYVTEK.[V]	ALDOA	P04075	P04075 [202-208]	2.407	0.0002309
574	[R].ALANSLACQGK.[Y]	ALDOA	P04075	P04075 [332-342]	3.346	0.0002309
575	[R].VIATFTCSGEK.[E]	ALDH9A1	P49189	P49189 [39-49]	0.517	0.0002309
576	[R].STCTINYSK.[D]	ALDH7A1	A0A1B0GTG2	A0A1B0GTG2 [517-525]	0.492	0.0005382
577	[K].YVCYGGL.[-]	ALDH5A1	P51649	P51649 [529-535]	0.162	0.002894
578	[K].CDDSVGYFVEPCIVESK.[D]	ALDH4A1	P30038	P30038 [421-437]	0.086	0.0002309
579	[K].LLCGGGIAADR.[G]	ALDH2	P05091	P05091 [384-394]	0.142	0.0002309
580	[K].SCAISNVK.[K]	ALDH1L1	O75891	O75891 [661-668]	0.518	0.003426
581	[K].LLCGGER.[F]	ALDH1B1	P30837	P30837 [384-390]	0.119	0.00321
582	[K].TIPMDGQHFCFTR.[H]	ALDH1B1	P30837	P30837 [160-172]	0.175	0.0002309
583	[K].YICENQDSISSK.[L]	ALB	P02768	P02768 [287-298]	1.021	0.0002309
584	[R].RPCFSALEVDETYVPK.[E]	ALB	P02768	P02768 [509-524]	1.683	0.0002309
585	[K].QNCELFEQLGEYK.[F]	ALB	P02768	P02768 [414-426]	1.942	0.0002309
586	[R].ETYGEMADCCAK.[Q]	ALB	P02768	P02768 [106-117]	2.1	0.0002309
587	[R].NECFLQHK.[D]	ALB	P02768	P02768 [123-130]	2.117	0.00311
588	[K].LCTVATLR.[E]	ALB	P02768	P02768 [98-105]	2.365	0.002258
589	[K].AAFTECCQAADK.[A]	ALB	P02768	P02768 [187-198]	2.518	0.0002309
590	[K].VHTECCHGDLLECADDR.[A]	ALB	P02768	P02768 [265-281]	2.75	0.0002309
591	[K].TCVADESAENCDK.[S]	ALB	P02768	P02768 [76-88]	3.022	0.0002309
592	[K].CCAAADPHECYAK.[V]	ALB	P02768	P02768 [384-396]	3.049	0.0002309
593	[K].ITDFGLCK.[E]	AKT2	P31751	P31751 [291-298]	1.582	0.0002309
594	[K].YKPVCNQVECHPYFNR.[S]	AKR1C3	A0A0A0MSS8	A0A0A0MSS8 [184-199]	1.213	0.0002309
595	[R].VCALLSCTSHK.[D]	AKR1B1	P15121	P15121 [298-308]	4.336	0.0002309
596	[K].CNLLAEK.[Q]	AHSG	P02765	P02765 [219-225]	1.966	0.0005382
597	[K].QYGFCK.[GA]	AHSG	P02765	P02765 [226-231]	2.159	0.001165
598	[K].QKFDNLYCCR.[E]	AHCYL1	O43865	O43865 [285-294]	0.871	0.004918
599	[K].FDNLYCCR.[E]	AHCYL1	O43865	O43865 [287-294]	0.89	0.0002309
600	[R].GPWGGSHCR.[D]	AGXT2	Q9BYV1	Q9BYV1 [234-242]	0.123	0.001826
601	[R].FGALCEAETGR.[C]	AGRN	O00468	O00468 [542-552]	1.787	0.0002309
602	[R].QVDVTSFAGHPCTR.[A]	AGRN	O00468	O00468 [1811-1824]	1.809	0.0002309
603	[R].VLPEGGAQCECPLGR.[E]	AGRN	O00468	O00468 [1605-1619]	1.87	0.001165
604	[R].SADGLTASCLCPATCR.[G]	AGRN	O00468	O00468 [262-277]	1.911	0.0002309
605	[R].DQCPEPCR.[F]	AGRN	O00468	O00468 [393-400]	2.442	0.0002309
606	[R].RPEMLLRPESCPAR.[Q]	AGRN	O00468	O00468 [339-352]	2.558	0.0002309
607	[K].AYGTGFVGCLR.[D]	AGRN	O00468	O00468 [2031-2041]	2.594	0.0002309
608	[K].VCGSDGVTYGNECQLK.[T]	AGRN	O00468	O00468 [936-951]	2.604	0.0002309
609	[K].SPCPSVVAPVCGSDASTYSNECELQR.[A]	AGRN	O00468	O00468 [200-225]	2.884	0.0002309
610	[R].TYDSDCWR.[Q]	AGRN	O00468	O00468 [435-442]	3.117	0.0005382
611	[R].VVLAEDCWMK.[S]	AGMAT	Q9BSE5	Q9BSE5 [244-253]	0.01	0.0002309
612	[K].VIPLFTPQCGK.[C]	ADH1B	P00325	P00325 [90-100]	0.175	0.0002309
613	[R].TITLQPGSPCNDFR.[G]	ADAM10	O14672	O14672 [623-636]	0.738	0.0002309
614	[K].VVVCDNGTGFVK.[C]	ACTR2	P61160	P61160 [8-19]	1.124	0.0005382
615	[R].EFYGQTETGLTCMVSK.[T]	ACSM2B	Q68CK6	Q68CK6 [359-374]	0.126	0.0002309
616	[R].ESYGQTETGLTCMVSK.[T]	ACSM2A	Q08AH3	Q08AH3 [359-374]	0.083	0.0002309
617	[R].GFEGSFEELCR.[N]	ACSL1	E7EPM6	E7EPM6 [582-592]	0.261	0.002258
618	[R].GIQVSNNGPCLGSR.[K]	ACSL1	E7EPM6	E7EPM6 [99-112]	0.293	0.0002309
619	[K].LNTPGELCIR.[G]	ACSF2	Q96CM8	Q96CM8 [455-464]	0.058	0.0002309
620	[K].TVGQCLETTAQR.[V]	ACSF2	Q96CM8	Q96CM8 [73-84]	0.153	0.0002309
621	[K].FPLGPCPR.[Y]	ACP2	P11117	P11117 [154-161]	0.307	0.0002309
622	[R].CCWDEPVR.[I]	ACOT1	Q86TX2	Q86TX2 [13-20]	0.502	0.007926
623	[R].VGLIGSCTNSSYEDMGR.[S]	ACO2	A2A274	A2A274 [404-420]	0.43	0.0002309
624	[K].TVVPCCSGPK.[R]	ACO1	P21399	P21399 [365-374]	0.159	0.0002309
625	[K].FICTTSAIQNR.[F]	ACLY	P53396	P53396 [18-28]	3.589	0.0002309
626	[K].IHMGSCAENTAK.[K]	ACAT1	P24752	P24752 [191-202]	0.201	0.0002309
627	[R].TSAVPSPCGK.[Y]	ACADVL	P49748	P49748 [230-239]	1.73	0.0002309
628	[R].ASSTCPLTFENVK.[V]	ACADSB	P45954	P45954 [257-269]	0.236	0.0002309
629	[R].GSSTANLIFEDCR.[I]	ACADS	E9PE82	E9PE82 [231-243]	0.493	0.0002309
630	[K].FEENTYCFGR.[T]	ACAD9	Q9H845	Q9H845 [501-510]	0.473	0.0002309
631	[K].VNPLGGAVALGHPLGCTGAR.[Q]	ACAA1	H7C131	H7C131 [256-275]	0.131	0.0002309
632	[K].CVSIQYLEAVR.[R]	ABHD14A-ACY1	A0A1B0GW23	A0A1B0GW23 [306-316]	0.054	0.0002309
633	[K].EAEHHCLLHSPIPVNCPIR.[L]	ABHD10	Q9NUJ1	Q9NUJ1 [224-242]	0.375	0.0002309
634	[R].TMGCLATTHSK.[A]	ABAT	P80404	P80404 [221-231]	0.01	0.0005382
635	[K].YNINPVSMDICK.[Q]	AASS	F8WAH1	F8WAH1 [524-535]	0.695	0.0002309
636	[R].VTAAPQSVCALR.[A]	A2M	P01023	P01023 [587-598]	1.976	0.0002309

## Sheet: Sheet2
No	Group	S-nitrosylation proteins	S-nitrosylation sites of cysteines
ccRCC-01	ccRCC	435	618
ccRCC-02	ccRCC	435	619
ccRCC-03	ccRCC	445	629
Control-01	Control	452	636
Control-02	Control	449	633
Control-03	Control	449	633
