# Supplementary material for: Multi-Omics Approach Reveals Redox Homeostasis Reprogramming in Early-Stage Clear Cell Renal Cell Carcinoma
Source: Antioxidants (Basel). 2022 Dec 29;12(1):81. doi: 10.3390/antiox12010081 (PMC9854847; doi:10.3390/antiox12010081)
Supplement: Supplementary file 1 [file antioxidants-12-00081-s001.zip › Table S4.xlsx]

## Sheet: Sheet1
Table S4 Number of cysteine sites modified by SNO
Gene	Number of cysteine sites modified by SNO
A2M	1
AASS	1
ABAT	1
ABHD10	1
ABHD14A-ACY1	1
ACAA1	1
ACAD9	1
ACADS	1
ACADSB	1
ACADVL	1
ACAT1	1
ACLY	1
ACO1	1
ACO2	1
ACOT1	1
ACP2	1
ACSM2A	1
ACSM2B	1
ACTR2	1
ADAM10	1
ADH1B	1
AGMAT	1
AGXT2	1
AKR1B1	1
AKR1C3	1
AKT2	1
ALDH1L1	1
ALDH2	1
ALDH4A1	1
ALDH5A1	1
ALDH7A1	1
ALDH9A1	1
ALG11	1
AMACR	1
AMDHD2	1
ANKFY1	1
ANO6	1
ANXA4	1
ANXA7	1
AOC1	1
AP1G1	1
AP2A2	1
AP2M1	1
APEX1	1
ARHGAP1	1
ARHGEF17	1
ARL8A	1
ARSF	1
ATIC	1
ATP5F1C	1
ATP5PD	1
ATP6V1A	1
BPNT1	1
BUB3	1
C4BPA	1
C9orf64	1
CALR	1
CAMK2D	1
CAMK2G	1
CAPN2	1
CAT	1
CCDC22	1
CCS	1
CCT4	1
CCT5	1
CD151	1
CD34	1
CDH1	1
CFI	1
CFL1	1
CISD3	1
CLEC4M	1
CLIC1	1
CNP	1
COG6	1
COL15A1	1
COL4A2	1
COL6A1	1
COLGALT1	1
CORO1A	1
CORO1C	1
CP	1
CPB2	1
CPT2	1
CRIP2	1
CRYL1	1
CSDE1	1
CSRP2	1
CTSA	1
CTSB	1
CTSH	1
CYC1	1
DAG1	1
DDC	1
DDX39B	1
DECR2	1
DEFA1B; DEFA1	1
DHX9	1
DLG2	1
DNM2	1
DPEP1	1
DYNLL2	1
EARS2	1
ECH1	1
EEF2	1
EFEMP1	1
EIF4E	1
EIF6	1
ELOC	1
ELOVL5	1
ENO1	1
ENPP3	1
EPCAM	1
ERO1A	1
ERP44	1
EWSR1	1
FAHD1	1
FAM120A	1
FAM98B	1
FBLN2	1
FBN1	1
FECH	1
FLRT3	1
FMO1	1
FN1	1
FN3KRP	1
FNDC3A	1
FOLR1	1
FXR2	1
GABPA	1
GAMT	1
GANAB	1
GART	1
GATM	1
GBE1	1
GC	1
GCLC	1
GHDC	1
GLOD4	1
GNAQ	1
GNS	1
GORASP2	1
GOT2	1
GPD1	1
GPX1	1
GSN	1
GSTM3	1
GSTO1	1
GSTP1	1
H6PD	1
HAAO	1
HADHA	1
HBB	1
HCFC1	1
HEXB	1
HGD	1
HMGCS2	1
HMOX2	1
HNRNPD	1
HNRNPH1	1
HNRNPL	1
HNRNPU	1
HOGA1	1
HSD11B2	1
HSDL2	1
HSPA12A	1
HSPA4L	1
ICAM1	1
ICAM2	1
IGHA1	1
IGHG4	1
IGHV1-2	1
IGHV1-69	1
IGHV3-74	1
IGHV5-10-1	1
IGKC	1
IGLL5	1
IMPDH2	1
ITGA1	1
ITGA6	1
ITGB2	1
KHK	1
KRT2	1
LAMB1	1
LAMB2	1
LAMC1	1
LCP1	1
LGALS1	1
LPP	1
LRBA	1
LTF	1
LYZ	1
M6PR	1
MAOB	1
MAPK15	1
MAPK3	1
MDH2	1
METTL7B	1
MGST1	1
MT1X	1
MTAP	1
MTHFS	1
MVP	1
MYL6	1
MYO1B	1
MYO1C	1
NAMPT	1
NAPG	1
NDUFA2	1
NDUFA4	1
NDUFA7	1
NDUFA8	1
NDUFB10	1
NDUFS6	1
NES	1
NID1	1
NIT2	1
NME1-NME2	1
NOP58	1
NPC2	1
NPNT	1
NT5E	1
NUMB	1
OAT	1
OCIAD2	1
OGDHL	1
PAICS	1
PARK7	1
PC	1
PCK1	1
PDCD6IP	1
PDHA1	1
PDLIM1	1
PDLIM2	1
PDLIM5	1
PDS5B	1
PECR	1
PFKM	1
PGLS	1
PGM5	1
PHF5A	1
PHGDH	1
PHPT1	1
PIGT	1
PIPOX	1
PITPNA	1
PKP4	1
PLAT	1
PLEC	1
PLIN2	1
PLOD2	1
PLS3	1
PML	1
PNP	1
PPA1	1
PPP2R1A	1
PPP6C	1
PRDX5	1
PRKDC	1
PRPS2	1
PRXL2A	1
PSMB8	1
PSMC1	1
PSMC2	1
PSMD1	1
PSMD4	1
PSMG1	1
PTGES3	1
RAB3GAP1	1
RAC1	1
RAP1A	1
RAP1B	1
RCC2	1
RENBP	1
RHOA	1
RPL11	1
RPL14	1
RPL24	1
RPL27A	1
RPL3	1
RPL30	1
RPL34	1
RPL37A	1
RPL4	1
RPS12	1
RPS15A	1
RPS2	1
RPS27L	1
RPS28	1
RPS8	1
RPSA	1
RRAGC	1
RRBP1	1
RUVBL2	1
SBSPON	1
SCARF1	1
SDHA	1
SDHB	1
SEMA4B	1
SERPINA1	1
SERPINB9	1
SERPINF1	1
SLC11A2	1
SLC12A1	1
SLC22A2	1
SLC25A24	1
SLC25A5	1
SLC9A3R1	1
SMS	1
SNX6	1
SOD1	1
SORD	1
SPARC	1
SQOR	1
SRPRA	1
SRSF1	1
SRSF7	1
STAT5B	1
TAP2	1
TAPBP	1
TARDBP	1
TES	1
TIMM50	1
TIMP3	1
TMEM106B	1
TNFRSF9	1
TPI1	1
TPSB2	1
TRAP1	1
TRIP6	1
TST	1
TTC38	1
TUBA1C	1
TUBA4A	1
TUFM	1
TXNDC17	1
TXNDC5	1
TXNRD2	1
UBA1	1
UMOD	1
UNC13B	1
USP9Y	1
VBP1	1
VCP	1
VDAC1	1
VDAC2	1
VIM	1
WDFY1	1
XPNPEP1	1
YARS1	1
ZBTB20	1
ZC3HAV1L	1
ACSF2	2
ACSL1	2
AHCYL1	2
AHSG	2
ALDH1B1	2
ALDOA	2
AMBP	2
ANG	2
ATP1A1	2
BDH2	2
BHMT	2
BHMT2	2
C11orf54	2
C4A	2
CASK	2
CBR1	2
CCT7	2
CD163	2
CFHR1	2
CHDH	2
CNBP	2
COL18A1	2
COPA	2
COPB2	2
DCTN1	2
DDX1	2
EIF3I	2
EPRS1	2
ETFA	2
F2	2
FBLN1	2
FGB	2
FGG	2
FOLR2	2
FTCD	2
GAPDH	2
GNB1	2
HIBCH	2
HLA-DRB1	2
HMGCL	2
HNRNPA3	2
HRG	2
IGFBP7	2
ILK	2
ITGB1	2
KNG1	2
LAP3	2
LASP1	2
LMNA	2
LRP1	2
LRPPRC	2
MAT2B	2
MME	2
NAPA	2
NDUFB7	2
PCK2	2
PIGR	2
PMPCB	2
POR	2
POSTN	2
PPIA	2
RACK1	2
RBP4	2
RNASE1	2
RPS11	2
SELENBP1	2
SHMT1	2
SLC27A2	2
SUCLG1	2
TGM2	2
VDAC3	2
VIL1	2
APOH	3
C3	3
CD59	3
CSRP1	3
F9	3
FHL1	3
FHL2	3
FLNB	3
HPX	3
IGHG3	3
MACROD1	3
PGK1	3
PKM	3
PLXNB2	3
RNH1	3
CLTC	4
DPP4	4
HP	4
VWF	4
CFH	5
FLNA	5
PLG	7
CUBN	8
TF	8
HSPG2	9
AGRN	10
ALB	10
LRP2	17
